# Supplementary material for: Structure, Evolution, and Mitochondrial Genome Analysis of Mussel Species (Bivalvia, Mytilidae)
Source: Int J Mol Sci. 2024 Jun 24;25(13):6902. doi: 10.3390/ijms25136902 (PMC11241113; doi:10.3390/ijms25136902)
Supplement: Supplementary file 1 [file ijms-25-06902-s001.zip]

Archive with 27 entries (26 files):
- Figure S1, Figure S2. SUPPLEMENT.pdf
- Figure S3.IQ_partition.txt.treefile-5000SH-aLRT+BI+UML-GTR+I+FG4-12PCG+rRNA_tRNA-rot26sq-rt.tre-png.pdf
- Gene order for 26 sequnces-info.csv
- gene order26sq-tree-like-order.svg
- Myt27sq.nex
- mytfm-pt.nex
- Table S1.List of mitogenome squences-v2.pdf
- Table S10.p-dist-inrasp+inter-sp+inter-genera-mean+all_paiwise-colmn.xls
- Table S2a.An example file for the set 27 mitogenomes used in BEAST.pdf
- Table S2b.Myt27sq.nex-An example file myt27sq-for-BI-inference.nex
- Table S3.An example file for the set 27 mitogenomes used in BEAST.pdf
- Table S4.mytfm-pt.nex-An example set of 34 mussel sequences of GenBank.nex
- Table S5.DNA Polymorphism estimated via DNAsp-6 among 26 PCG sequences of mussels.pdf
- Table S6a.Nucleot-cont-26PCGs-Mytilidae...pdf
- Table S6b.Total variability of nucleotide frequencies of different types in 26 Mytilidae sequences of 12 PCGs.xls
- Table S7.Tajima-test26sq-segr-sites.out
- Table S8.Tajima-test-Mytilus9sq-all+segr-sites.out
- Table S9.Tests of substitution saturation+phylog informativness, Mytilidae PCGs mitogenome.pdf
- Total variability of nucleotide frequencies of different 4 types in 26 Mytilidae sequences of 12 PCGs.xls
- Tracer_out_for_Fig7/
- Tracer_out_for_Fig7/Mytilidae27sq-no_pat-pt123ps.xml
- Tracer_out_for_Fig7/Plot-CA-const-pop-X=34.3,EES=2686.pdf
- Tracer_out_for_Fig7/Table-Data-CA-const-pop-X=34,EES=2686.txt
- Tracer_out_for_Fig7/Tracer TreeHeight-Mean=-1210,ESS=852.pdf
- Tracer_out_for_Fig7/Tracer TreeHeight-Mean=-1210,ESS=852.txt
- Tracer_out_for_Fig7/Tracer Treelikelihood-Mean=-1.53E5,ESS=211.pdf
- Tracer_out_for_Fig7/Tracer Treelikelihood-Mean=-1.53E5,ESS=211.txt
