# Supplementary material for: Structure, Evolution, and Mitochondrial Genome Analysis of Mussel Species (Bivalvia, Mytilidae)
Source: Int J Mol Sci. 2024 Jun 24;25(13):6902. doi: 10.3390/ijms25136902 (PMC11241113; doi:10.3390/ijms25136902)
Supplement: Supplementary file 1 [file ijms-25-06902-s001.zip › Gene order for 26 sequnces-info.csv]

Extraction overview:
Visit here to see how to customize the extraction: https://dongzhang0725.github.io/dongzhang0725.github.io/PhyloSuite-demo/customize_extraction/ or http://phylosuite.jushengwu.com/dongzhang0725.github.io/PhyloSuite-demo/customize_extraction/ (China)
26 species in total
Data type setting used to extract: Mitogenome
included features: rRNA & CDS & tRNA & misc_feature
qualifiers of each feature: rRNA (product & gene & note) | misc_feature (product & gene & note) | CDS (gene & product & note) | tRNA (product & gene & note)
Features found in sequences: gene & CDS & tRNA & rRNA & D-loop & misc_feature
Genes found in species:
Species	G_copy2	G_copy3	L1_copy2	L_copy2	M_copy2	S_copy2	S_copy3	T_copy2	T_copy3	W_copy2	atp6	atp8	control region	control region_copy2	cox1	cox2	cox3	cytb	nad1	nad2	nad3	nad4	nad4L	nad5	nad6	rrnL	rrnS	trnA	trnC	trnD	trnE	trnF	trnG	trnH	trnI	trnK	trnL	trnL1	trnL2	trnM	trnN	trnP	trnQ	trnR	trnS	trnS1	trnS2	trnT	trnV
Bathymodiolus_japonicus_AP014560	no	no	no	no	no	no	no	no	no	yes	yes	yes	no	no	yes	yes	yes	yes	yes	yes	yes	yes	yes	yes	yes	yes	yes	yes	yes	yes	yes	yes	yes	yes	yes	yes	no	yes	yes	yes	yes	yes	yes	yes	no	yes	yes	yes	yes
Mytilus_galloprovincialis_FJ890849	no	no	no	no	yes	no	no	no	no	no	yes	yes	no	no	yes	yes	yes	yes	yes	yes	yes	yes	yes	yes	yes	yes	yes	yes	yes	yes	yes	yes	yes	yes	yes	yes	no	yes	yes	yes	yes	yes	yes	yes	no	yes	yes	yes	yes
Mytilus_trossulus_GU936625	no	no	no	no	yes	no	no	no	no	no	yes	yes	no	no	yes	yes	yes	yes	yes	yes	yes	yes	yes	yes	yes	yes	yes	yes	yes	yes	yes	yes	yes	yes	yes	yes	no	yes	yes	yes	yes	yes	yes	yes	no	yes	yes	yes	yes
Mytilus_trossulus_HM462080	no	no	no	yes	yes	yes	no	no	no	no	yes	yes	no	no	yes	yes	yes	yes	yes	yes	yes	yes	yes	yes	yes	yes	yes	yes	yes	yes	yes	yes	yes	yes	yes	yes	yes	no	no	yes	yes	yes	yes	yes	yes	no	no	yes	yes
Perna_viridis_JQ970425	no	no	yes	no	yes	no	no	no	no	no	yes	yes	no	no	yes	yes	yes	yes	yes	yes	yes	yes	yes	yes	yes	yes	yes	yes	yes	yes	yes	yes	yes	yes	yes	yes	no	yes	no	yes	yes	yes	yes	yes	no	yes	yes	yes	yes
Mytilus_californianus_JX486124	no	no	no	no	yes	yes	no	no	no	no	yes	no	no	no	yes	yes	yes	yes	yes	yes	yes	yes	yes	yes	yes	yes	yes	yes	yes	yes	yes	yes	yes	yes	yes	yes	no	yes	yes	yes	yes	yes	yes	yes	yes	no	no	yes	yes
Mytilus_coruscus_KJ577549	no	no	no	no	yes	no	no	no	no	no	yes	no	no	no	yes	yes	yes	yes	yes	yes	yes	yes	yes	yes	yes	yes	yes	yes	yes	yes	yes	yes	yes	yes	yes	yes	no	yes	yes	yes	yes	yes	yes	yes	no	yes	yes	yes	yes
Brachidontes_exustus_NC_024882	no	no	no	no	yes	no	no	no	no	no	yes	yes	no	no	yes	yes	yes	yes	yes	yes	yes	yes	yes	yes	yes	yes	yes	yes	yes	yes	yes	yes	yes	yes	yes	yes	no	yes	yes	yes	yes	yes	yes	yes	no	yes	yes	yes	yes
Modiolus_modiolus_KX821782	no	no	no	yes	no	yes	no	no	no	no	yes	yes	no	no	yes	yes	yes	yes	yes	yes	yes	yes	yes	yes	yes	yes	yes	yes	yes	yes	yes	yes	yes	yes	yes	yes	yes	no	no	yes	yes	yes	yes	yes	yes	no	no	yes	yes
Modiolus_kurilensis_NC_036486	no	no	no	no	no	no	no	no	no	no	yes	no	no	no	yes	yes	yes	yes	yes	yes	yes	yes	yes	yes	yes	yes	yes	yes	yes	yes	yes	yes	yes	yes	yes	yes	no	yes	yes	yes	yes	yes	yes	yes	yes	yes	no	yes	yes
Mytilus_edulis_MF407676	no	no	no	yes	yes	yes	no	no	no	no	yes	yes	no	no	yes	yes	yes	yes	yes	yes	yes	yes	yes	yes	yes	yes	yes	yes	yes	yes	yes	yes	yes	yes	yes	yes	yes	no	no	yes	yes	yes	yes	yes	yes	no	no	yes	yes
Perna_canaliculus_MG766134	no	no	no	yes	yes	yes	no	no	no	no	yes	yes	no	no	yes	yes	yes	yes	yes	yes	yes	yes	yes	yes	yes	yes	yes	yes	yes	yes	yes	yes	yes	yes	yes	yes	yes	no	no	yes	yes	yes	yes	yes	yes	no	no	yes	yes
Septifer_bilocularis_NC_044131	no	no	no	yes	yes	yes	no	no	no	no	yes	yes	yes	no	yes	yes	yes	yes	yes	yes	yes	yes	yes	yes	yes	yes	yes	yes	yes	yes	yes	yes	yes	yes	yes	yes	yes	no	no	yes	yes	yes	yes	yes	yes	no	no	yes	yes
Perna_canaliculus_MK775558	no	no	no	yes	yes	yes	no	no	no	no	yes	yes	no	no	yes	yes	yes	yes	yes	yes	yes	yes	yes	yes	yes	yes	yes	yes	yes	yes	yes	yes	yes	yes	yes	yes	yes	no	no	yes	yes	yes	yes	yes	yes	no	no	yes	yes
Perna_viridis_MW727515	no	no	no	yes	yes	yes	no	no	no	no	yes	yes	no	no	yes	yes	yes	yes	yes	yes	yes	yes	yes	yes	yes	yes	yes	yes	yes	yes	yes	yes	yes	yes	yes	yes	yes	no	no	yes	yes	yes	yes	yes	yes	no	no	yes	yes
Mytilus_chilensis_NC_030633	no	no	no	no	yes	no	no	no	no	no	yes	yes	no	no	yes	yes	yes	yes	yes	yes	yes	yes	yes	yes	yes	yes	yes	yes	yes	yes	yes	yes	yes	yes	yes	yes	no	yes	yes	yes	yes	yes	yes	yes	yes	yes	no	yes	yes
Bathymodiolus_securiformis_NC_039552	yes	no	no	no	no	no	no	no	no	yes	yes	yes	no	no	yes	yes	yes	yes	yes	yes	yes	yes	yes	yes	yes	yes	yes	yes	yes	yes	yes	yes	yes	yes	yes	yes	no	yes	yes	yes	yes	yes	yes	yes	no	yes	yes	yes	yes
Mytilisepta_keenae_NC_044127	no	no	no	yes	yes	yes	no	no	no	no	yes	no	yes	no	yes	yes	yes	yes	yes	yes	yes	yes	yes	yes	yes	yes	yes	yes	yes	yes	yes	yes	yes	yes	yes	yes	yes	no	no	yes	yes	yes	yes	yes	yes	no	no	yes	yes
Crenomytilus_grayanus_NC_044128	no	no	no	no	yes	no	no	no	no	no	yes	yes	yes	no	yes	yes	yes	yes	yes	yes	yes	yes	yes	yes	yes	yes	yes	yes	yes	yes	yes	yes	yes	yes	yes	yes	no	yes	yes	yes	yes	yes	yes	yes	no	yes	yes	yes	yes
Gregariella_coralliophaga_NC_044129	no	no	no	yes	yes	yes	no	no	no	no	yes	yes	yes	yes	yes	yes	yes	yes	yes	yes	yes	yes	yes	yes	yes	yes	yes	yes	yes	yes	yes	yes	yes	yes	yes	yes	yes	no	no	yes	yes	yes	yes	yes	yes	no	no	yes	yes
Bathymodiolus_childressi_NC_059707	yes	yes	no	yes	no	yes	yes	yes	yes	no	yes	yes	no	no	yes	yes	yes	yes	yes	yes	yes	yes	yes	yes	yes	yes	yes	yes	yes	yes	yes	yes	yes	yes	yes	yes	yes	no	no	yes	yes	yes	yes	yes	yes	no	no	yes	yes
Perna_perna_OK576481	no	no	no	no	yes	no	no	no	no	no	yes	yes	no	no	yes	yes	yes	yes	yes	yes	yes	yes	yes	yes	yes	yes	yes	yes	yes	yes	yes	yes	yes	yes	yes	yes	no	yes	yes	yes	yes	yes	yes	yes	no	yes	yes	yes	yes
Mytilus_coruscus_OR453540	no	no	no	no	yes	no	no	no	no	no	yes	no	no	no	yes	yes	yes	yes	yes	yes	yes	yes	yes	yes	yes	yes	yes	yes	yes	yes	yes	yes	yes	yes	yes	yes	no	yes	yes	yes	yes	yes	yes	yes	no	yes	yes	yes	yes
Arcuatula_senhousia_GU001953	no	no	no	yes	yes	no	no	no	no	no	yes	no	yes	no	yes	yes	yes	yes	yes	yes	yes	yes	yes	yes	yes	yes	yes	yes	yes	yes	yes	yes	yes	yes	yes	yes	yes	no	no	yes	yes	yes	yes	yes	yes	no	no	yes	yes
Arcuatula_senhousia_OR453539	no	no	no	no	yes	no	no	no	no	no	yes	no	no	no	yes	yes	yes	yes	yes	yes	yes	yes	yes	yes	yes	yes	yes	yes	yes	yes	yes	yes	yes	yes	yes	yes	no	yes	yes	yes	yes	yes	yes	yes	no	yes	yes	yes	yes
Mytilus_chilensis_KP100300	no	no	no	no	yes	no	no	no	no	no	yes	yes	no	no	yes	yes	yes	yes	yes	yes	yes	yes	yes	yes	yes	yes	yes	yes	yes	yes	yes	yes	yes	yes	yes	yes	no	yes	yes	yes	yes	yes	yes	yes	yes	yes	no	yes	yes
[truncated: 2 more columns]
