# Supplementary material for: Structure, Evolution, and Mitochondrial Genome Analysis of Mussel Species (Bivalvia, Mytilidae)
Source: Int J Mol Sci. 2024 Jun 24;25(13):6902. doi: 10.3390/ijms25136902 (PMC11241113; doi:10.3390/ijms25136902)
Supplement: Supplementary file 1 [file ijms-25-06902-s001.zip › Myt27sq.nex]

#NEXUS
[ Title MytFam27sq]
begin taxa;
   dimensions ntax= 27;
   taxlabels
      Mytilus_californianusF-JX486124 
      Mytilus_coruscusKart1           
      Mytilus_coruscusKJ577549        
      Mytilus_chilensisKP100300       
      Mytilus_chilensisNC030633       
      Mytilus_edulisF-MF407676        
      Mytilus_galloprovincialisF-FJ890 
      Mytilus_trossulusF-GU936625     
      Mytilus_trossulusF-HM462080     
      Arcuatula_senhousia1            
      Musculista_senhousiaGU001953    
      Bathymodiolus_childressiNC059707
      Bathymodiolus_japonicusAP014560 
      Bathymodiolus_securiformisNC0395 
      Brachidontes_exustusKM233636    
      Crenomytilus_grayanusNC044128   
      Gregariella_coralliophagaNC04412 
      Modiolus_kurilensisKY242717     
      Modiolus_modiolusKX821782       
      Mytilisepta_keenaeNC044127      
      Mytilisepta_virgataKX094521     
      Perna_canaliculusMG766134       
      Perna_canaliculusMK775558       
      Perna_pernaOK576481             
      Perna_viridisJQ970425           
      Perna_viridisMW727515           
      Septifer_bilocularisMK721549    
;
end;
begin characters;
   dimensions nchar= 10381;
   format missing=? gap=- matchchar=. datatype=dna interleave=yes;
   matrix

[!Domain=Data;]
Mytilus_californianusF-JX486124  ATGTTAATAGATGTTTTTTCTAGGTTTGATGCTCATAGTTACAACTTGATTTGGTTATCTATGTTGTGGGCGCTTTCGTC
Mytilus_coruscusKart1            atgtta.................T....................T.........C....A..........TT.....T..
Mytilus_coruscusKJ577549         .......................T....................T.........C....A..........TT.....T..
Mytilus_chilensisKP100300        ..............A........A...........C..C........A.....................TTA........
Mytilus_chilensisNC030633        ..............A........A...........C..C........A.....................TTA........
Mytilus_edulisF-MF407676         ..............A........A...........C..C......C.A.....................CTA........
Mytilus_galloprovincialisF-FJ890  ..............A........A...........C..C........A.....................TT.........
Mytilus_trossulusF-GU936625      .......................A...........C..C..T.....A........G........A...CT...G..T..
Mytilus_trossulusF-HM462080      .......................A...........C..C..T.....A........G........A...TT...G..T..
Arcuatula_senhousia1             ...A...CT.....G......GTT.......AA...TACATG.GAAGA.GA.ATGGC.ACTATC.A..ATTTACG.GTGT
Musculista_senhousiaGU001953     ...A...CT.....G......GTT.......AA...TACATG.GAAGA.GA.ATGGC.ACTATC.A..ATTTACG.GTGT
Bathymodiolus_childressiNC059707 G..C..T.T...T.GC.A...G.T.....CtcttttTC...T..TA.AGGA....C....T.T...C.TatcT.AAGT.T
Bathymodiolus_japonicusAP014560  G....GT.....T.G..A..AG.T..C..CtcttttTC...T..TC.A.GA..A.CG..AT.T..AC.TatcT.AAGT.T
Bathymodiolus_securiformisNC0395  G..C..T.....T.G..G..AG.T.....CtcttttTC......TA...G.....C....T.C..AC.TatcT.AAGC.T
Brachidontes_exustusKM233636     ...A..T....CA....C...TCT.....CATAA.CT.......TACT..A.CA...AGATCTG....A.TTA.AAGC.T
Crenomytilus_grayanusNC044128    .........................................T..T..A...A..C.............ATT.........
Gregariella_coralliophagaNC04412  ...A................G..........GG.....A.TT..T..CT..GTTGG.G....AC.....TTAT..AGCA.
Modiolus_kurilensisKY242717      G.TA..T.....T.GC..............tcttttTC..TT.GAA...GGATT.CC.GCGG........TTAG.AT.GG
Modiolus_modiolusKX821782        G.TA..T.....T.GC..............T..TT...AATG.GTAGA...att.CT.GCGGA......ATCAGCAT.GG
Mytilisepta_keenaeNC044127       ...GGG........G......GTT.......A.A..CAG.TA..TACTT.....AG.AA.G.T.....A.GTTGAAGA.T
Mytilisepta_virgataKX094521      ...G..........A......GT......CAA.G...A..TT..T.CTT...CT...AA.G.TG.T..AAGTTGAAGA.T
Perna_canaliculusMG766134        .....G..............C.T........A.T...AC.TT..TACTT..AAAAGG.GGTATG......GATA...T.T
Perna_canaliculusMK775558        .....G..............C.T........A.T...AC.TT..TACTT..AAAAGG.GGTATG......GATA...T.T
Perna_pernaOK576481              ....................C.T........A.T...A..TT..TACTT..AAAAGG.GGTATG......G.TA...T.T
Perna_viridisJQ970425            ......................T........A.T...A..TT..TACAT..AAAAGG.GGTATG.C....GATA...A.T
Perna_viridisMW727515            ......................T........A.T...A..TT..TACAT..AAAAGG.GGTATG.C....GATA...A.T
Septifer_bilocularisMK721549     .....G...............G.......C.A.....A..TT..TA.TT...TTG..A.AT.CA.T..A..TT..AGA.G

Mytilus_californianusF-JX486124  TATGGTACCTTTAACAGTGTTGTTTAGGGATGTGAGAATTCGAAGTTTTGTTTTATCCTTTACTTATTCAATGATTCGCA
Mytilus_coruscusKart1            .........AC....T..A..A........C.....T.....T.....A..G.....G....................T.
Mytilus_coruscusKJ577549         .........AC....T..A..A........C.....T.....T.....A..G.....G....................T.
Mytilus_chilensisKP100300        ...A.....AA....T...C.A.....A..C..A..C.C......C..G..AC.G..T...........T..A..C..G.
Mytilus_chilensisNC030633        ...A.....AA....T...C.A.....A..C..A..C.C......C..G..AC.G..T...........T..A..C..G.
Mytilus_edulisF-MF407676         ...A.....AA....T...C.A.....A.....A..C.C......C..G..AC.G..T...........T..A..C..G.
Mytilus_galloprovincialisF-FJ890  ...A..G..AA....T...C.A.....A.....A..C.C......C..G..AC.G..T...........T..A.....G.
Mytilus_trossulusF-GU936625      ...A..G..AA....C...C.A.....A..C.....T.CG..G.....G..GC................G........A.
Mytilus_trossulusF-HM462080      ...A..G..AA....C...C.A.....A........T.CG..G.....G..GC................G........A.
Arcuatula_senhousia1             .GG.A.T......GT.C.A......T.T..CT.AGTGC....TGA.AAAC.G...GAAGGCT...TCAT.C.T..GAAG.
Musculista_senhousiaGU001953     .GG.A.T......GT.C.C......T.T..CT.AGTGC....TGA.AAAC.G...GAAGGCT...TCAT.C.T..GAAG.
Bathymodiolus_childressiNC059707 CT.CT.TAT...G.TCT..G.TAG..CTTTGT.TTT.C..TATGCCAAG.GAGC.G.TG...G..GGAGTG..T..AAA.
Bathymodiolus_japonicusAP014560  .TATT.TATC..G.TCT..GCCAGC.CTTTGT.TTT.CC.TTT.CCAAG.GG...G.TG...G..GGAGT...T.CAAA.
Bathymodiolus_securiformisNC0395  .TATC.TAT...G..TT..G.TAG..TTTTGT.TTT.TC.TTT.C.AAG.G....G.TG...G..GGAGT...T..AAA.
Brachidontes_exustusKM233636     .T.TT.CTTAA.TTTTTGT...AA...CA.G..TTTT.GGTT..AAA.G..AA.TAGA....TA...GG.G.AG.AAAAC
Crenomytilus_grayanusNC044128    .C.T..T........T...A.T.........A.T...G...A.G.C..A...C.G..G........C.....A.....G.
Gregariella_coralliophagaNC04412  .T.AACT..G..T.T...AA.T...G.T.......C.G.A..T.AC...T.G..GGTT....GC.T.AGT..AT.A..T.
Modiolus_kurilensisKY242717      A..TAGTTTA..TGTGC.TG.TGG...A...AAAG.GC..A..GAGA..A....TCATAAGGTC.TA..T..TT.AA.AG
Modiolus_modiolusKX821782        A..TAGGTTA..TGTGT..A.TGG...T...AAAG.GT..A.TGAAA........CA.AAA.T..TG..TG.TT.GA.AG
Mytilisepta_keenaeNC044127       GT.TC.TTT.G.T..TT.A..AAGG.A.TTAA.TC.GG..TTTTT.AC.A..GGTAAGC..GTAAG.GATG.AgttggtG
Mytilisepta_virgataKX094521      GT.TC.T.T.G.T..TT.T..AAGA.A.TTAA.AC.TG.ATTTTA.ACGT.AGG.AGA..CGT..TAGACT.TG..G.T.
Perna_canaliculusMG766134        GT.CC.T...C.TTTTA.TA.T.CGTCTAG.A..TCG...TATTC.C.GT....GCAAAAATG.ATAAA.T.A...A.T.
Perna_canaliculusMK775558        GT.CC.T...C.TTTTA.TA.T.CGTCTAG.A..TCG...TATTC.C.GT....GCAAAAATG.ATAAA.T.A...A.T.
Perna_pernaOK576481              AT.AT.T...C.TTTTA.TG.T.CATCTAG....TC....TATTT..CGT.....CAGAAGTG.ATGAAGT.A...AA..
Perna_viridisJQ970425            GT.TA.T.....GTTTA.CG..AGATCATCAT.A..G...TATTA..CAT.....CAGAAATG..TGAA.T.....G.T.
Perna_viridisMW727515            GT.TA.T.....GTTTA.CG..AGATCATCAT.A..G...TATTA..CAT.....CAGAAATG..TGAA.T.....G.T.
Septifer_bilocularisMK721549     .G.TT.T..CA.TTTG..AA.A.CATCTATAT.AGTTG..GTGG..AG.A.CA.T..TAAGTGC...AT..CTC..G.A.

Mytilus_californianusF-JX486124  ATGGAAAAGGGCTTAAACTTTCTGGGTTTCCGATGGTAATAAGTGGGTTGTTTCTAATAATTTTAATATTGAATCTATCT
Mytilus_coruscusKart1            .C...........C........C........AT.A..G.........C.A.....T..............A...T.G..G
Mytilus_coruscusKJ577549         .C...........C........C........AT.A..G.........C.A.....T..............A...T.G..G
Mytilus_chilensisKP100300        ....G.....TT.A..GT.A...........TT....G.....C..C......A.............G......T.G...
Mytilus_chilensisNC030633        ....G.....TT.A..GT.A...........TT....G.....C..C......A.............G......T.G...
Mytilus_edulisF-MF407676         ....G.....TT.A..GT.A...........TT....G.....C..C......A.............G......T.G...
Mytilus_galloprovincialisF-FJ890  ....G.....TT.A..GT.A...........TT....G.....C..C......A..........G..G......T.G...
Mytilus_trossulusF-GU936625      .C.....G..A..A..G..A...........TC.A........G..TC....CA.G......C.G...C.A.....G...
Mytilus_trossulusF-HM462080      .C.....G..A..A..G..A...........TC.A........G..TC....CA.G......C.G...C.A.....G...
Arcuatula_senhousia1             GCATT..CT.TT....GT.AAGA........TT.A.GT..T..GA....A..GA..T.G..CC.T.CTG.T..CG...T.
Musculista_senhousiaGU001953     G.ATT..CT.TT....GT.AAGA........TT.A.GT..T..GA....A..GA..T.G..CC.T.CTG.T..CG...T.
Bathymodiolus_childressiNC059707 C.TC...C..TA.G..TT.A..A..A..C..AC.A..TG.TTC.TCTC.C..CA.TT.TC.AA.G.GGG.A...A..ATG
Bathymodiolus_japonicusAP014560  G.TC..CT..CA.G..TT.A..A..A.....AT.AA.TG.TTC.TCCC.A...A.TT.TT.AA...G.G.....A..ATG
Bathymodiolus_securiformisNC0395  C.TC..CC..CA.G.GTT.A..A..A.....AT.AA.TG.TTC.TCT.....CA.TT.TT.AA...G.G.A...A..ATG
Brachidontes_exustusKM233636     GA.TTC.G..AGGGT.TT..........CT.CT.AAGCG.TT..TCC......T.TC....GG..TG.A.A...A..AA.
Crenomytilus_grayanusNC044128    ................................C.A.....G..G.........A....GG.G.....GC.A...T....G
Gregariella_coralliophagaNC04412  ....T.....T....T.A..G.......G...C.T.GGG.G..AA....A...T..T..G.GC.T.....A...T.G...
Modiolus_kurilensisKY242717      G.AT..CT..T.AATTTG.A..G......AAC..TAGTG.T.T.A.TC.....G..T.TT.AA.T...G.A...T.G.TG
Modiolus_modiolusKX821782        G.AT..CT..T.AATTTG.A..G..A...AGT..TAGTG.T.T.A.T......G..T.TT.AA.T..GG.A...T.G.TG
Mytilisepta_keenaeNC044127       T.....G.TCAG.GtatT.AAGG..T...T.AG.T..G..TTT.TCT..A...A.TT.G......TGG.CA...T.TA.A
Mytilisepta_virgataKX094521      .A.T.G....TT.A...T.AA.G..T...G.TG.TTCT..TTT.TCA......AGTT.G......TG.A.T...T.GAGG
Perna_canaliculusMG766134        GA..T.G...TA.AT.TT.A..A..C.....TC.TC.TG..GC.A.TA.A..CTCT..C..A....GCG.T..CG.....
Perna_canaliculusMK775558        GA..T.G...TA.AT.TT.A..A..C.....TC.TC.TG..GC.A.TA.A..CTCT..T..A....GCG.T..CG.....
Perna_pernaOK576481              GG....G....T.AT.CT.G.....A.....AC.AT..G..G..A.T..A...TCT..T..AC...G.G.A...G.....
Perna_viridisJQ970425            GG....GG..TT.GT.TA....A..T.....TC.AT..G.TGTGA.TC.T...TC...T..AC...GGG.A...G.T...
Perna_viridisMW727515            GG....GG..TT.GT.TA....A..T.....TC.AT..G.TGTGA.TC.T...TC...T..AC...GGG.A...G.T...
Septifer_bilocularisMK721549     GA.........T.GCGTT.AA.A......T.CT.AT....TT..TCT..A...T.T..T...G.TT.G.CT.....T..A

Mytilus_californianusF-JX486124  GGGAACTTTCCATTTTTCTTCCCTGTAAGGGGCCAGTTTGTGTTTGGGTTTTCTTTTGCTTTATCTATTTGAACTTGTTT
Mytilus_coruscusKart1            ..A........G.....T..............T..........................GC.....G.G...........
Mytilus_coruscusKJ577549         ..A........G.....T..............T..........................GC.....G.G...........
Mytilus_chilensisKP100300        ........C..C.....T...........A..T........A.....A.......................G..C.....
Mytilus_chilensisNC030633        ........C..C.....T...........A..T........A.....A.......................G..C.....
Mytilus_edulisF-MF407676         ........C..T.....T..T........A..T........A.....A.......................G..C.....
Mytilus_galloprovincialisF-FJ890  ........C..C.....T...........A..T........A.....A.......................G..C.....
Mytilus_trossulusF-GU936625      ..A...........C..T...........A..G...........C.....C..C........G.................
Mytilus_trossulusF-HM462080      ..A...........C..T...........A..G...........C.....C..C........G.................
Arcuatula_senhousia1             TCTCTA.....C.A.G.T..TAAG..T..T.CA..T...TCA.....TAGGAGG..CT....GAG...A....G.GCCA.
Musculista_senhousiaGU001953     TCTCTA.....C.A.G.T..TAAG..T..T.CA..T...TCA.....TAGGAGG..CT....GAG...A....G.GCCA.
Bathymodiolus_childressiNC059707 ..TTTGG.A..T....CT...AG.....C.TC...T..AAGT..G..CCCAAAC..A..C..T.TA..G..GGGC.C...
Bathymodiolus_japonicusAP014560  ..TTTGG.G..T..C.CT..TAG...G.C.TCT..T..AAGT..G..CCCAG....A.....T.TA..G..GGGC.C...
Bathymodiolus_securiformisNC0395  ..TTTGG.A..T....CT..TAG...G.C.TCT..T..AAGT..A..CCC.G.CC.A.....T.TA..G..GGG..C...
Brachidontes_exustusKM233636     AAC.TTG.C........T..T...T...TAT....TC..CCCC.GCC.A.G.T........GT.T.T....GGG.AT...
Crenomytilus_grayanusNC044128    ..A..T.....G.....T..............T..A..........................G.................
Gregariella_coralliophagaNC04412  ..A..TG....T.A.........A..T..A.CT..T.....A.....A.....A.....A..T..GT..........C..
Modiolus_kurilensisKY242717      ..ATTGG....T....CT..TAGA..T..ATCT..AG.A.GA..A...CCC..AA.A..A..T.T...G..GTTG.....
Modiolus_modiolusKX821782        ..ACTGG.G..T....CT..TAGA......TCT..AG.A.GA..A..TCC...AA.A..A..T.T...G..GTTG.....
Mytilisepta_keenaeNC044127       A.TGTAA....T.A...T.AT.....T...T....TA..CCT.A.ATTGC.......T....G.A.G.C....TGA.AC.
Mytilisepta_virgataKX094521      A.TGTTG....T.A...T..T.....T...T.T..TG..CCT.A.ATTGC...A...T....G.A.G......TAG....
Perna_canaliculusMG766134        AAT.GTA....T.A...T...AG......C.CT..T...TCA.....A...A.C.......C.GTA.....GCTA.....
Perna_canaliculusMK775558        AAT.GTA....T.A...T...AG......C.CT..T...TCA.....A...A.........C.GTA.....GCTA.....
Perna_pernaOK576481              AAC.G.A....T.A...T..TAGG.....A.CA..T...TCA.........A.C.......CGGTGG.G...TTA...C.
Perna_viridisJQ970425            AAT.GAA....T.A...T..TAGG..G....CA..T...TC......C...A.......G.CTGTG.....GCTG...A.
Perna_viridisMW727515            AAT.GAA....T.A...T..TAGG..G....CA..T...TC......C...A.......G.CTGTG.....GCTG...A.
Septifer_bilocularisMK721549     ..TTGTA....T.A...T..TT....T..T.CT..C.....T.............A...CA.TAT.......TT.A..A.

Mytilus_californianusF-JX486124  AGTGCTATCTAGGTTGTTGTGTAGGTTTGAGCAAAGATTAATAAGGTTAGTGCCAACGGGGCCTTTAATTTTGGTACCAT
Mytilus_coruscusKart1            ...AT.......T..A..............A..G............C.G..C.....T.....AC.G...C....G..T.
Mytilus_coruscusKJ577549         ...AT.......T..A..............A..G............C.G..C.....T.....AC.G...C....G..T.
Mytilus_chilensisKP100300        ...A........C..AC....C..T........GG.T..G..G...C.T..C..G..A..T..G.....CC.T..G..T.
Mytilus_chilensisNC030633        ...A........C..AC....C..T........GG.T..G..G...C.T..C..G..A..T..G.....CC.T..G..T.
Mytilus_edulisF-MF407676         ...A........C..AC....C..T........GG.T..G..G...C.T..T..G..A..T..G.....CC.T..G..T.
Mytilus_galloprovincialisF-FJ890  ...AT.......C..AC....C...........GG.T..G..G...C.C..C..G..A..C..G.....CC.T..G..T.
Mytilus_trossulusF-GU936625      ...TT.......TC.T..A..C..A........GG.G..G..G..TC.C..T.....A..T..G.....CC.T..G..T.
Mytilus_trossulusF-HM462080      ...TT.......TC.T..A..C..A........GG.G..G..G..TC.C..T.....A..T..G.....CC.T..G..T.
Arcuatula_senhousia1             TA.TA.T.....TGCT..T..A.............CT..TGCT.TA..G..A..GTAT.AT..GG.GG.AA.A.GC..T.
Musculista_senhousiaGU001953     TA.TA.T.....TGCT..T..A.............CT..TGCT.TA..G..A..GTAT.AT..GG.GG.AA.A.GC..T.
Bathymodiolus_childressiNC059707 .TGAG.C..AG.CCATCGAGT...A.C.A......AT....CT..AC.G.......G.TTT..AA.GT....A..T..T.
Bathymodiolus_japonicusAP014560  .TGAG.C..AG.ACATCGAGT...A.C.A......AT....CT.....G.......G.TTT..AA.GT....A..T..T.
Bathymodiolus_securiformisNC0395  GTGAA.T..AG.CCATCGAGT...C.C.A......AT....CT.....G..A....G.TTT...A..T....A..T..T.
Brachidontes_exustusKM233636     G..TG.G..A..C..AC.TAA...T.GG..A..GGTTG.TGC..T.GC...C..CCTA..T.........C.ATCT..TC
Crenomytilus_grayanusNC044128    G..TG.G.....A.....A..C..A.....A...G.C...........G.....G..T..A..AA.GG.......T....
Gregariella_coralliophagaNC04412  G..AA.T..AG.TA.AG.T.C..................T.....AC....C..T.GA..A...........AA.T..G.
Modiolus_kurilensisKY242717      GTGAT.....G.A...CGTGTGTC..GGCGT....CT..GTGT.CA........T.GATAT..CA..T....AA.T..G.
Modiolus_modiolusKX821782        GTG.T.....G.....CGTGTCTC..GGCG...G.CC...TGT.CT..G.....T.GATAT...A.GT.CC..A.T..T.
Mytilisepta_keenaeNC044127       T...A.T.........G.TAA...A.A.ATA..GGTG...GGT..T.....T..TT.A..T...A...GA...TCT..T.
Mytilisepta_virgataKX094521      G..TA..........AG.AAA.....GA.T...GGTTG..GG...T..G..T..GT.T..T...A.G.GA..ATCG..G.
Perna_canaliculusMG766134        .A.TA.G.....TA.T..TAC.......ATC....ATA..GCTCTT..G..T....GA.....AGAGGGG..A.CT....
Perna_canaliculusMK775558        .A.TA.G.....TA.T..TAC.......ATC....ATA..GCTCTT..G..T....GA.....AGAGGGG..A.CT....
Perna_pernaOK576481              GA.TAC......AA.T..TAC...C...ATT....ATA..GCTCTTC....T..G.GT..A..GGA.GG...A.C...T.
Perna_viridisJQ970425            TA.TACT......G.T..TACA......ATT..G.ATA.GGCTTT.C.G..T....GA..T...GAGGGG..A.CT....
Perna_viridisMW727515            TA.TACT......G.T..TACA......ATT..G.ATA.GGCTTT.C.G..T....GA..T...GAGGGG..A.CT....
Septifer_bilocularisMK721549     TA.CA.T..A.CTG.T..C.....T.A......G.CTG...G..TAA....T..TT.T..T..C...GG.C.T.....G.

Mytilus_californianusF-JX486124  TTATAGTAGTGGTTGAATTAATTAGAGGTATGCTTCGCCCTTTAACTTTGGTTTTACGTTTAACATTAAATCTTGGAGCT
Mytilus_coruscusKart1            .........C............C..T........A........G........G..G.........C.G............
Mytilus_coruscusKJ577549         ......................C..T........A........G........G..G.........C.G............
Mytilus_chilensisKP100300        ..........A.....GC.......T..G..A........C......C.A..C..G..GC....G..G...T.A..G...
Mytilus_chilensisNC030633        ..........A.....GC.......T..G..A........C......C.A..C..G..GC....G..G...T.A..G...
Mytilus_edulisF-MF407676         ..........A.....GC.......T..G..A...............C.A..C..G..GC....G..G...T.A..G...
Mytilus_galloprovincialisF-FJ890  ..........A.....GC.......C.....A...............C.A..C..G..GC....G..G...T.A..G...
Mytilus_trossulusF-GU936625      ................GC.......T..C..A....A.........A..A.........C.G...C.......G......
Mytilus_trossulusF-HM462080      ................GC.......T..C..A..............A..A.........C.G...C.......G......
Arcuatula_senhousia1             ....G..GT.AA....G.GTG..TCGCA.C.T.....T...A.GT....AT..A.T..A...G..A....CT.A.CTA..
Musculista_senhousiaGU001953     ....G..GT.AA....G.GTG..TCGCA.C.T.....T...A.GT....AT..A.T..AC..G..A....CT.A.CTA..
Bathymodiolus_childressiNC059707 ..T.GC..T.A......A.TG.C.CCAT..GTTC......GA.T...C.T.G...T..A....T.A.T...A..ATT..G
Bathymodiolus_japonicusAP014560  ..T.GT..T.A......A.TG...CTAT..GTTC...T..GA.T..GC.T.GC..T..A....T.A.T...A..ATT..G
Bathymodiolus_securiformisNC0395  ..T.GC..T.A......A.TG...CCAT..GTTC......GA.T...C.T.GC..T..A..G.T.A.T...A.CATT..G
Brachidontes_exustusKM233636     .A.....TT.AT.A...AC....GCTTC...TG.C..T...A.C.....AACAA....GG.GGTG..T...T.A.CG.GA
Crenomytilus_grayanusNC044128    .C..G.....A.....G..G.....G.....A.....T..A.....AC....GC.T..G.....G.....C.....G...
Gregariella_coralliophagaNC04412  .................A.TT....G......T.A.....A.....A..A........G...T....G...T.ATCT...
Modiolus_kurilensisKY242717      ..T..T.GT....A..GG.GG.A.C.AT..GTTC...T...G.T..A....GA..G..AC...T.A.C..CT.AACT...
Modiolus_modiolusKX821782        ..T..T.GT....A..GG..G.A.C.AT..GATC.......G....A....GA.....A....T.A.T...T.AACT...
Mytilisepta_keenaeNC044127       .GT....GT..A....GA.GG..TCCTC.C.TA....T..A...GT...A..AA.G..A...GTT..T...T.G.T.A.A
Mytilisepta_virgataKX094521      .AT.....T.AAC...GA.TG..TCTTC.GCTG.......A..GGT......GA.G..A...GTT..T...T.G.TGA.G
Perna_canaliculusMG766134        .......TC.TC.A...A.T....CGAACT.......G...A.T......A..A.T..G...G..A.....A.A.CTA..
Perna_canaliculusMK775558        .......TC.TC.A...A.T....CGAACT.......G...A.T......A..A.T..G...G..A.....A.A.CTA..
Perna_pernaOK576481              .......GT..C.A...A.T..C.CTAA.T.......T...A.T..G...A.CA.T..G..GG.TA.....A.A.CTA..
Perna_viridisJQ970425            ....G..GC.TT.A..GA.T....C.AA.T.AT.G..T..AA.T.....A...A.T..A...G.TA.....A.G.CTA..
Perna_viridisMW727515            ....G..GC.TT.A..GA.T....C.AA.T.AT.G..T..AA.T.....A...A.T..A...G.TA.....A.G.CTA..
Septifer_bilocularisMK721549     ..G.T.CTA.TT.G...G.TT.A..TCAC..AT.A..T...C.T.....AA..G.G..G...G........A..TCTA..

Mytilus_californianusF-JX486124  GGTAAAGTAATTTTAACAATATGTAGGAGTGAGTTAGTAGTGGGTTGGTTAATTATAGGGGTAGGAGGGGTCAAAGGCCT
Mytilus_coruscusKart1            ..A.....G.....G..G...........A...C.......A..G..A...........A.....G..A..T.....G..
Mytilus_coruscusKJ577549         ..A.....G.....G..G...........A...C.......A..G..A...........A.....G..A..T.....G..
Mytilus_chilensisKP100300        ...........C.....T........A..G.....G.....C.............C...A.....G...A.T.....TT.
Mytilus_chilensisNC030633        ...........C.....T........A..G.....G.....C.............C...A.....G...A.T.....TT.
Mytilus_edulisF-MF407676         ...........C.....T........A..G.....G.....C.............C...A..T..G..TA.T.....TT.
Mytilus_galloprovincialisF-FJ890  ...........C.....T........A..G.....G.....C.............C...A..T..G..TA....G..TT.
Mytilus_trossulusF-GU936625      .................T.....C.....A...........TA.C......C...C...A..T..G..TA.T.....GT.
Mytilus_trossulusF-HM462080      ............C....T.....C.....A...........TA.C......C...C...A..T..G..TA.T.....GT.
Arcuatula_senhousia1             ..A.....T..AA..GT....GC..CCTC.TTAGGTT..AGCCTGCTTA.CG.GGGG.A.C.TCTT.TAACATTCTTAG.
Musculista_senhousiaGU001953     ..A.....T..AA..GT....GC..CCTC.TTAGGTT..AGCCTGCTTA.TG.GGGG.A.C.TCTT.TAACATTCTTAG.
Bathymodiolus_childressiNC059707 ..GC.TT....C..GT.T..GG.A.CT.A..TCAATAGGT.TAT..CT...GGCCCTTTTTAT..G.CA..TT.CTTTTC
Bathymodiolus_japonicusAP014560  ..GC.TT....C..GT.T..GG.ATCT.A..TTAATAG.T.CAT..CT...GG.CCTTTTT.T..T.CA..TT.TTTTTC
Bathymodiolus_securiformisNC0395  ..GC.TT........T.T..GG.A.CT.A..TTAATAG.T.TAT..CT...GGCCCTTTTTAT..T.C...TT.CTTTTC
Brachidontes_exustusKM233636     ..GC....T......GGGC..AT.GCTGAGTTAGATAA.AATTTAG.T..GT.AGCTAT.T...TGATTA..CTT.TGG.
Crenomytilus_grayanusNC044128    .....G...........T..G.....TG.....C.T..G...A....AC..G...GT..A..T..GA.A..T.....TT.
Gregariella_coralliophagaNC04412  ...............T.TT..CT.G.ATCA.G....T..TCTTC..TA......TC.A.CT.TTATAATA.TTTT..TG.
Modiolus_kurilensisKY242717      ...C.TT.....A..GGT..G.TA.CT.A..TAAATAC.AAT.T.GTTC.TTG.TCT.CCTAT..GTT.CAGTTTTTAGG
Modiolus_modiolusKX821782        ..GC.TT.G...A..GGG..G.TG.CC.A..TTAATAC.AAT.T.GTTC.TTG.TCT.CTTAT...TTTCAATTTCTAGG
Mytilisepta_keenaeNC044127       ..AC..A.TC.....GGTT...TAG.AGAAACT..TT.G.A..T.CTT...G..GGGTCTT.T.TTAATT.AGG.TTAG.
Mytilisepta_virgataKX094521      ...C.GA.TC....TGGTT.G.TAG..GAA.TT..TTCT.A..C.CTT..G..AGGCTCT..TTTTAACT.GGGTTTGT.
Perna_canaliculusMG766134        ........C...A.GCT.T..CT.G...AC.CTGCCT.GAACTTGGCT..TC.A.G.ACTTGT..GTTT..AGTTATTAG
Perna_canaliculusMK775558        ........C...A.GCT.T..CT.G...AC.CTGCCT.GAACTTGGCT..TT.A.G.ACTTGT..GTTT..AGTTATTAG
Perna_pernaOK576481              ............A..CTCT..CT.G.C.A..C.GCTT..AATCTAGCT..TGCG.G.TCTTGT..GTTT..GGTG.TTAG
Perna_viridisJQ970425            .....G..T...A.GTT.T...TAG...A..CTGCGT..AATCT.GCA..TG..GGG.TT.....GTTTA.AGTT.TTAG
Perna_viridisMW727515            .....G..T...A.GTT.T...TAG...A..CTGCGT..AATCT.GCA..TG..GGG.TT.....GTTTA.AGTT.TTAG
Septifer_bilocularisMK721549     ......A.T.....G..TT...TA..TGAGAT.GGTT.T..TTTG.TTC.TTA..ATTTA..GT..TTT..TCTT.TTAG

Mytilus_californianusF-JX486124  CTTGATAGGTGGAGTCTTTGCCGCTGAAGTTGCAATCGCCTGTATTCAATGCTATATTTTCTGTGTACTTTTATGTCTTT
Mytilus_coruscusKart1            T..A.....A.....T.....T.....G..A.....T..............T.....C............C.G.......
Mytilus_coruscusKJ577549         T..A.....A.....T.....T.....G..A.....T..............T.....C............C.G.......
Mytilus_chilensisKP100300        GC.A........C........T..............T..T........G..T..C...........GT.A..G.....C.
Mytilus_chilensisNC030633        GC.A........C........T..............T..T........G..T..C...........GT.A..G.....C.
Mytilus_edulisF-MF407676         GC.A........T........T..............T..T........G..T..C.....T.....CT.A..G.....C.
Mytilus_galloprovincialisF-FJ890  GC.A........T........T...........C..T...........G..T..C...........CT.A..G.....C.
Mytilus_trossulusF-GU936625      AA.A..G..C..T..T.......................G........G..T........T.....CT.A..G.....C.
Mytilus_trossulusF-HM462080      GA.A..G..C..T..T.......................G........G..T........T.....CT.A..G.....C.
Arcuatula_senhousia1             T..AC.....A..A.AA.GTGTTT.....C..G..GG.GTGT.GC...GGCA.T......T...T.TT.G....CAT.A.
Musculista_senhousiaGU001953     T..AC.....A..A.AA.GTGTTT.....C..G..GG.GTGT.GC...GGCA.T......T...T.TT.G....CAT.A.
Bathymodiolus_childressiNC059707 T..AT.C.CAAT..GGC.G..G..G...T.A..CG.A.GT.TA......GCT.TC.....T..CTCTT.A..GA......
Bathymodiolus_japonicusAP014560  T..AT.T.CAAT..GA..G..G..G...T.A..TG.A.G.CTA......GCT.TC........CTCTT.A..GA......
Bathymodiolus_securiformisNC0395  T..AT.T.CAATG.GA..A..G..G...T.A..TG.A.GGCTA......GCT.T......T..CTCTT.A..GA.A....
Brachidontes_exustusKM233636     AG.AT.....ATT.GG..C..ATT......A.G.....GGCT.T.G....CT..C..C.AT...A....G..G..CA.A.
Crenomytilus_grayanusNC044128    A..A.....A..C..T..C..T.....G.....G..T..T...........T........T.....GT.G..G.......
Gregariella_coralliophagaNC04412  AA.T..TA.A..TA.T....TAATA...A..ATT..T..T.....C..............T.....GT.AA.TACA..G.
Modiolus_kurilensisKY242717      GC.T..T.C.ATGAGTC..AGT......A.G.TT....GGG.GT.G...GCY.T......T...ACT......GCGT.A.
Modiolus_modiolusKX821782        GC.T..T.C.ATGAG...AAGT.....GA.G.T...T.GGG.GT.G...GC..T......T...AC.......G.GT.A.
Mytilisepta_keenaeNC044127       GA.A....TAAT...T.A.TTTTT...GC..TTTG.TTGTCT.T.G..GA.G........T...CA.T.AC.T.A.TG..
Mytilisepta_virgataKX094521      GACAG...T.AT...T.A.TTTTT....A..TTTG.TTGTGT.T.G...GCT........T...CAG...C.T...AG..
Perna_canaliculusMG766134        GG.TT....G.CTA.T...T.TTTG.....A...G.AAGT.T.......A.G........T...ACC.....G.......
Perna_canaliculusMK775558        GG.TT....G.CTA.T...T.TTTG.....A...G.AAGT.T.......A.G........T...ACC.....G.......
Perna_pernaOK576481              AG..T.G..G.C.A.T...T.TCTG.....G..GG.AAGG.T.......A.A..C.....T...ACT.............
Perna_viridisJQ970425            AG..T......CTA.T...T.TTTA..G..G..TG.TAGG.T......GA.A........T...ACT..A......T.G.
Perna_viridisMW727515            AG..T......CTA.T...T.TTTA..G..G..TG.TAGG.T......GA.A........T...ACT..A......T.G.
Septifer_bilocularisMK721549     TA.T.....GCT.A.TAC...ATTA...T.A.GTG.GAGT........GGCT........T..CA.TT.A.....C..A.

Mytilus_californianusF-JX486124  ATACTGATGACCATAGAAGTTAACGTTGACTTTGGTCAACAAATCATAAAGATATTGGAACCCTTTATCTATATAGAGGG
Mytilus_coruscusKart1            .......G..T..............A........A........C.....G...........T......T...........
Mytilus_coruscusKJ577549         .......G..T..............A........A........C.....G...........T......T...........
Mytilus_chilensisKP100300        .......G........G.....G..A..GT.G..........................T..T..............T...
Mytilus_chilensisNC030633        .......G........G.....G..A..GT.G..........................T..T..............T...
Mytilus_edulisF-MF407676         .......G........G.....G..A..GT.G..........................G..T..............T...
Mytilus_galloprovincialisF-FJ890  .......G........G.....G..A..GT.G..........................C..T.....C........T...
Mytilus_trossulusF-GU936625      ....G..G..T........G..G..A..G..G..A...........C.......................G.....C..A
Mytilus_trossulusF-HM462080      ....G..G..T........G..G..A..G..G..A...........C........C..............G.....C..A
Arcuatula_senhousia1             ..G.ATCA..G.....TGAG..GGC.G.TGCAA.T.T..GTCT..T..TCCGAG..CATTTATCGC...CTGG..ATTAC
Musculista_senhousiaGU001953     ..G.ATCA..G.....TGAG..GGC.G.TGCAA.T.T..GTCT..T..TCCGAG..CATTTATC.C...CTGG..ATTAC
Bathymodiolus_childressiNC059707 .....A.......CGCC.A....T.A.CGGGAATAATTGGT.CAAG.TTGAGG..GCTG.TT.G.AT.GAGCTAGCTC.T
Bathymodiolus_japonicusAP014560  .....A....T...GCC.A....T.A.CGGGAATAATTGGT.CAAG.TTGAG...GTTG.TT.G.AT.GA..TGGCTC.T
Bathymodiolus_securiformisNC0395  .C...A....T..CGCC.A....T.A.CGGGAATAATTGGT.CAAG.TTGAGG..GTTG.TT.G.AT.GA..TAGCTC.T
Brachidontes_exustusKM233636     .C.G...G..T...TCT.TG.G.AT....AGCG.T.TGG.GGGAGT.GGTT...GAAT.TTAA..CG.T.GC..TTGATA
Crenomytilus_grayanusNC044128    .C.....G...........G.....A.....G.....T........C..............A......T.G.....G..A
Gregariella_coralliophagaNC04412  ..T.A.GG.....C..GGAC........G..G.AC..T..T.................T..A..A.....TCT.......
Modiolus_kurilensisKY242717      ...GAA....A...CCT..G...T.A.CGGGAATAGTGGGG.T.GG.TTGAGA..ACTG.TT.GAAT.GAG.TAG.TC.T
Modiolus_modiolusKX821782        ...GAA....A...CCT..A...G..GTTTGA.C.GG..TGGTGGGG.TT.G.T.AA...TGT.AAT..G.AT.GAGTTA
Mytilisepta_keenaeNC044127       ...G...G..T...TC.TTG.TTcgatgattgATAAG...T..C..C..G..G.....G.GAT.A..C..TAC.TTT..T
Mytilisepta_virgataKX094521      ...G...G..T...TC.TCA.TT..A...T.GATAAGT..T........G..A.....T.GTT.G...T..ATGTTT..A
Perna_canaliculusMG766134        ..G.......G.......AA..G..C..GT..ATA.....C.................T..TT.G...T.GAT.TCG..T
Perna_canaliculusMK775558        ..G.......G.......AA..G..C..GT..ATA.....C.................T..TT.G...T.GAT.TCG..T
Perna_pernaOK576481              .CG....C..G.......AA.....A..GT..AT......C.................T..TT.G...T.GCTCTC...A
Perna_viridisJQ970425            ..G.......A.....G.AA..GcgatggtttAT...T..T.................T..TT.G...T..CT.TCT...
Perna_viridisMW727515            ..G.......A.....G.AA..GcgatggtttAT...T..T.................T..TT.G...T..CT.TCT...
Septifer_bilocularisMK721549     ...G..G...T......GAA........GT..ACA..TGT...C........A.....T..TT.A.....CCT..TT..T

Mytilus_californianusF-JX486124  GTGTGAGGAGGTTTATTTGGGGCAAGATTGAGTTTGATAATTATGCAAGGGCATCCTGGAGCAGTCTTCTTAAAAGATTG
Mytilus_coruscusKart1            ..A........C...............C.A...C.............G.....C...........T..T........C..
Mytilus_coruscusKJ577549         ...........................C.A...C.............G.....C...........T..T........C..
Mytilus_chilensisKP100300        ..C........C..G........G..G..A..GC.A.....C..A...........G........A..T...........
Mytilus_chilensisNC030633        ..C........C..G........G..G..A..GC.A.....C..A...........G........A..T...........
Mytilus_edulisF-MF407676         ..C........C..G..C........G..A...C.......C..A..G.................A..T........C..
Mytilus_galloprovincialisF-FJ890  ..C...........G..C........TC.A..CC..........A..G.................A..T...........
Mytilus_trossulusF-GU936625      ..C........G..G.....A.....G.....G..A..G..C........T..............G..............
Mytilus_trossulusF-HM462080      ..C........G..G.....A.....G.....G..A..G..C........T..............G..............
Arcuatula_senhousia1             T.TATTAA.A.AGAG.CATTTTAT.ATG.TGT.G.T.C..CAGCT.TTATAATCTT.TTT..T..AA.GCCTTTGAT.G.
Musculista_senhousiaGU001953     T.TATTAA.A.AGAG.CATTTTAT.ATG.TGT.G.T.C..CAGCT.TTATAATCTT.TTT..T..AA.GCCTTTGAT.G.
Bathymodiolus_childressiNC059707 CCTG.TA.Cgga..T..A..T.ATGACCA.CT..AT.ATG..G.AACTCATGCATTG.TTAT.A.T..T..T.T.ATGCC
Bathymodiolus_japonicusAP014560  CCTG.GA.Tgga..T..A..T.ATGATCA.CT..AT.ATG..G.AACTCATGCATTG.TTAT.A.T..T..C.TGATGCC
Bathymodiolus_securiformisNC0395  CCTG.GA.Cgga..T..A..A.ATGACCA.CT..AT.ATG..G.AACTCATGCATTG.TTATGA.T..T..T.T.ATGCC
Brachidontes_exustusKM233636     CATCCT..TAA...C..GTT.AA.TC.GAT...C.ATAC.AC..TGTGACA...G..TT..TTA.AA.T..TTTC.TAAT
Crenomytilus_grayanusNC044128    ...........G........A..T..G..A..GC.A...........G..............G..G..T........C..
Gregariella_coralliophagaNC04412  .....G.C...GC..G....T...G.T..A.....A..T........GA.T......AACAG.A.T..T..G........
Modiolus_kurilensisKY242717      CCTG..A..gga..T..A....ATGATCA.CTG.AT.ATG..G.CACTCACGCATTG.TTAT.A.T..T..T.T.ATGCC
Modiolus_modiolusKX821782        .GTC.TCCT..AAG.ttaTTTTT.G.GGACGA.CA.C..TA.G.CATTAC.GCC.A..CTTT...TA.AA.TTTCATGGT
Mytilisepta_keenaeNC044127       A.T..GA........G....T.TTG.G.AT..AA.AT.....T..AGGAT.........TAATT.GC.TC.T......A.
Mytilisepta_virgataKX094521      A.A..GA.......GG....T.T.G.G.AT..GA..T.....C.AAGGATA........GAATT.AC.T.........A.
Perna_canaliculusMG766134        A....G.CT...C.TA.A..AAG...TC.A..G..A..C..C..T...TCT.....A..G.GGAGT...........GA.
Perna_canaliculusMK775558        A....G.CT...C.TA.A..AAG...TC.A..G..A..C..C..T...TCT.....A..G.GGAGT...........GA.
Perna_pernaOK576481              A....G.C...CC.TA.A..CAGG..G.....A..A..C.....T...TCT..C..A..G.G.AGG..T..G.....AA.
Perna_viridisJQ970425            A.A....CT..G...A.G...AG...GC.T..G..A..T.....T..GTCT.....C..G.GTAAT..T..G.....AA.
Perna_viridisMW727515            A.A....CT..G...A.G...AG...GC.T..G..A..T.....T..GTCT.....C..G.GTAAT..T..G.....AA.
Septifer_bilocularisMK721549     ......TCG..G...G.A..AA..G....A..AG..T.G...G.T..TTCC.........AGTAAGC.TA.......AA.

Mytilus_californianusF-JX486124  ATTCTATAATGTGGTTGTTACAACACATGCTTTAATAATAATTTTCTTTGCTGTAATACCAATTTTAATCGGGGCTTTTG
Mytilus_coruscusKart1            ...T........A..A..A.....G......C.G.....G..............G.....C........T.....C....
Mytilus_coruscusKJ577549         ...T........A..A..A.....G......C.G....................G.....C........T.....C..C.
Mytilus_chilensisKP100300        G..T.......................C..C.............................G...C.......A.......
Mytilus_chilensisNC030633        G..T.......................C..C.............................G...C.......A.......
Mytilus_edulisF-MF407676         G..T.......................C..C.............................T...C.......A.......
Mytilus_galloprovincialisF-FJ890  G..T.......................C..C.............................T...C....T..A.......
Mytilus_trossulusF-GU936625      ...............G........G.....C..............T........G.....T..C.....T..A.....C.
Mytilus_trossulusF-HM462080      ...............G........G.....C..............T........G.....T..C.....T..A.....C.
Arcuatula_senhousia1             TGC..T.GG.AATTGGC.G.TTC.TTTGTG.A.TGG.GG.GG.GA...A.TGT.CCCT.GTC.AAAC.ATCT.AGG.A.T
Musculista_senhousiaGU001953     TGCT.T.GG.AATTGGC.G.TTC.TTTGTG.A.TGG.GG.GG.GA...A.TGT.CCCT.GTC.AAAT.ATCT.AGG.A.T
Bathymodiolus_childressiNC059707 T..GATGGTG.GC.G.T.CGG..ATTGACTAC.TCCTT....GA.AGG.T.AA.TGACAT......TCCTC.TTTAAA.A
Bathymodiolus_japonicusAP014560  T..GATGGTG.GT.G.T..GG..ATTGGCTAC.TCCTT.G..AA.AGG.T.AA.TGACAT...C..TCCTC.TTTAAA.A
Bathymodiolus_securiformisNC0395  T..GATGGTG.GC.G.T..GG..ATTGGCTAC.TCCTT....AA.AGG.T.AA.TGACAT......CCCTC.TTTAAA.A
Brachidontes_exustusKM233636     GCCT.TACT.A.T.G..C.TTTGGTA.CTGGC.T..TCCTT.AA.AA...G..CT...GACC..GCTT.TCC.CG.G..A
Crenomytilus_grayanusNC044128    G..T.....C..A..G.....T.....C..........................T.....G...C.T..T..T..C....
Gregariella_coralliophagaNC04412  ...T.....C..T..G.....T..T.....A.....G..G.....T........G........C.....T..T..A....
Modiolus_kurilensisKY242717      T..GATGGTA.G..GGT..GG..ATTGACT.C.TCC.T....AA.GGGCT....GGATAT......CCCAC.ACT.AA.A
Modiolus_modiolusKX821782        TA.GCC.TTAA....C.GGGGTTTTGGGAA..GGC.TC.TCCA..AA.AATA.GTTCTGT.GA.A....TTTTC.GCGAC
Mytilisepta_keenaeNC044127       T..G.........A....A..T.GG.........G..........T........T..G..TT.G..G..T..T.......
Mytilisepta_virgataKX094521      T..G.........A....G..T.G......AC..G.G........T........T..G..TT.A.....T..T.......
Perna_canaliculusMG766134        TC.G........A..A..A..T..G.....CC.TG.T........T........T..G..GT.G..G........G....
Perna_canaliculusMK775558        TC.G........A..A..A..T..G.....CC.TG.T........T........T..G..GT.G..G........G....
Perna_pernaOK576481              ...A.....C.....G..G..T..C..C...C.TG.T.....C..T........T.....GT.GC.T..T..........
Perna_viridisJQ970425            G..A........T..A..A.....T.....A...G..........T...........G..TT.AC.T..T..T.......
Perna_viridisMW727515            G..A........T..A..A.....T.....A...G..........T...........G..TT.AC.T..T..T.......
Septifer_bilocularisMK721549     G..T........T..G.....GT........C.T........C..T..............T........T..T.GA....

Mytilus_californianusF-JX486124  GTAATTGGCTTATTCCTTTGCTTGTAGGGGGAAAAGACATAATCTATCCACGTATAAATAATTTGAGATATTGACTGTCG
Mytilus_coruscusKart1            ....C....................T..........................C.....C...C.T...............
Mytilus_coruscusKJ577549         ....C....................T................................C...C.T...............
Mytilus_chilensisKP100300        ..........G........AT.A.....T..T.....T.....T.....G..G..............T.....GT.A..T
Mytilus_chilensisNC030633        ..........G........AT.A.....T..T.....T.....T.....G..G..............T.....GT.A..T
Mytilus_edulisF-MF407676         ..........G......C.AT.A.....T..T.....T.....T.....G..G..............T.....GT.A..T
Mytilus_galloprovincialisF-FJ890  .................C.AT.A.....T........T...........G..G..............T.....GT.A..T
Mytilus_trossulusF-GU936625      ........T.G......C....A.....A..T.....T.....T..C..G..A........C..A..T........A..T
Mytilus_trossulusF-HM462080      ........T.G......C....A.....A..T.....T.....T..C..G..A........C..A..T........A..T
Arcuatula_senhousia1             .GTTAGCT.C..A.G.....TA.T..TTAATG.TTTCTG.TT.TAC.GA.AAAGGGGC.GG.ACAG.G.GGAC.A.C.AT
Musculista_senhousiaGU001953     .GTTAGCT.C..A.G.....TA.T..TTAATG.TTTCTG.TT.TAC.GA.AAAGGGGCCGG.ACAG.G.GGAC.A.T.AT
Bathymodiolus_childressiNC059707 A.CTAA..T..TGGTT.....CA.C.TCTCTTTTTACTC.TT.G.TGT.TACAT.T.T.G.GAGAG.CGC.G.GACTGGT
Bathymodiolus_japonicusAP014560  A.TTAA..T..TGGTTC..A.CA.CTTCTCTCTTTACTC.TT.G.TGT.TAC.T.T.T.G.GAGAG.TGC.G..ACTGGT
Bathymodiolus_securiformisNC0395  A.TTAA..T..TGGTT.....CG.CGTCTCTTTTTACTC.TT.G.TAT.TAC.T.T.T.G.GAGAG.CGC.G..ACTGGT
Brachidontes_exustusKM233636     A.....TTAG.T.CTGAA.T..GCCTA.T.CCTTTT.TT..T.A.TATT.TCAGGTT..GTGGAAGA.GGAGTGGG.A.T
Crenomytilus_grayanusNC044128    ..........A..............T..A..G..G...........C..C.....G..C..C.....G........T..C
Gregariella_coralliophagaNC04412  .......A..A......C.TT.A..C..T..TC....T.....T..C.....A.....C..C..A..G..C..G..A..T
Modiolus_kurilensisKY242717      A.TTGA.AT..TGGTT.C.T.C.TCTTCATT.TTTATGC..T.AAGGT.TAC.T.T.T.G.GAGTG.C.CAG.GACTGGA
Modiolus_modiolusKX821782        T...CAATT.G.GATT..G.T..C.CCCCTCTTC.TTAT.T..ACTGTTGA.GTCT.C.TT.A.TGA.AGCG.GTCCGGT
Mytilisepta_keenaeNC044127       .A.....AT.GG.G...C.AT..T..A.T.CT.TG..TT..G.A.T...T.....C........T..T.T....A.T.TA
Mytilisepta_virgataKX094521      .......AT.AG.A......T..T..A.T.CC.T...TT.GG.G.T...T.....T..C.....T..G.T...GA.T.TA
Perna_canaliculusMG766134        .A.....AT.AT.A.....ATG.A.T..A..GTGT..TC.T..T.T...T...T.......CC.T..G.T...GT.AG.T
Perna_canaliculusMK775558        .A.....AT.AT.A.....ATG.A.T..A..GTGT..TC.T..T.T...T...T.......CC.T..G.T...GT.AG.T
Perna_pernaOK576481              .A.....AT.AT.G......TG.A.T..A..GTGT..TT....T.T...T..AT.............G.TC..GT.AG.T
Perna_viridisJQ970425            .G.....AT.AC....A..ATG.A.T..T..TGTT..TT....T.T...T...T...............T...GT..G.A
Perna_viridisMW727515            .G.....AT.AC....A..ATG.A.T..T..TGTT..TT....T.T...T...T...............T...GT..G.A
Septifer_bilocularisMK721549     C......AT.GC.......ATG.C.T..T.CTGCT..TC.T..T.T...C...C.T...........T........TGTT

Mytilus_californianusF-JX486124  CCAAATGCACTATATTTATTAATGCTATCTTTTAGAACAGATAAAGGAGTAGGGGCAGGATGGACTATTTATCCACCTCT
Mytilus_coruscusKart1            ..G.....T...........G...T..........G..............G........G.....G........C.....
Mytilus_coruscusKJ577549         ..G.....T...........G...T..........G..............G........G.....G........C.....
Mytilus_chilensisKP100300        ..T.....G.........C.T.................G...........G..T..T..............C..G..AT.
Mytilus_chilensisNC030633        ..T.....G.........C.T.................G...........G..T..T..............C..G..AT.
Mytilus_edulisF-MF407676         ..T.....G.........C.T..AT.............G........G.....T..T..............C..G..AT.
Mytilus_galloprovincialisF-FJ890  ..T.....G..G..C...C.T..AT.............G..............C..T..............C..G..A..
Mytilus_trossulusF-GU936625      ..T...........C...C....A..G..C........G...........T..T..T.....A........C..C...T.
Mytilus_trossulusF-HM462080      ..T...............C....A..G..C........G...........T..T..T.....A........C..C...T.
Arcuatula_senhousia1             ..TCC.TT.TCT.C.G.TGA.T.T.ATAGAGG.CCTG.C.TAG.CATCT..ATTA.TTC..TACACGCAAT.GGT.T.AG
Musculista_senhousiaGU001953     ..TCC.TT.TCT.C.G.TGA.T.T.ATAGAGG.CCTG.C.TAG.CATCT..ATTA.TTC..TACACGCAAT.GGT.T.AG
Bathymodiolus_childressiNC059707 TG..CCCTGTATCC.CCGC..TCTTCT.A.AC.G.GCACAG.GGTCC..CT.T..ACATG.CTTTAT...C.TT..A.T.
Bathymodiolus_japonicusAP014560  TG..C.TTGTACCCACCCC.GTCTTCC.ACAC.G..CACAGGGGCCC..CT.T..ATAT..CTTTAT...C.TT..A.T.
Bathymodiolus_securiformisNC0395  TG..C.TTGTACCCCCCT...TCTTCT.A.AC.G.TCATAGGGGCCC..CC.T..ATATG.CTTTAT...C.TT..A.T.
Brachidontes_exustusKM233636     GGTTGGA.TA.T...CCTCCTT.ATCTA..G.AGA.TACC...G.A.CCCT.C.ATG.ATCTTG......TAT...T..A
Crenomytilus_grayanusNC044128    ..T........G......C.....T.G.......................G.....T..T..............T..G..
Gregariella_coralliophagaNC04412  ..C.....CT.G.........C.C..T........G...........G..T..T........A...........T.....
Modiolus_kurilensisKY242717      TGG.C.CTTTATCC.CCTC.YTCTTC..A.AC.G..CATAGGGGCCC..CT.TT.ACAT..CCTTAT...C.TT..A.T.
Modiolus_modiolusKX821782        A.TGGATGGACT.TA.ACCCTCCTT.G....CATAT....GAC.TA.T.GCCCA..T.TTGAC.TATC..TATTTT..T.
Mytilisepta_keenaeNC044127       ..T.G...TT....C..G...T....T...GC.TATGTT..GG.T.....T...A.T..T..A........C..T..G..
Mytilisepta_virgataKX094521      ..T.G...TT.G.........T....T...GC.TATGTT..AG.T..T..T..TA.T..T..A...........T...T.
Perna_canaliculusMG766134        ........GT.....C.TC.T..CT.G..C....T...G..A.....G.C...TA.T..T..............T..A..
Perna_canaliculusMK775558        ........GT.....C.TC.T..CT.G..C....T...G..A.....G.C...TA.C..T........C.....T..A..
Perna_pernaOK576481              ..G.....T..T........G..CT.........T......A.....G.CT..TA....T..A........C..T.....
Perna_viridisJQ970425            ..T.....TT.G..C...C.T..TT.G..G....T...G..G.......CT...A....T..A...............T.
Perna_viridisMW727515            ..T.....TT.G..C...C.T..TT.G..G....T...G..G.......CT...A....T..A...............T.
Septifer_bilocularisMK721549     ..T..CT..T.......GA...CTTGT...A.ATTT..T..A.....T.CT..TA.T..C..A........C..T...T.

Mytilus_californianusF-JX486124  ATCTGTATACCCTTATCACAGAGGGCCTAGGATAGATGTTCTTATTGTGTCTTTACACTTAGCAGGACTTAGCTCTCTAG
Mytilus_coruscusKart1            ......G.....C.....T........C..A..G..................C.T..TC.G........C..G...T...
Mytilus_coruscusKJ577549         ......G.....C.....T........C..A..G..................C.T..TC.G........C..G...T...
Mytilus_chilensisKP100300        G.................T..C.....G.......................C..G..T.....T..GT.A..T...T.G.
Mytilus_chilensisNC030633        G.................T..C.....G.......................C..G..T.....T..GT.A..T...T.G.
Mytilus_edulisF-MF407676         G.................T..C.....G.......................G..G..T.....T..GT.A..T...T.G.
Mytilus_galloprovincialisF-FJ890  G........T........T..C.....G..........................G..T.....T..GT.A..T...T.G.
Mytilus_trossulusF-GU936625      ......G.....C.....T..G..C..........................AC....TC....T..G.............
Mytilus_trossulusF-HM462080      ......G.....C.....T..G..C..........................AC....TC....T..G..C..........
Arcuatula_senhousia1             T..AT..GTAGGGGC.ATT.ATTTTGGGT.T.CTA..AAAAAC..ACCTGTCCCTA.AA.GAA...GGAA.CG...GAGC
Musculista_senhousiaGU001953     T..AT..GTAGGGGC.ATT.ATTTTGGGT.T.CTA..AAAAAC..ACCTGT.CCTA.AA.GAA...GGAA.CG...GAGC
Bathymodiolus_childressiNC059707 .G.A.GTGCTT.C.C.ATTG.T..TT.A.TT.ATTT.T.GACA.GGA..AAGAATATG.CT.TT.A.AGA.TGCGAGGG.
Bathymodiolus_japonicusAP014560  .G.A.GTGCTT...C.ATTG.T..TT.A.TT.ATTT.T.AAC..GGA..AAGAATATG.CT.T..A.AGA.TACGAGGG.
Bathymodiolus_securiformisNC0395  GG.A.GTGCTT...C.ATTG.T..TT.A.TT.ATTT.C.GACG.GAA..AAGAATATG.CG.TT.A.AGA.TGCGAGGG.
Brachidontes_exustusKM233636     T.TA.C.GGTT..GGGTCTTT.ATAGGCGCT..TA..T.CT.A.C.TCTAA.AA.A.TC.CC.T.TTAA..AAATAAAG.
Crenomytilus_grayanusNC044128    G..A..G.....C.....T........A........C..A..G.....T........T........GT.A..G..CT.G.
Gregariella_coralliophagaNC04412  ......G...........T...........A.........T.A...ACT...C.T..TA.GA.T...T.A..A...T...
Modiolus_kurilensisKY242717      GG.A.GTGCTT...C.ATTG.T..TT...TT.ATTT.T.GAC..G.A.AAAAAATATGCCG.TG.AGG.G.TGCGAGG..
Modiolus_modiolusKX821782        .CA.T.GGCAGG.GC.TCTTCTATTGG.G.ATCTAT.AACT..T.AACTAG.A..A.AAATATGCCGG.GGAGGTAA.GC
Mytilisepta_keenaeNC044127       G...AGT..TA.......T..TTCA...GCTG.T...T.AGCG...T.A...C.T..T.....T...AG.G.T...T.GA
Mytilisepta_virgataKX094521      ....A.T..TA.......T..TTCT...GCTG.T...T.GGC....T.A..G.....T.....T...AGCG.G.....GA
Perna_canaliculusMG766134        G...TC.GGG.TG.....T.CT..A..GGCAG.T...A..T.A...ACT...C.T..T..GATT..T..G..A...T.GT
Perna_canaliculusMK775558        G...TC.GGG.TG.....T.CT..A..GGCAG.T...A..T.A...ACT...C.T..T..GATT..T..G..A...T.GT
Perna_pernaOK576481              ...ATCTGGT.TA.....T.CT......GCAG.T...A..T.A...ACC...C.T.....GATT...T.A......T..T
Perna_viridisJQ970425            ....TCTGGGTTG..C..T.CT......GCTG.T...A..T.G...AC.........T...ATT...T.G..T...T..T
Perna_viridisMW727515            ....TCTGGGTTG..C..T.CT......GCTG.T...A..T.G...AC.........T...ATT...T.G..T...T..T
Septifer_bilocularisMK721549     ....AGTGT.G.......T.AT..C..CGCAG....CAC.GC....T.T.....G..TG.T.TG..TA.AG.G.....T.

Mytilus_californianusF-JX486124  TGGGGGCAATTAATTTTGCTAGCACAAATAAAAATATACCAGTATTAGAAATAAAAGGGGAACGGGCGGAGCTCTATGTG
Mytilus_coruscusKart1            ....A..T.......................G..C................................T.....T......
Mytilus_coruscusKJ577549         ....A..T.......................G..C................................T.....T......
Mytilus_chilensisKP100300        ....T..T..............T..C..C.....C........TC....G.....G..A.....A..T.....T.....C
Mytilus_chilensisNC030633        ....T..T..............T..C..C.....C........TC....G.....G..A.....A..T.....T.....C
Mytilus_edulisF-MF407676         ....T..T..............T..C..C.....C........T.....G........A.....A..T.....T.....C
Mytilus_galloprovincialisF-FJ890  ....T..T..............T..C..C.....C........T.....G........A.....A..T.....T.....C
Mytilus_trossulusF-GU936625      .......T.....C........G..C...........G.....G........G.....A.....A........T.....T
Mytilus_trossulusF-HM462080      .......T.....C........G..C...........G.....G........G.....A.....A........T.....T
Arcuatula_senhousia1             .TTATTT.TGA.GGC.AA..GTT..GGC.GTTCT.T.GATTA.T.CT.TTCCTGTTTTA.C.G.A.GTATTACTATGC.A
Musculista_senhousiaGU001953     .TTATTT.TGA.GGC.AA..GTT..GGC.GTTCT.T.GATTA.T.CT.TTCCTGTTTTA.C.G.A.GTATTACTATGC..
Bathymodiolus_childressiNC059707 A.C..AT.G..CTA....T.T.AT.C.TGGCTGTG.C.G....C...TT.T..GTTTCTTT..CT.TATTAGCAGGA.GA
Bathymodiolus_japonicusAP014560  A.C..AT.G..TTA....T.T.AT.T.TGGCTGTA.C.G....T...CT.T..GTTTCTTT..CT.TATTAGCAGGA.GA
Bathymodiolus_securiformisNC0395  A.C..AT.G..TTA....T.T.AT.C.TGGCCGTA.C.G....T...TT.T..GTTTCTTT..CT.TATTAGCAGGA.GA
Brachidontes_exustusKM233636     GA.A.CG.TC.GTCC.GTA.GTATG..GA.TC.CGG.TA...CC..TTTGT.GCTGTTATCTTTAC...TTT.AGCA.GA
Crenomytilus_grayanusNC044128    .T.....T..............T.....C...........T..G..G..G.....G..A..G..A..T.....G......
Gregariella_coralliophagaNC04412  .T..A..T..............A........G.....G....................A...AAA..A...T.G...A.T
Modiolus_kurilensisKY242717      A.C..AT...GTTG...TTGT.GT.T.TGGTGGTA.C.G.T..T...CT.T..GTTTCTTTG.CA.TTTTAGCTGG..GA
Modiolus_modiolusKX821782        GA..A.AGCGG.TAA.GTTGTT.TTGTGGTCT.TGG.GGT.AC.GCT.TTC.TTT.TT..TGTCTTT.CCCG.GCTG.CT
Mytilisepta_keenaeNC044127       .......T.........TTGG..T.T.....G.GGT....T...GATA.......G..T..G..CT.T.TCT.A...A.T
Mytilisepta_virgataKX094521      ....A..T..C......TTA.CTT.T.......GAT.G..G..GGATA.G.....G..T..G..TT.T.TTT.A.....T
Perna_canaliculusMG766134        .A...T.T........C.TA..G..T..............TACTG.TA.G.....G..A...AAAT.A...T.A..CC.T
Perna_canaliculusMK775558        .A...T.T........C.TA..G..T..............TACTG.TA.G.....G..A...AAAT.A...T.A..CC.T
Perna_pernaOK576481              .A..AT.T..........TC..G..T.....G.....G...AC.G.TA.G............AAAT.T...T.A...C..
Perna_viridisJQ970425            .A..TT.G..........TG..G..T.....G.....G..TAC.A..A.......G..T..GAAAT.T...T.G...T..
Perna_viridisMW727515            .A..TT.G..........TG..G..T.....G.....G..TAC.A..A.......G..T..GAAAT.T...T.G...T..
Septifer_bilocularisMK721549     .T..T.GTT.A......TTAGTT..T......G..G.T..T..T..TC.T..G.....T...AAA......T.A..CT.A

Mytilus_californianusF-JX486124  TTAAGAATTAGGGTTACTGCAGTTCTTTTAATTATCTCAATTCCAGTGTTAGGAGGGGGTATCACAATAATTCTGTTTGA
Mytilus_coruscusKart1            C.......C..A........G..............T..G.....G..............G............T.......
Mytilus_coruscusKJ577549         C.......C..A........G..............T..G.....G..............G............T.......
Mytilus_chilensisKP100300        C....G..C..A........C..AT.G........T..T..C..G..T...........C..T.........T.......
Mytilus_chilensisNC030633        C....G..C..A........C..AT.G........T..T..C..G..T...........C..T.........T.......
Mytilus_edulisF-MF407676         C....G.....A........C..AT.GC.......T..T.....G..T................................
Mytilus_galloprovincialisF-FJ890  C....G.....A........C..AT.GC.......T..T.....G..T..............T.................
Mytilus_trossulusF-GU936625      .....G.....A.......................T........G..T.......................CT.......
Mytilus_trossulusF-HM462080      .....G.....A.......................T........G..TC......................CT.......
Arcuatula_senhousia1             ..GTTTGACC.TAA.TT.AATAGAAC...TT..GA.C.T..CGG..G.GGT.ATCCT.T.T.GTTTCA.CA.T.A..CTG
Musculista_senhousiaGU001953     ..GTTTGACC.TAA.TT.AATAGAAC...TT..GA.C.T..CGG..G.GGT.ATCCT.T.T.GTTTCA.CA.T.A..CTG
Bathymodiolus_childressiNC059707 A.C.CC..GTT.A..TT..ACCGC.A...C.A..CT..TT..TAT.ACCCTA....T...GGAGATCC.G..T.A.ACC.
Bathymodiolus_japonicusAP014560  A.T.CT..GCT.A..TT..ATCG..A...C.A..CT..TT..TAC.ACCCTA....T...GGAGATCC.G..T.A.ACC.
Bathymodiolus_securiformisNC0395  A.T.CT..GTT.A..TT..ATCG..A...T.AC.CT..TT..TAT.ACCCTA.G..C..AGGAGACCC.G..T.A.ACC.
Brachidontes_exustusKM233636     GCC.TC.C..TAC.GTTGTTT.A..G.AATT...ATA.C.CATTTTATGACCC.ATC..AGGAGG.GATCC.G....ATT
Crenomytilus_grayanusNC044128    ........C..............AT.A..G.....T..T..C.....A..G.....T.....T..G..G...T.......
Gregariella_coralliophagaNC04412  C.T......TCTA.C.........T.A..G.....TG.TG....T..A.....T..T..AG.T..T......T.......
Modiolus_kurilensisKY242717      A.T.CT..GTT.A..TT..ATCG..AC..T.A..C...TT..TAT.ATCCT.T...A..GGGAGACCC.G..T...A.C.
Modiolus_modiolusKX821782        GGCG.T....CTA.GCTGATTT..GA.CGTCA.T.TAAT.C.T.TT.T.AT.ACCCT.TAGGAGGGGG.GA..CAG.GTT
Mytilisepta_keenaeNC044127       .G.........T........TT..T.AC.GC..C.A..TT.A..T..A..G.CT..T..A..T..T...T.G..T.....
Mytilisepta_virgataKX094521      .GG.......CT..G.....TT..T.G...C..T.G..TT.G..T.....G.CT..T.....T..T...C.GT.......
Perna_canaliculusMG766134        .G...T....C......A.G...GT.GC.......T..TG....T..CC.T.CT........T..T...T.GT.A.....
Perna_canaliculusMK775558        .G...T....C......A.G...GT.GC.......T..TG....T..CC.T.CT........T..T...T.GT.A.....
Perna_pernaOK576481              .G........CT..C..A.GT..AT.G........T..TG.A..T..TC.T.CT..A..G..T......C..T.A.....
Perna_viridisJQ970425            .GG..G....CC..A..C.GT..............T..TG.G.....TC.G.CT..T..G..T..T...T.GT.......
Perna_viridisMW727515            .GG..G....CC..A..C.GT..............T..TG.G.....TC.G.CT..T..G..T..T...T.GT.......
Septifer_bilocularisMK721549     GC.......TCT.....AAGTT..T.GC.TG..GCG..T.....T..TC.T.CT..T.....T..T..GT.GT.A.....

Mytilus_californianusF-JX486124  TCGTAACTTTAACACTACTTTCTTTGACCCTGCAGGGGGGGGTGACCCAGTACTATTTCAGCATTTGTTCTGGTTCTTTG
Mytilus_coruscusKart1            ......T....................T........A..A........G..G............C.A.....A..T....
Mytilus_coruscusKJ577549         ......T....................T........A..A........G..G............C.A.....A..T....
Mytilus_chilensisKP100300        ...G..T........A..A..T.....T..A.....A........T..C..TT.G.....A........T..A..T....
Mytilus_chilensisNC030633        ...G..T........A..A..T.....T..A.....A........T..C..TT.G.....A........T..A..T....
Mytilus_edulisF-MF407676         ...G..T........A..A..T.....T..A.....A...........C..CT.G.....A...........A..T....
Mytilus_galloprovincialisF-FJ890  ...G..T........A..A..T.....T..A.....A...........T..CT.G.....A...........A..T....
Mytilus_trossulusF-GU936625      C..A...........A.....T..C..T..C.....A.....G.....C..TT.G..C..A........T..A..T....
Mytilus_trossulusF-HM462080      C..A...........A.....T.....T..C.....A.....G.....C..TT.G..C..A........T..A..T....
Arcuatula_senhousia1             GTT.TTTGG.C..C.AGAGG.T.A.ATTTTAATTTTACCT.C.TTTGGTA.TA...C.A.AGTAG.AA.AAATCAAAA..
Musculista_senhousiaGU001953     GTT.TTTGG.C..C.AGAGG.T.A.ATTTTAATTTTACCT.C.TTTGGTA.TA...C.A.AGTAG.AA.AAATCAAAA..
Bathymodiolus_childressiNC059707 G.A.CTG...TGGTT.TT.GGGCA.CCAGAA.TTTAC.TTCT.AT.TT.CC.GGG...GGAATAG.A.CTCATG.AG...
Bathymodiolus_japonicusAP014560  A.A.TTG...TGGTT.TT.GGGCACCCAGAA.TCTAC.TTCT.ATTTT.CC.GG....GGAATAG...CTCATG.AG...
Bathymodiolus_securiformisNC0395  A.A.TTG...TGGTT.TT.GGGCA.CCAGAA.TTTAT.TCCT.ATTTT.CC.GGG..CGGAATAG...CTCATG.GG...
Brachidontes_exustusKM233636     .ATAC.TC..TT.TGGTT...TGGAC....A.A..T.TACATCCTAATTC.G.CGGGGTTTGG.G.AA.A.CACA.G..A
Crenomytilus_grayanusNC044128    ......T...........C..T........A........T........G..GT.G.....A..C..A........T..C.
Gregariella_coralliophagaNC04412  ......T.....TT.......T........A.....T..A...........TT.G.....A...A.T..T.....T....
Modiolus_kurilensisKY242717      A.A.TTG...TGGTT.TT.GGTCA.CCTGAG.T.TAT.TACT.ATT.TTCCTGGG..CGGAATAG...CTCATG.TG.A.
Modiolus_modiolusKX821782        GTACC.ACA.CTATT.TGG..T....GT.A.C.T.A..TATA..TA.TTA.T..TCCCGG.TT.GG.A.AGTA.CTCAC.
Mytilisepta_keenaeNC044127       ......T.....T.GA.....T.....T..AAT...T..T.....T..T..TT.....ATA.....A..T..A..T....
Mytilisepta_virgataKX094521      ......T.....T.GG.....T.....T..AAT...T..A..G..T..T..TT.....ATA........T.....T....
Perna_canaliculusMG766134        ...A..T..........GG........T...ATC.....A..G..T..T..TT..........CG....T.....T....
Perna_canaliculusMK775558        ...A..T..........GG........T...ATC.....A..G..T..T..TT..........CG....T.....T....
Perna_pernaOK576481              ...A..T..C.......GA........T...ATT..A.....A..T..T..T............G.T.....A..T....
Perna_viridisJQ970425            ...A..T..C..T....GG..T.....T...ATT..A.....A..T..T..TT...........G.A..T.....T....
Perna_viridisMW727515            ...A..T..C..T....GG..T.....T...ATT..A.....A..T..T..TT...........G.A..T.....T....
Septifer_bilocularisMK721549     C.....T...........A..T.....T...AT...A..A.....T..T..TT.G.........A.T..T.....T....

Mytilus_californianusF-JX486124  GTCATCCTGAAGTATATATTCTTATTTTGCCTGCTTTTGGGGTAATGTCAAAGGTAATTATGCATTGTTCTGGAAAAGAA
Mytilus_coruscusKart1            .G..C...........C.............................A..T.....T.....A.....C...........G
Mytilus_coruscusKJ577549         .G..C...........C.............................A........T.....A.....C...........G
Mytilus_chilensisKP100300        ....C.....G..G..C.........C.A...........T..G..A.....A.................C.....G..G
Mytilus_chilensisNC030633        ....C.....G..G..C.........C.A...........T..G..A.....A.................C.....G..G
Mytilus_edulisF-MF407676         .G..C.....G..G..C.........C.A...........T..G..A.....A.................C..G..G..G
Mytilus_galloprovincialisF-FJ890  .G..C.....G.....C.........C.A...........T..G..A.....A.................C.....G...
Mytilus_trossulusF-GU936625      .G.....G.....G............C.A.....C.....T..G..A.....A..............C............
Mytilus_trossulusF-HM462080      .G.....G.....G............C.A.....C.....T..G..A.....A..............C............
Arcuatula_senhousia1             ..A.AGAA.CT..G.T.GG..AAG.AGG.ATGCT..A..CTA..G.TGGT.TT.GGGGCC.AGG....GT..TTTG..CT
Musculista_senhousiaGU001953     ..A.AGAA.CT..G.T.GG..AAG.AGG.ATGCT..A..CTA..G.TGGT.TT.GGGGGC.AGG....GT..TTTG..CT
Bathymodiolus_childressiNC059707 C....TG..C..G.A.GGA.GAAG.G..TGG..TG..A..AA..G.T.ATGCTA.GG..TGTATCG..GT.CTGGGGTTT
Bathymodiolus_japonicusAP014560  C....TG..C..G.A.GGA.GAAG.G..TGG..TGC.A..AA..G.T.ATGCTA.GG..TGTATCG..GTCCTTGGGTTT
Bathymodiolus_securiformisNC0395  C....TG..CG.G.A.GGA.GAAG.G..TGG..TG..A..AA..G.T.ATGCTA..G..TGTAT.G..GT.TTGGGTTTT
Brachidontes_exustusKM233636     C.GCG.A.T.T.CTGG..AAGAAGC.CCCTT..G.GCAACA.GT..AAT.T.T.CT..A..CTC.ATCGGAATT.TG.GT
Crenomytilus_grayanusNC044128    .A..C..A.....G.....C..C...C.T....................T........C..A..................
Gregariella_coralliophagaNC04412  .............T......T.G...C.T...........T.....A.....A........A.....CG....T......
Modiolus_kurilensisKY242717      CA...TG..CT.GTA.AGACGAGG.C..TGGG.T...A..AA....T.ATGCTA..G.GTGTAT.G.AGTGTTGGGCTTT
Modiolus_modiolusKX821782        T.GTAG..C.CTGTGC.GG.AAAGA.GAAGT.TT.GGG.TTT..GGAAT..TTTATGC...AGTG...AT...GGTTTT.
Mytilisepta_keenaeNC044127       ..........G..T......T.A...C.T....G......T.....A..GC.T....C.GCA....A.G....G..GACT
Mytilisepta_virgataKX094521      ..........G..T......T.A...C.T....GA...............C.T..T.C.GCT....A.G........TCG
Perna_canaliculusMG766134        .A...........T.....CT.A...C.T...........AA.T..A..T.....T........C.A...A........T
Perna_canaliculusMK775558        .A...........T.....CT.A...C.T...........AA.T..A..T.....T........C.A...A........T
Perna_pernaOK576481              ....C........T......T.A...C.T.....C.....AA.T.....T..A........A....A............T
Perna_viridisJQ970425            ..........G..G..C.........C.T..G..G.....T..G........A.............A......T.....T
Perna_viridisMW727515            ..........G..G..C.........C.T..G..G.....T..G........A.............A......T.....T
Septifer_bilocularisMK721549     .......G.....C.....CT.A...C.T...........TA.T........A......T.A....T...G..T...TT.

Mytilus_californianusF-JX486124  GCAGTGTTTGGGCTAATTGGGATGGTTTATGCTATGATTGGAATTGGAGGTTTAGGTTGTATGGTGTGAGCACATCATAT
Mytilus_coruscusKart1            ..G.........T..........A...........A..............AC............................
Mytilus_coruscusKJ577549         ..G.........T..........A...........A.....G........AC............................
Mytilus_chilensisKP100300        .....T..C...T.............G.....A..A..............GC................G..T..C.....
Mytilus_chilensisNC030633        .....T..C...T.............G.....A..A..............GC................G..T..C.....
Mytilus_edulisF-MF407676         .....T..C...T.............G.....A..A..............GC................G..T..C.....
Mytilus_galloprovincialisF-FJ890  .....T..C...T.............G.....A..A..............AC................G..T..C.....
Mytilus_trossulusF-GU936625      ..G..T.....T...........A..A..C..A..A..C...........G.....G...........G..T..C..C..
Mytilus_trossulusF-HM462080      ..G..T.....T...........A..A..C..A..A..C...........G.....G...........G..T..C..C..
Arcuatula_senhousia1             CACCATA.ATTTACTG.......AAA.GTA.ACTCACG..CTTACTTCAC.AGCTTGACA.....TATT...GTA.CA.C
Musculista_senhousiaGU001953     CACCATA.ATTTACTG.......AAA.GTA.ACTCACG..CTTACTTCAC.AGCTTGACA.....TATT...GTA.CA.C
Bathymodiolus_childressiNC059707 ATT..T.GA....ACCA.ATAT.TAC.GTA.GA..AGA..T.GACTCTC.AGCTTA..T..CTTCAGCTA..ATAAT...
Bathymodiolus_japonicusAP014560  ATT..T.GA..C.ATCA.ATAT.CAC.GTA.GA..AGA..T.GACTCTC.AGCTTA..T..CTTCAGCTA..ATAAT...
Bathymodiolus_securiformisNC0395  ATT..T.GA....ACCA.ATAT.TACCGTA.GA..AGA..T.GACTCTC.AGCTTA..T..CTTCAGCTA..ATAAT...
Brachidontes_exustusKM233636     TTTA.TG..T.AGGGCA.CAC..AT..ACG.TGGGCC..AATG.A.ATACGCGTAAC.A.T.T.GT.CT..TACCTTA..
Crenomytilus_grayanusNC044128    ..G.........T....C..A.....A.......................GC.T........A.....G..T..C..C..
Gregariella_coralliophagaNC04412  ..T..C.....TT.......A..A..G........A.....T..C...........G.....A..C.....T........
Modiolus_kurilensisKY242717      ATT..C.GG..T.ATCA.AT.T.TAC.GTC.GA...GA..TTGA.TCTC.GGC.TA..T..C.TC.GCCA..ATAAT...
Modiolus_modiolusKX821782        .G.T.TA...T.TG.GGCCATCATA.G.T.A..G.CGGAATGGAC.TT.AC.CCC.AGCATATT.CAC.T.GGC.ACC..
Mytilisepta_keenaeNC044127       T.CCCA.....TG.T.C...T..AA.G..C..A..A...TCT.....TTTAA.G..A.T...T..T..G.GG........
Mytilisepta_virgataKX094521      T.TCC......TGCTG....T..AA.G.....A..A...TCT..C..TTTAA.G..G.T...T..T..G.GG........
Perna_canaliculusMG766134        T.T........TTC.G.G..A..AT.A........AG..........G.TAA....G...G.T..T..G.....C.....
Perna_canaliculusMK775558        T.T.....C..TTC.G.G..A..AT.A........AG..........G.TAA....G...G.T..T..G.....C.....
Perna_pernaOK576481              T.T..A.....TTC.G.G..A..AT.A..C.....AG.G.....C....TAA....A...G.T..T..G..G.....C..
Perna_viridisJQ970425            T.T..T.....TTCGG.......AT.A........AG....T.....T.T.A........G.......G..C........
Perna_viridisMW727515            T.T..T.....TTCGG.......AT.A........AG....T.....T.T.A........G.......G..C........
Septifer_bilocularisMK721549     AA...T.....TGCTTA...T...TA......G...G.A........T.....G..GCT...A..A..G..T........

Mytilus_californianusF-JX486124  ATTTACGGTAGGTCTTAATGTTGATACTCGAGGGTACTTTTCTACTGCTACTATAGTAATTGCGGTCCCTACCGGGGTAA
Mytilus_coruscusKart1            ............G........G........G........C..A....................A..T.....A..A....
Mytilus_coruscusKJ577549         ............G........G........G........C..A.......................T.....A..A....
Mytilus_chilensisKP100300        ......A.....G....................T..T...........A...........C..A........A.......
Mytilus_chilensisNC030633        ......A.....G....................T..T...........A...........C..A........A.......
Mytilus_edulisF-MF407676         ......A.....G....................T..T..C........A...........C..A........A.......
Mytilus_galloprovincialisF-FJ890  ......A.....G....................T..T..C........A...........C..A........A.......
Mytilus_trossulusF-GU936625      G.....C..........................C..T...........A...........C..T..T.....A.....G.
Mytilus_trossulusF-HM462080      G.....C..........................C..T...........A...........C..T..T.....A.....G.
Arcuatula_senhousia1             GGG.GTAAA..TAT...GGTGAATAG..ACTATAAGTGG.GG..AGTT..GG...TCCCCAAGA.GGTT.TGAA.TT..G
Musculista_senhousiaGU001953     GGG.GTAAA..TAT...GGTGAATAG..ACTATAAGTGG.GG..AGTT..GG...TCCCCAAGA.GGGT.TGAA.TC..G
Bathymodiolus_childressiNC059707 TGC.GTTCC.AC.GGAGTCAAA.TGTT.A.TT.ACTGGC.A..TTAAACGG.GG.AATT.ATT.CATGAGC.A.CAC.TT
Bathymodiolus_japonicusAP014560  TGC.GT.CC.AC.GGAGT.AAA.TGTT.A.TT.A.TGGC.A..TTAAA.GGAGG.AACT.GTTACATGAGC.T.CAC.TT
Bathymodiolus_securiformisNC0395  TGC.GTTCC.AC.GGAGT.AAA.TGTT.A.TT.A.TGGC.A..TTAAA.GG.GG.AATT.ATT.CATGAGC...CAC.TT
Brachidontes_exustusKM233636     TA..G.T..GCC.ACCGGAA..A.AGT.TTTA...GA..AG.....CTGG..GG..GTCGACAAACTT...AAAC.CCTG
Crenomytilus_grayanusNC044128    G.....A..G..G..A...............................................T..T..G..A..A....
Gregariella_coralliophagaNC04412  ......T.....GT.A.....A........T.CT.....................A.T.....T..T..A..T..T..T.
Modiolus_kurilensisKY242717      TGC.GT.CCTACGGG.GTGAAG.T.TTYA.TT.A.TGGC.A.ACT.AA.GGGGG.AGCT.ATT.A.TGAG..T.CTT..T
Modiolus_modiolusKX821782        .A...TT.CC.TA.C..C..G..TA.AGGTTTTTAGT.GA.TGG..A.CCT..AT.GGGG.AG.T.G.TA.TT.A.ACTG
Mytilisepta_keenaeNC044127       G.....A.....GT.G........C..G...ATA..T...A..T.......A..GA.T.....T..T.....G..AA.T.
Mytilisepta_virgataKX094521      .........T...T.A.....A.........ATA..T...A..T...........A.T.....T..T..C..T..TA.T.
Perna_canaliculusMG766134        .........T...T.A.....A..C......ACT......A..T.......G.....G.....A..T.....T..T....
Perna_canaliculusMK775558        .........T...T.A.....A..C......ACT......A..T.......G.....G.....A..T.....T..T....
Perna_pernaOK576481              G...........AT.G.....G.........ACT..T...A..T....A.....G........A..T.....A.....G.
Perna_viridisJQ970425            ......T..G...T.A.....A..C..A...ACT..T...A.AT.A.....A........C..T..T.....G..T..G.
Perna_viridisMW727515            ......T..G...T.A.....A..C..A...ACT..T...A.AT.A.....A........C..T..T.....G..T..G.
Septifer_bilocularisMK721549     ......A......T.A.........T....TAT...T.A.A..T.......A...A.C.....T..T..C..G..T..G.

Mytilus_californianusF-JX486124  AGGTGTTTAGCTGACTAGCAACTATAGCGGGTAGTAAGTTTAAAATAAAGCCGGCTGCCTTTTGAAGGACAGGATTCTTG
Mytilus_coruscusKart1            .A........T..............G..A..A..A.....C........A..A........C.....A.....T..TC..
Mytilus_coruscusKJ577549         .A........T..............G..A..A..A.....C........A..A........C.....A.....T..TC..
Mytilus_chilensisKP100300        .A..A..C..G..GT.............A..G..A..A.....G........T.....T.AC.....T..G..G......
Mytilus_chilensisNC030633        .A..A..C..G..GT.............A..G..A..A.....G........T.....T.AC.....T..G..G......
Mytilus_edulisF-MF407676         .A..A..C..G..GT.............A..A..A..A.....G........T.....T.AC.....T..G..G......
Mytilus_galloprovincialisF-FJ890  .A..A..C..G..GT.............A..A..A........G........T.....T.AC.....T..G..G......
Mytilus_trossulusF-GU936625      .A..A..C..A...T.G.....G.....A..A..A..A..C...........T..C....AC.....T..T..G..TC..
Mytilus_trossulusF-HM462080      .A..A..C..A.....G...........A..A..A..A..C...........T..C....AC.....T..T..G..TC..
Arcuatula_senhousia1             G.T.T..ATT..T.T.TA..GTAGGG.GTCTA.CAGGTG...TGC.TTCTAGAT..T.T..AGATGTCTGTTT.CATGAC
Musculista_senhousiaGU001953     G.T.T..ATT..T.T.TA..GTAGGG.GTCTA.CAGGTG...TGC.TTCTAGAT..T.T..AGATGTCTGTTT.CATGAC
Bathymodiolus_childressiNC059707 .TTG.GC.GTTG.TT.CATTTT.C.CTTTAC.GT.GG.GGGCTT.CTGGTATTATGTTA.CAAATTCTT.TCTTGATG..
Bathymodiolus_japonicusAP014560  .TTG.GCGGTTG.TT.CATCTTCC.TTTTAC.GT.GG.GG.CTT.CTGGTATTATGTTA.CAAATTCTT.TCTTGATG..
Bathymodiolus_securiformisNC0395  .TTG.GCAGTAG.TT.CATTTT.C.TTTTAC.GTGGGAGGCCTT.CTGGTATTATGCTA.CAAATTCTT.TCTTGATG..
Brachidontes_exustusKM233636     TCT.A.GA..TAT.GGCTTT.T.G..CTATT..CAGTTGGAGGTT...CAGG..TCA.TC.AGC.TCAT.TTC...AGAT
Crenomytilus_grayanusNC044128    .A..A.....A...T.............A..A........C.....G.....T.....T........A..T..G.....A
Gregariella_coralliophagaNC04412  ....T.....G..GT....T.....T.GA..G..GCG.......T.C.....TT...GT.G......A.TT.....T..A
Modiolus_kurilensisKY242717      TATGAGC.GTGG.GT.TATTTT.T..TTTACGGTAGGAGG.CTT.CTGGAATTATACTA.CAAACTCTT.TCTTGATG.A
Modiolus_modiolusKX821782        CTT....GT.AGCTG.T.GGTT...TTTCTTGTT..C.G.AGG.GGCCTTA.T.GAAT.A.GCTTTCC.ATTCT.C.C.T
Mytilisepta_keenaeNC044127       ....C.....A.....T......T....T..AG.CCGTAAG.CTT.T..AA..C.G.T...G.......TT..T..TA.T
Mytilisepta_virgataKX094521      .A..T.....A..G..T.....GT.G..T..AG..CGAAAGTCTTCT.GAA.TC...TT..G.....A.T...T..TA.T
Perna_canaliculusMG766134        .A..A.....T...A............GT..A.....AA.....T.T..TT.TT...TAC.G.....T..T..G..T..A
Perna_canaliculusMK775558        .A..A.....T...A............GT..A.....AA.....T.T..TT.TT...TAC.G.....T..T..G..T..A
Perna_pernaOK576481              .A..T.....T..GA.......A....GT..A.....AA.....T.C.CTA.AT...T.C.G..G..C.....G.....A
Perna_viridisJQ970425            .A..T.....T..GA.G..T..A....GA..A..A..AA....GT...CTA.AT...TT..G........T..T..T..A
Perna_viridisMW727515            .A..T.....T..GA.G..T..A....GA..A..A..AA....GT...CTA.AT...TT..G........T..T..T..A
Septifer_bilocularisMK721549     .A..T.....A.....TT.T.....G..A..AG..CGTA.....T.CT.T..TC....A.G......A..G..G..T..A

Mytilus_californianusF-JX486124  TTTTTATTTACTGTAGGGGGATTAACTGGGGTGATGTTGTCAAGTGCATCAATAGATGTGTCGCTTCATGATACCTATTA
Mytilus_coruscusKart1            ....................G.....A.....A..A.....G..A..T..T...........A..C........T..C..
Mytilus_coruscusKJ577549         ....................G.....A.....A..A.....G..A..T..T...........A..C........T..C..
Mytilus_chilensisKP100300        ...C....C..C.....A..C.....A......T.A..A.....G..T..T..G..C..A..............T.....
Mytilus_chilensisNC030633        ...C....C..C.....A..C.....A......T.A..A.....G..T..T..G..C..A..............T.....
Mytilus_edulisF-MF407676         ...C....C..C.....A..C.....A......T.A..A.....G..T..T..G..C..A..............T.....
Mytilus_galloprovincialisF-FJ890  ...C....C..C.....A..T.....A......T.A..A.....G..T..T..G..C..A........C.....T.....
Mytilus_trossulusF-GU936625      ........C..C..G..A..GC....A.....CT.AC....T..G..T..T..G........T..A..C..C..A.....
Mytilus_trossulusF-HM462080      ........C..C..G..A..GC....A.....CT.AC....T..G..T..T..G........T..A..C..C..A.....
Arcuatula_senhousia1             AC..AT.A.GTGACG.CTCAC..CCA.TAT...T...CAAT.G.A..TGTTT.T.G.A.T.TCTG.GGGTTA.ATC...G
Musculista_senhousiaGU001953     AC..AT.A.GTGACG.CTCAC..TCA.TAT...T...CAAT.G.A..TGTTT.T.G.A.T.TCTG.GGGTTA.ATC...G
Bathymodiolus_childressiNC059707 GCG..GCA.GA.ACTTATTATG.T....CTCATT.TCAT.ATGT.CTC..T....GG.CAGTAT..GC.TTATTT.G.GG
Bathymodiolus_japonicusAP014560  GCG..GCA.GACACTTATTATG.T....CTCATT.TCAT.ATGTCCTT..T....GG.CAGTAT..GCCCTATT..G.GG
Bathymodiolus_securiformisNC0395  GCG..GCA.GA.ACTTATTATG.T....CTCACT.TCAT.ATGT.CTT..T....G..CAGTAT..GCCCTATTT.G.GG
Brachidontes_exustusKM233636     G.C.CG..ACAC.ACACCTAT..TGT.ACA.CACAC..TCATTAC.TGCT.TCCATA.GTG.TG.GTT..C..TT.T..G
Crenomytilus_grayanusNC044128    ...C.............A...........A..A..AC.A.....G..T..T..G.....A..AT.A..C.....T.....
Gregariella_coralliophagaNC04412  .................A..T...........T..A...G.C..CT....T..G........TA.A..............
Modiolus_kurilensisKY242717      GC.A..CA.GACACTTACTATG....A.CCCATT.CCAT.ATGTGTT...G..G.GA.CAGTTT..GCCTTATTT.G.GG
Modiolus_modiolusKX821782        GA.G.GGCC.TACAT.ATACT.ATTA..TAACAGCTCAC.TTCA.TACGT.C..TCGA..GGAGCAGT.TT.G.T.TG.T
Mytilisepta_keenaeNC044127       G...........A.T..T..T........TT.A..TC.T..TTC.T.T..GT.....A.TAGAT.A.....C..T.....
Mytilisepta_virgataKX094521      G...........A.T..T...........TT.A..TC.T...TC.T.T..GT.G...A.TAG.T.G........T.....
Perna_canaliculusMG766134        .................A..GC.......AA.T..A..A.....GT.T..TT.......TA..........C..A.....
Perna_canaliculusMK775558        .................A..GC.......AA.T..A..A.....GT.T..TT.......TA..........C..A.....
Perna_pernaOK576481              ...C.G.....G........TC.G..A...A.T.....A.....CT.T..TT.G.....TA.T...........G.....
Perna_viridisJQ970425            .....G........T......C.T..G..AA.T..AC.T..T...T.T..TT.G.....AA.AT.A........A.....
Perna_viridisMW727515            .....G........T......C.T..G..AA.T..AC.T..T...T.T..TT.G.....AA.AT.A........A.....
Septifer_bilocularisMK721549     ..............C..T..T..G..A..AA.T..AC.A..T...T.T..TT.......TAGT...........T.....

Mytilus_californianusF-JX486124  CGTAGTAGCCCATTTCCATTATGTACTTAGAATAGGAGCTGTGTTTGGGGTTTTTTGTGGTTTAAACCACTGACTACCCA
Mytilus_coruscusKart1            T..G..T..G.....T........G.....T..G..G...........A.....C........G.........T......
Mytilus_coruscusKJ577549         T..G..T..G.....T........G.....T..G..G.................C........G.........T....T.
Mytilus_chilensisKP100300        T..G..G..T........C.....G..A..T........G.....C..A..A........C..G..T..T...T.G..T.
Mytilus_chilensisNC030633        T..G..G..T........C.....G..A..T........G.....C..A..A........C..G..T..T...T.G..T.
Mytilus_edulisF-MF407676         T..G..G..T........C.....G..A..T........G.....C..A..A........CC.G..T..T...T.G..T.
Mytilus_galloprovincialisF-FJ890  T..G..G..T.....T..C.....G..A..T........G.....C..A..A........CC.......T...T.G..T.
Mytilus_trossulusF-GU936625      T..G..G..T..............G..A........G..G...........G..C......C.T.....T..GT.G..A.
Mytilus_trossulusF-HM462080      T..G..G..T..............G..A........G..G...........G..C......C.T.....T..GT.G..A.
Arcuatula_senhousia1             AT.TCCTTTATT...TGGGGT.AATT.G.AT.A.AA.TGGTCA..GACACA.....TCAT.A.GTTTGTAG.TG.TAAT.
Musculista_senhousiaGU001953     AT.TCCTTTATT...TGGGGT.AATT.G.AT.A.AA.TGGTCAC.GACACA.....TCAT.A.GTTTGTAG.TG.TAAT.
Bathymodiolus_childressiNC059707 TT.CT.TCATTGA..T.C.CTAT.CTA.G.GTACT.TTA.CATGAAC.TTGAAG.AAG.CCCACTTTTTTATCA.GTT..
Bathymodiolus_japonicusAP014560  GT.TT.TCATTGA..T.C..TAT.CTA.G.GTATT.TTACCATGAAC.TTGAAGCAAA.C.CATTTTTTTATCA.GTTT.
Bathymodiolus_securiformisNC0395  TT.CT.TCATTGA..T.C..TAT.TTA.G.GTACT.CTACCATGAAC.TTGAAG.AAA.C.CATTTTTTTATTA.GTTT.
Brachidontes_exustusKM233636     T.CCT.TA.T....GGT.CCC.A.GT..TTTGGTTCTAA.T..CA...TCG..GAA.AAAAGG.C.TTTT.TCTCTATGT
Crenomytilus_grayanusNC044128    T.....G..T.....T........GT.A..G.....G...........A..G........GC.C..T.....G.....A.
Gregariella_coralliophagaNC04412  T..T.....T.....T..C.....T..A..G.....G.....A..C..TA.C........GC.T..T..A...T....T.
Modiolus_kurilensisKY242717      GT.TT.TCATTGG..T.C..TAT.CTA.G.TTATT.TTT.CATGAGC..TGAAGAAAG.C.CATTT.TTTAT.A.GTTT.
Modiolus_modiolusKX821782        TTGT.G.TTTTT.CATTGG.T.CCT..GTTTTAT...TACTGT..CCAC.AGCGG..AA.AAAGGC...T.TTT.TATA.
Mytilisepta_keenaeNC044127       T..TACT..T.....T.........T.GTC......G..........CTA.........CA..T.CT..T..GTAT..TT
Mytilisepta_virgataKX094521      T...ACT..T.....T........TT.GTC...G..G..G..A....CTA.......C.CA..T.CT..T...TAT..TT
Perna_canaliculusMG766134        T..GAC...T..C..T.........T.ATCT..G........C.....AA.C..C.....GC.T..T..T...T.T..TT
Perna_canaliculusMK775558        T..GAC...T..C..T.........T.ATCT..G........C.....AA.C..C.....GC.T..T......T.T..TT
Perna_pernaOK576481              T..GAC...T.....T.........T.ATCT.................TA....C...........T..T..GT.T..TC
Perna_viridisJQ970425            T...AC...A..............CT.GTCG.....G.....A..C..TA..........G..G.....T...T.T..TT
Perna_viridisMW727515            T...AC...A..............CT.GTCG.....G.....A..C..TA..........G..G.....T...T.T..TT
Septifer_bilocularisMK721549     T..TAC...T..C..T........T...TCG..G..T.....A......A.C.........A.T.CT......T.T..T.

Mytilus_californianusF-JX486124  ATTTTGTTGGAGTCTGCTTTAATAAGAAATGAAGGAAAGCCCATTTTATAGCTATATTTTTTGGAGTAAATACTACGTTT
Mytilus_coruscusKart1            .............T..T........A..G.....A.......................C.....G........C......
Mytilus_coruscusKJ577549         .............T..T........A..G.....A.....T.................C.....G........C......
Mytilus_chilensisKP100300        .C...........A.................G..A..G.....C........A..G........T........C..T..C
Mytilus_chilensisNC030633        .C...........A.................G..A..G.....C........A..G........T........C..T..C
Mytilus_edulisF-MF407676         .C...........A.................G..A........C........A..G........T........C..T..C
Mytilus_galloprovincialisF-FJ890  .C...........A.................G..A........C........A..G........T........C..T..C
Mytilus_trossulusF-GU936625      .............A..T..............G....................A...........G...........C..C
Mytilus_trossulusF-HM462080      .............A..T..............G....................A...........G...........C..C
Arcuatula_senhousia1             TAACCT..TTTCCGCAACA.TT.TTAGGG.T...AGG.ATA.CCCG.CGTTACTGTGA..A..CT.ATTGCTACG.TAAG
Musculista_senhousiaGU001953     TAACCT..TTTCC.CAGCA.TT.TT.GGG.T....GG.ATA.CCCG.CGTTACTGTGA..A..CT.ATTGCTACG.TAAG
Bathymodiolus_childressiNC059707 TCGG...AAATA.TACT...TT.CCTC..CATTTTTT..GT.TAAGCGG.ATGCCCCGCCGCTATTCTG..TA.C.AGA.
Bathymodiolus_japonicusAP014560  T.GG...AAATA..ACT...TT.CCTC..CATTTTTT..G.TTAAGAGG.ATACCTCG.CG.TATTCTG.CTA.C.AGA.
Bathymodiolus_securiformisNC0395  T.GG...AAATA.TACT..CTTCCCCC.GCATTTTTT..GTTTAAG.GGGATGCCTCG.CG.TACTCTG..TA.C.AGA.
Brachidontes_exustusKM233636     T.G.A.C..TTAAT..TAC.TT.TTTCCTATGCACTTCTTAGG...A.G..G...GCCGCG.C.TTATTGCGA.TATCC.
Crenomytilus_grayanusNC044128    ..........G..G..............G.....A.....T........G........C.....G...........T...
Gregariella_coralliophagaNC04412  .............AAA...A.....A........A...AGT......TCT.....G.....A..G........A..C...
Modiolus_kurilensisKY242717      T.GGA..AAATT.AACT...TTCCCTC.GCATTTTCTT.GGTTGAGAGGGATGCC.CG.CG.TATTCGG..TACC.AGA.
Modiolus_modiolusKX821782        TA...A.......AAAT..A.CCTTTTTTCCTCA.C.TTT.TTGGGAT.GAGAGG.A.ACCAC.CCGTT..T.AGAC.A.
Mytilisepta_keenaeNC044127       TG...TA...G..TAAT..GC.....CGT.....A....GG......T.TT....G...G...CG..T....T...T...
Mytilisepta_virgataKX094521      TG..CTA....AATAAT..AC..GGTCGT.....T..G.GA..C...T.TT....G...G...C...T...TTA..T...
Perna_canaliculusMG766134        TA..CTA......GAAT..CC....A.....GTCT..GATT......TATCT...G.....A..G......TTA..A...
Perna_canaliculusMK775558        TA..CTA......GAAT..CC....A.....GTCT..GATT......TATCT...G.....A..G......TTA..A...
Perna_pernaOK576481              TA...TA...G..AAAT...C.C..A......TCT..G.TT..C...TATCTA......C.A..G......TTA..T...
Perna_viridisJQ970425            TG...TA...T..AAA....C....A..G...TCT....TT......TATTTA........A.....G...TTA..A..C
Perna_viridisMW727515            TG...TA...T..AAA....C....A..G...TCT....TT......TATTTA........A.....G...TTA..A..C
Septifer_bilocularisMK721549     TA...TA...G..TA.T..AC..CGT.....GTC...GATA......T.T.........G.A..G..C...TTA..T...

Mytilus_californianusF-JX486124  TTCCCACAACACTTTTTGGGGTTAAGAGGTATGCCACGGCGGTATATAGACTATGCTGATATTTATGCTCATTGGCATTG
Mytilus_coruscusKart1            ..T..T...........A...C..........A.....A..............C.................C..A.....
Mytilus_coruscusKJ577549         ..T..T...........A...C....G.....A.....A........G.....C.................C..A.....
Mytilus_chilensisKP100300        ..T..T.........C.A...C.G..G........T..A.....C.....T........C....................
Mytilus_chilensisNC030633        ..T..T.........C.A...C.G..G........T..A.....C.....T........C....................
Mytilus_edulisF-MF407676         ..T..T.........C.A...C.G..G........T..A.....C.....T........C....................
Mytilus_galloprovincialisF-FJ890  .....T.........C.A...C.G..G.....A..T..A.....C.....T........C....................
Mytilus_trossulusF-GU936625      .....T..G..T..C..A..CC.......A.....T..A..............C.................C..A.....
Mytilus_trossulusF-HM462080      .....T..G..T..C..A..CC.......A.....T..A................................C..A.....
Arcuatula_senhousia1             .GG.ACTGGTTT.C..CTTATGGTGCTATA..TT.GTTTG.C.C.T..ATA..CTTCTTGT..AT..T.TGGGAAGCAGT
Musculista_senhousiaGU001953     .GG.ACTGGTTT.C..CTTATGGTGCCATA..TT.GTTTG.T.C.T..ATA..CTTCTTGT..AT..T.TGGGAAGCAGT
Bathymodiolus_childressiNC059707 .GTTTTAT.A.A.GGCAT.TAG.GTCCTC.T.AGGGTCAT...TG.G.TTTGT.AG..T.T.A..CTT..T..TTAT.GT
Bathymodiolus_japonicusAP014560  .GTTTTAT.A.A.GGCAT.TAG.GTC.TC.T.AGGTTCAT.A.TG.G.TTTGT.AG..T.T.A..CTT..T..TTAT.GT
Bathymodiolus_securiformisNC0395  .GTTTTAT.A.A.GGCAT.TAG.GTC.TC.T.AGGGTCAT..CTG.G.TTTGTCAG..T.T.A..CTT..T..TTAT.GT
Brachidontes_exustusKM233636     AATTGTT.CGCTAAA.G.CAT.G.TT..C..GTTATG.AGC.GT.....GT...ATGTC.T.AATATTCTTCAT.TTCCT
Crenomytilus_grayanusNC044128    .....T...........A........C..G..A..T..T..T..C.....T..C..G..............C........
Gregariella_coralliophagaNC04412  ..T..T..G............C.T.....A..A..C..T..T..C.GG..T.........G.......G.GG........
Modiolus_kurilensisKY242717      .GTTTTATGA.A.GGCAT.TAG.GTC.TCATG.GGGTCTTTA.TA.GGTTTGTGAGG.T.C.G...TT..T..TTAT.GT
Modiolus_modiolusKX821782        CCAGACTGTTTTA.GAAAT..CATGT..T.TCTT..T..G...C.T..TTAAG.TT..TA.GGGT.CTGT...TT.T..T
Mytilisepta_keenaeNC044127       .....GAT...T.....A...A.......G........C..T...TGT..T...C.A...TG....T..A.A........
Mytilisepta_virgataKX094521      ..T...AT...T.....A..A........G.....T..T..T...TGT..T...C.....TG....T..A.G........
Perna_canaliculusMG766134        ........G........A.......AG.....A.....T..T...TGT..T...C.A...TG....T..GTC..A.....
Perna_canaliculusMK775558        ........G........A.......AG.....A.....T..T...TGT..T...C.A...TG....T..GTC..A.....
Perna_pernaOK576481              .....T.....T.....A..A....A...A.....T..T..C...TGT..T...C.A...TG....T.GATA........
Perna_viridisJQ970425            ..T..C..G..T..C..A..A....A...G..A..G..T..T...TGT..T...C.A...TG....T..ACA........
Perna_viridisMW727515            ..T..C..G..T..C..A..A....A...G..A..G..T..T...TGT..T...C.A...TG....T..ACA........
Septifer_bilocularisMK721549     ..T..TAT...T.....A..A..G...........G..C......TGT..T...C.A...TG....T..A.G..A.....

Mytilus_californianusF-JX486124  AGTGTCCTCATATGGGTCTGCTGTGTCATTTGGTTCTCTTATATACTTTAAGTTTTTACTCTGGGAAGCTTTAGTAAGCC
Mytilus_coruscusKart1            G.....T..T..............T........G...........T.........C....T.....G...C.........
Mytilus_coruscusKJ577549         G.....T..T..............T........G...........T.........C....T.....G.............
Mytilus_chilensisKP100300        G.....T..T...........A.....T.....C...T.G.....T........CC.......A...........G..T.
Mytilus_chilensisNC030633        G.....T..T...........A.....T.....C...T.G.....T........CC.......A...........G..T.
Mytilus_edulisF-MF407676         G.....T..T...........A.....T.....C...T.G.....T........CC.......A...........G..T.
Mytilus_galloprovincialisF-FJ890  G.....T..T...........A.....T...........G.....T........C........A...........G..T.
Mytilus_trossulusF-GU936625      G.....T..T........C........T.....G.....A.....T........CC.T..A..A..G...C.........
Mytilus_trossulusF-HM462080      G.....T..T........C........T.....G.....A.....T........CC.T..A..A..G...C.........
Arcuatula_senhousia1             T..C.G...TCG....CTC.T.T.T..TAGAA.AATAGC..GGG.TC..G...GACA.AATCA..T.TACCCTCCTTATT
Musculista_senhousiaGU001953     T..C.G...TCG....CTC.T.T.T..TAGAA.AATAGC..GGG.TC..G...GACA.AATCA..T.TACCCTCCTTATT
Bathymodiolus_childressiNC059707 GTG.GAAG.T.TG.TAAGACAACGAGGTG...TG.GCAAA.G.A.TCGACCCGGGGCTA.TGAATG.AGGGA.TGGT.TT
Bathymodiolus_japonicusAP014560  GTG.GAAG.T.TG.TAAGACAACGAGGTG...T..G.AAA.G.A.TCGACCTGGGGCTA.TGAATG.AGGGAGTG.T.TT
Bathymodiolus_securiformisNC0395  GTG.GAAG.T.TG.TAAGACAACGAGGTG...TG.G.AAA.G.A..CGACCCGGGGCTA.TGAATG.AGGGAGTGGT.TT
Brachidontes_exustusKM233636     .T...GAGA.AGA.TTGTAAG.AAACG.GGA.TCGTAT..CAT.CTGC.CTC.CAACTGAA.T...GTGGA..AA.CA.T
Crenomytilus_grayanusNC044128    G........T..C..A........A..C.....A..G..G..G..T..............T..A.....A..G..G....
Gregariella_coralliophagaNC04412  G..T..T..T.........AT......T........A........T.....A......T.G..A...........T..T.
Modiolus_kurilensisKY242717      .TGAGAGGGTCTATT.AG.CAGCGTGGTG...TG.G.AAG.GTA.TCGCCCTGGAGC.A.TGA.TG.AAAA.GTG.T..T
Modiolus_modiolusKX821782        CA.TGTA.G.G.G....TATTGAGTCAGCG....GT.G.GTGTA.GAG...CCG.CCTGGAGCAATT.AG.G.AA..TGT
Mytilisepta_keenaeNC044127       .T...GTA.......TG...T.A.AG.T.ACATG..GT.G..G..T....T......GT.G..A..GAGAA.G..G..AA
Mytilisepta_virgataKX094521      .T...GTAGG.....TG..AT.A.AG.T.A.ATG...T.G..G..T....T.......T.A......AGAA.G..T..GA
Perna_canaliculusMG766134        ......T........AG.ACT.A.T........A...T.GT....T....TT..CA.TG.T..A......A.......T.
Perna_canaliculusMK775558        ......T........AG.ACT.A.T........A...T.GT....T....TT..CA.TG.T..A......A.......T.
Perna_pernaOK576481              ......T........AG.ACTGA.T..T........GT.AC....T..C.TT...A.TG.T.........A.........
Perna_viridisJQ970425            G..A..T..T.....TG..TTAA.T..T.....G...T.GT....T....TT...G.TG.A.....G...A.G..G..T.
Perna_viridisMW727515            G..A..T..T.....TG..TTAA.T..T.....G...T.GT....T....TT...G.TG.A.....G...A.G..G..T.
Septifer_bilocularisMK721549     .T...GT..T..C..AG..A...CT..T.A.AT....T.GC.T.TT....T....A.TT.A..A.....AA.........

Mytilus_californianusF-JX486124  AGCGAGGAATGTCTTTTTATGGGAGTCGATATTTTGGTGATATTGTTCATGAATTAGGAAAAGACCTTTTTCGTTATCAT
Mytilus_coruscusKart1            ..............................................C.............................C...
Mytilus_coruscusKJ577549         ..............................................C.............................C...
Mytilus_chilensisKP100300        .A.....G......................................C........G..G..G.....A.....G.....C
Mytilus_chilensisNC030633        .A.....G......................................C........G..G..G.....A.....G.....C
Mytilus_edulisF-MF407676         .A.....G......................................C........G..G..G.....A.....G......
Mytilus_galloprovincialisF-FJ890  .A.....G......................................C........G..G..G.....A.....G......
Mytilus_trossulusF-GU936625      .......G...........C..........................C......C....G........G..C..G..C...
Mytilus_trossulusF-HM462080      .......G......................................C......C....G........G..C..G..C...
Arcuatula_senhousia1             C..ATACT...C.G..G.GA..T..AAA.GG....CAA...TC.TA.T..C..G....T.T....A..A.AAAG......
Musculista_senhousiaGU001953     CT.ATACT...C.G..G.GA..T..AAA.GG....CAA...TC.TA.T..C..G....T.T....A..A.AAAG......
Bathymodiolus_childressiNC059707 GT.CTTTG...C.A..A.GA..T..ATTTAGG...CAA...TG.TA.T..C.TA.T..GG.GT.T...GG.TTG.T....
Bathymodiolus_japonicusAP014560  GT.CTTTG...C.A..A.GA..T...TTTAGG...CAA...TG.TA.T..C.TA.T..GG.GT.T...GG.TTG.T....
Bathymodiolus_securiformisNC0395  GT.CTTTG...C.A..A.GA..T...TTTAGG...CAA...TG.TA.T..C.TA.T..GG.GT.T...GG.TTG.T....
Brachidontes_exustusKM233636     T.TTTCCTG..GTA..G..C..TTC.AA.......CAA...G..A..T...TGA.T..TG.TA.T...CAAAA..T.TT.
Crenomytilus_grayanusNC044128    .......G......................................G..C..G..G........TT.A............
Gregariella_coralliophagaNC04412  .A...........A........A..GT...T.............A....GC.GCAG..GCG...TA..A..GC...C...
Modiolus_kurilensisKY242717      GT.CTCTT...C.G..G.GA..T..AAA.GG....CAA...TC.TA.T..C..G....TG..T.T..AAGCTTC.T....
Modiolus_modiolusKX821782        G.T.TT.T...C.G..G.GG..T..AAA.GG....CAA...TC.TA.T..C..G.T..TG..T....AAGCTTC.T....
Mytilisepta_keenaeNC044127       .A..T..GgtgtctA.G......TC.AA.GTA...CAA...TGAA..T....TA.T..GG.T.CGT.GAA..T..TCT..
Mytilisepta_virgataKX094521      .A..T..TG.....A.G......TC.AA.GT....CAA...TGAT..T....TG.....G.T.CAT.AAA.TC..T.T..
Perna_canaliculusMG766134        .A.....TG....A..A.T..AAGC.TT..T..........G.AT.G..A..G..T...TCT..GA.CG.AAAA...T..
Perna_canaliculusMK775558        .A.....TG....A..A.T..AAGC.TT..T..........G.AT.G..A..G..T...TCT..GA.CG.AAAA...T..
Perna_pernaOK576481              .A..T..GG....A..A.T..A.GCCTT..T..........G.AT.A..ATC.GAGTTTGGTTCTGAGA..GTAA.GT..
Perna_viridisJQ970425            .A.....TG....A..G.T..A.GC.AT..T..........G.AT.AG.G..G..T..TTCT..AA..A..AAA...T..
Perna_viridisMW727515            .A.....TG....A..G.T..A.GC.AT..T..........G.AT.AG.G..G..T..TTCT..AA..A..AAA...T..
Septifer_bilocularisMK721549     ....TA..G..GT..........TC.AT.......C.....TG.A..T..A..A.T..TC....TA....AGTG......

Mytilus_californianusF-JX486124  GGCTTTGTAATGATGGTGGCGGTAGCTGTGCTAGTCTTTGTGATATATATAGGGTGTGTTATTCTCCTTACTAAGTTTTC
Mytilus_coruscusKart1            ..........................C...T....T.....T.....C.....A..C..G..C..T..............
Mytilus_coruscusKJ577549         ..........................C...T....T.....T.....C.....A..C..G.....T..............
Mytilus_chilensisKP100300        ..A.....G.....A..A..A..G.....AT....T.....T..G...........C..G..C..GT.......A.....
Mytilus_chilensisNC030633        ..A.....G.....A..A..A..G.....AT....T.....T..G...........C..G..C..GT.......A.....
Mytilus_edulisF-MF407676         ..A.....G.....A..A..A..G.....AT..........T..G...........C..G..C..GT.......A.....
Mytilus_galloprovincialisF-FJ890  ..A.....G.....A..A..A..G.....AT..........T..G...........C..G..C..GT.......A.....
Mytilus_trossulusF-GU936625      ..T.....G.....A..A..A..G......T.G........T..G..............A..C..T........A.....
Mytilus_trossulusF-HM462080      ..T.....G.....A..A..A..G......T.G........T..G..............A..C..T........A.....
Arcuatula_senhousia1             ..TC.......A.....AATT..TTT.A.TT...GT..A..AGGT..C.....TGTGT..T.G..TTG.CG.TCT..AAG
Musculista_senhousiaGU001953     ..TC.......A......ATT..TTT.A.TT...GT..A..AGGT..C.....TGTGT..T.G..TTG.CG.TCT..AAG
Bathymodiolus_childressiNC059707 .AGGG...G...TGCC.TAT.A.TTT.A.TT.GTCTG.....T.G...GG..TAG..TGGG..T..ACCT.GGGAAGAAG
Bathymodiolus_japonicusAP014560  .AGGGC..G...TGTC.TATA..TTTCA.TT.GTCTG.....C.G...GG..TAG..TGGG..T.TTC.T.GGGAAGAAG
Bathymodiolus_securiformisNC0395  .AGGG...G..ATGCC.TATAA.TTT.A.TT.GTCTG.....T.G...GG..TAG..TGGG..T..ACCT.GGGAAGAAG
Brachidontes_exustusKM233636     CAG.A.A....A...C.TAGT...TT.A.T...TCT.....TT..AT...TATA.A.CGCG..TGTACA.G.GTC.GGAA
Crenomytilus_grayanusNC044128    ..T.....G.....A..A..A..G..C...T...C......A..G..C.................TT.........AC..
Gregariella_coralliophagaNC04412  ..A.....T..A.....AATAA.T.....TT....AA.A..AC.T........AACA..AG..T.AG...GA..AGC.A.
Modiolus_kurilensisKY242717      .AAGGA..T..ATGTT.AATT..TTT.A.TT..TCTG....TT.....GGTCTTA..TGAG.GT.TAGA..A..AAGAAG
Modiolus_modiolusKX821782        .AAGGA..T...TGTT.AATT..TTT.A.TT..TCTG....TT.....GG.CTTG..TGGG.GT.TAGA..A..AAGAAG
Mytilisepta_keenaeNC044127       CATAA.A....AT....T..T..TTT.A.TG.TTGTC....AGGG...TATCTT.T.CGG...AATT..TGC.GAAC.AG
Mytilisepta_virgataKX094521      CATAA.A....AT....T.....TTT.A.TA.TTCTC....AGG....T.CCTT.TCCG....AATT..TG..GTG.GAG
Perna_canaliculusMG766134        ..T.A...G..A.....ATTAT..CT...AA.CA.TG....TT.G........AATAA.A..CA.AAA.CA..GA.A...
Perna_canaliculusMK775558        ..T.A...G..A.....ATTAT..CT...AA.CA.TG....TT.G........AATAA.A..CA.AAA.CA..GA.A...
Perna_pernaOK576481              TATGG.TATG.A..AA.A.T.C.GTTAC.CG..A.TA....TG.C.TATATATAG.GAC...AA.TA.A.A.C.TAGG.A
Perna_viridisJQ970425            ..T.A...G..A..A..TTTAT.GTTG..TA.TA.TG....TT.G.....G..AATAA.G...A.GAA.CA..GA.A...
Perna_viridisMW727515            ..T.A...G..A..A..TTTAT.GTTG..TA.TA.TG....TT.G.....G..AATAA.G...A.GAA.CA..GA.A...
Septifer_bilocularisMK721549     ..T.A...T..A.....A.TAT.TCT...T..TA.AC.A...T.G...G.T..TACG..AG..ACATG...AGG..A.CG

Mytilus_californianusF-JX486124  CTATCGTCATTTTTTGAATCGTCAACGATTAGAGTTTTGATGGACAATCGTGCCAATACTGCTACTAGTAGGGTTATGGT
Mytilus_coruscusKart1            T.....C........A...........G...........G..A........A..C...T.TT.......G...C......
Mytilus_coruscusKJ577549         T..............A...........G...........G..A........A..C...T.TT.......G...C......
Mytilus_chilensisKP100300        T..C........C..A.....C........G...........A..T..T.....G..GT..A.GT........C.G....
Mytilus_chilensisNC030633        T..C........C..A.....C........G...........A..T..T.....G..GT..A.GT........C.G....
Mytilus_edulisF-MF407676         T..C...........A.....C........G...........A..T..T.....G..GT..A.GT........C.G....
Mytilus_galloprovincialisF-FJ890  T..C...........A.....C........G...........A..T..T.....G..GT..A.GT........C.G....
Mytilus_trossulusF-GU936625      T.....C.....C.....C..............A...........T..T........GT..A.GT..........G....
Mytilus_trossulusF-HM462080      T.....C.....C.....C..............A...........T..T........GT..A.GT..........G....
Arcuatula_senhousia1             G.........CA..CTC.GT.AG..AA........A.G.T..A...G.TT....T..TA.C...T...CTTTAC.G..AG
Musculista_senhousiaGU001953     A.........CA..CTC.GT.AG..AA........A.G.T..A...G.TT....T..TA.C...T...CTTTAC.G..AG
Bathymodiolus_childressiNC059707 G.T....T....ACGTG.GGCA...GC.G....AACAGC...A..T..TA.T..T.GGG..TGTT....CT.TG.GGCCA
Bathymodiolus_japonicusAP014560  G.T....T....ACGTG.GGCA...GCGG....AACAGC...A..C..TA.T..T.GGG..TGTT....TT.TG.GGCTA
Bathymodiolus_securiformisNC0395  G.T....T....ACGTG.GGCA...GCGG....AACAGC...A..T..TA.T..T.GGG..TGTT....TT.TG.GGCTA
Brachidontes_exustusKM233636     A......T.....AAAC..A.AG..TTG.....A.GGGTC.....TG.GA.T..T...A.CACTT..T.T.T.C......
Crenomytilus_grayanusNC044128    T..C..C..C...C.A..............G........G........T.....T..G..TT....G........G....
Gregariella_coralliophagaNC04412  T......T.......A...........TC.T.....C.....A..TT.GA.T..T..GA.TT..T.GACT...C.G....
Modiolus_kurilensisKY242717      T..C..GTT...ACGTG.GGCG...G.TG.....ACGGC......C...A.T..T.G.T.ATGTT..A.T..TG..GCAG
Modiolus_modiolusKX821782        ...C..GTT...ACGCG.AGC....G.TG.....ACGGC...A..C..TA.T..T.GTT.ATGTT..A.T..TG..GCAG
Mytilisepta_keenaeNC044127       A.....GGG....AAAC..AA.A.TGTT..G..A.GAATT..A..TC....T..T..GT.AA.TT.G.CT.TT..G...G
Mytilisepta_virgataKX094521      A.....CTC....AA.C...AAA.TGTT..G....GGGTG..A..TG.T.....T...T.AA.CT...CT.TT......G
Perna_canaliculusMG766134        T......A.....AAA.........AT.C......A.ATT..A..TG.TA.A..T.CCT.TT.GT...CGATAC.T....
Perna_canaliculusMK775558        T......A.....AAA.........AT.C......A.ATT..A..TG.TA.A..T.CCT.TT.GT...CGATAC.T....
Perna_pernaOK576481              T.CCTA..GAAA...C..AAA..GG.AGA..TTAGAG.ATGT.TGG.CT.CTAT.CCTACTT.TT.GT...C.A.GCTT.
Perna_viridisJQ970425            T......A.....AAA.....A...AT...G....A.GCT..A..TGCAA.A....CGT.T..TT.G.CGTTA.....A.
Perna_viridisMW727515            T......A.....AAA.....A...AT...G....A.GCT..A..TGCAA.A....CGT.T..TT.G.CGTTA.....A.
Septifer_bilocularisMK721549     TAGG...TT....ACTG...A.....A......A.GG.....A...G.TA.T..T..GA.T..TT...CT.CT..G..A.

Mytilus_californianusF-JX486124  TCCCGTCAATAATTAATTTGTATTATATAGAAGAAGTGAAGCGGCCACGTTGAAATTTTAAAGCAATTGGGAAACAATGA
Mytilus_coruscusKart1            .T..............C.....C..............C.....A........G........G........A..G..G...
Mytilus_coruscusKJ577549         .T..............C.....C..............C.....A........G........G........A..G..G...
Mytilus_chilensisKP100300        .T..T..G..G.................G........A.....T..............C...........A..G......
Mytilus_chilensisNC030633        .T..T..G..G.................G........A.....T..............C...........A..G......
Mytilus_edulisF-MF407676         ....T..G..G.................G........A.....T..............C...........A..G......
Mytilus_galloprovincialisF-FJ890  ....T..G..G..........................A.....C...........C..C........C..A..G......
Mytilus_trossulusF-GU936625      .T..T..T........CC.A.................A..A.....C..G.....C.....G..G..............G
Mytilus_trossulusF-HM462080      .T..T..T........CC.A.................A..A.....C..G...........G..G..............G
Arcuatula_senhousia1             G...T..T....AA.....A...C.......T..TA.T..AACT..T.AG....C..........G...CCTCT..G..G
Musculista_senhousiaGU001953     G...T..T....AA.....A...C.......T..TA.T..AACT..T.AG....C..........G...CCTCT..G..G
Bathymodiolus_childressiNC059707 ....T..T...CA.TTA......GTA.....T...A.TGGTA.C..TAAG.TCTG...............TC.T..G...
Bathymodiolus_japonicusAP014560  ....T..T...CACTTA......GTA.....T...A.TGGTAAC..TAAA.TCTG...............TC.T.....G
Bathymodiolus_securiformisNC0395  .......T...CACTTA......GTA.....T...A.TGG.A.T..TAAG.TCTG...............CC.T..G...
Brachidontes_exustusKM233636     .T..T..T.CT..A..CC.T...G.....A.CC.T.GCGGCGA...TAAA..GTC...C.....T..C..AC.T.....G
Crenomytilus_grayanusNC044128    .T..T..............A...........G.....A........G..A.....C........T.....T..G......
Gregariella_coralliophagaNC04412  ....T.......AA.....A...GTGG.T..T........AAC...G..C..G...........TG....T........G
Modiolus_kurilensisKY242717      .T..T..T...CACCT.C.C...GTA.....T...A.TGGAA.C..TTCC.TTTG......G..G.....TC.T..G..G
Modiolus_modiolusKX821782        .T..T..T..GCA.CT.C.T...GT......T...A.TGGAA.T..TTC..TTTG...............CC.C..G...
Mytilisepta_keenaeNC044127       .G..T..TG.T.G...........TG...A.TC.TA.TGG.GA...TAAA..GTC......G..C.....TC.T..G..G
Mytilisepta_virgataKX094521      .G..T..GG.TCG......A...CT....A.TC.TA.TGGAGA...TAAG..GTC.........TG....TC.T..G..G
Perna_canaliculusMG766134        GT..A..T..CT.A..C..A...CGA........TC.A..AGAT...GT...G.GG.....G..TG....A.........
Perna_canaliculusMK775558        GT..A..T..CT.A..C..A...CGA........TC.A..AGAT...GT...G.GG.....G..TG....A.........
Perna_pernaOK576481              GATGCC..TCT...TTAAATCT....CG.AT...G.ATTTAAAAGAT.C.GTTTGAAGGTTTAA.GC..T.GGTA..CA.
Perna_viridisJQ970425            GT..T.....TT.G.........CGG.....T..TT.....GAT..TGTC....GG.....G..TG....A..G..G..G
Perna_viridisMW727515            GT..T.....TT.G.........CGG.....T..TT.....GAT..TGTC....GG.....G..TG....A..G..G..G
Septifer_bilocularisMK721549     GT..T....CTT.A.....A...CG...G..T..TA.T...ATT.....G...............T.A..T..G......

Mytilus_californianusF-JX486124  TATTGATCTTACGAATGCGACTCCTGTTATACCATTGATTCCTATATAGAAGATCAACAAGAGACTGGTTATCGATTATT
Mytilus_coruscusKart1            .....G..C..T..G..T...A.T.....C..A..C..C..G..C.....G.....G.....A...........G..G..
Mytilus_coruscusKJ577549         .....G..C..T..G..T...A.T.....C..A..C..C..G..C.....G.....G.....A..............G..
Mytilus_chilensisKP100300        ..C........T..G.....TA..........A.....C..A..C........C.....G.....A..G..C..C..GC.
Mytilus_chilensisNC030633        ..C........T..G.....TA..........A.....C..A..C........C.....G.....A..G..C..C..GC.
Mytilus_edulisF-MF407676         ..C........T..G.....TA..........A.....C..A..C........C.....G.....A..G..C..C..GC.
Mytilus_galloprovincialisF-FJ890  ..C........T..G.....TA..........A.....C.....C........C.....G.....A..G..C..C..GC.
Mytilus_trossulusF-GU936625      ..C..............T...A.T........A........T..C........C..G..G.....A..G.....T..G..
Mytilus_trossulusF-HM462080      ..C..............T...A.T........A........T..C........C..G..G.....A..G.....T..G..
Arcuatula_senhousia1             ......AAC..T...CATC.GCAGCAG.TCGAGT..C.G..T.......CC.CAG.TAGG.GAG..........G..G..
Musculista_senhousiaGU001953     ......AAC..T...CATC.GCAGCAG.TCGAGT..C.G..T.......CC.CAG.TAGG.GAG....C.....G..G..
Bathymodiolus_childressiNC059707 .T...G.....T...ATG..GGA.GTACTAGGAT.......T.T...G..GCGGG..AT...C.G...............
Bathymodiolus_japonicusAP014560  .T......G..T..GATG..AGATGTGCTAGGAT.......T.T...G..GCGGG..AT...T.GG........G.....
Bathymodiolus_securiformisNC0395  .TC..G.........ATG..AGATGTG.TGGGAT.......T.T...G..GCGGG.GAT.....GA..............
Brachidontes_exustusKM233636     ..C...........GCTTA.GAAGCAA.TAT.T........T........T.TGAGTGCTgagaga..C.....T...C.
Crenomytilus_grayanusNC044128    ..C..G.....T........TG....C.....A........T.....G........G.....A.....G.....T.....
Gregariella_coralliophagaNC04412  ..C..G..A..T..G...C..C.AACGCGA.TT.....C..T......AT.AGAA.GGGG..AGTA........T..G..
Modiolus_kurilensisKY242717      ..C...AGG.....GATG.TAGATGT..TAGGGT.......T.T....AGCCG.AG.G....TGAC..C......C....
Modiolus_modiolusKX821782        ......AGG.....GATG.TAGATGTA.TAGGGT....C....T...GAGTCGGAG.G....TGA...C...........
Mytilisepta_keenaeNC044127       ......A....T..G.TGT.TGAGGAAGT..TTT.A..G..T......A.TA..ATTG.T..TGG.AAA.....TC.T..
Mytilisepta_virgataKX094521      ......A....T..GGTTT.TCAGGAGGT.GTTC....G..A........TA..ATTG.T..TGGAaaa......C.T..
Perna_canaliculusMG766134        ..C..GA....T..GAAT.GGGAAACAATAGTA........T.....G..CCGGG.TTCG.GTGT...A.....CC.TC.
Perna_canaliculusMK775558        ..C..GA....T..GAAT.GGGAAACAATAGTA........T.....G..CCGGG.TTCG.GTGT...A.....CC.TC.
Perna_pernaOK576481              .GA.AT.GGACTT.TGAA.TAAAT.TAA.AGA.GGA..AA.TATAG.GATT...TCTT.CATAGA.C.GG..TC.GGCG.
Perna_viridisJQ970425            ......A....T..GAAT.GGGATACGATGGTT........T........TCG.G.TTCT.G.GTG............C.
Perna_viridisMW727515            ......A....T..GAAT.GGGATACGATGGTT........T........TCG.G.TTCT.G.GTG............C.
Septifer_bilocularisMK721549     ......AG......G..T..AA.TGT..T..TAT.......T..C...A..C.AG.TAGT.GA..A..G..C..T...C.

Mytilus_californianusF-JX486124  GGATGTTGATAATCGGATGGTTGCTCCTGCGGATGTACAAATAACTGCTTTTGTCAGTAGTTCAGATGTTCTTCATTCGT
Mytilus_coruscusKart1            A.....G..........................C....................A..A..C.....C.....C.......
Mytilus_coruscusKJ577549         A.....G...............................................A..G..C.....C.....A.......
Mytilus_chilensisKP100300        .........C..............C.....A.......................A..G.....T..C..G..A.......
Mytilus_chilensisNC030633        .........C..............C.....A.......................A..G.....T..C..G..A.......
Mytilus_edulisF-MF407676         .........C....................A.......................A..G.....T..C..G..A.......
Mytilus_galloprovincialisF-FJ890  .........C..C.................A.......................A..G.....T..C..G..A.......
Mytilus_trossulusF-GU936625      ............C........G.....A..A.....G.................A..A..G..T.....G..C.......
Mytilus_trossulusF-HM462080      ............C........G.....A..A.....G.................A..A..G..T.....G..C.......
Arcuatula_senhousia1             A.....A...TGG.....A....TA.....TC.ATCT...G.C..AATG.A...GGC...AA........T.A..C..T.
Musculista_senhousiaGU001953     A.....A...TGG.....A....TA.....TC.AACT...G.C..AATG.A...GGC...AA........T.A..C..T.
Bathymodiolus_childressiNC059707 ......A..CC.A...........G..G..TA..ACCGG...TCGGTG.A.G..A..A..GG.G......A.......C.
Bathymodiolus_japonicusAP014560  ......A..CC.A...........G..G..TA..ACCGG...TCGGTG.A.A..A..A..GG.......CA.......C.
Bathymodiolus_securiformisNC0395  ......A..CC.A...........G..G..TA..ACCGG...TCGATGCA.G..A..A..GG.G......A....C..C.
Brachidontes_exustusKM233636     T..C..G...C.G..T..A....TA......CTGAC......TCG.TTA..A..GTC....GTG.....GT.A..C..C.
Crenomytilus_grayanusNC044128    A..C..A........T........C...........C..G.....C........G..G.....T..C........C..T.
Gregariella_coralliophagaNC04412  ......A..C.....A..A...........A.GG..T.........TGC.A...T.C......T.....G........T.
Modiolus_kurilensisKY242717      A.........C.G..A.....A..G..GT.TA.CACTGGG..TCG.TG.A.G..T.....GG.T..C..AA.......T.
Modiolus_modiolusKX821782        A.........C.G..A.....A..G...T.TA.CACTGGG..TCG.TG.A.G.....G..GG.T.....AA.C.....T.
Mytilisepta_keenaeNC044127       A.........C.G..T..A.........ATTA..A....GT.GCGG.T.C....T..A...A.G......T.A.....T.
Mytilisepta_virgataKX094521      A.........C.G..T..A..........T.A..T.G..GT.GCG..T.C....T..A...GTG......T.G.....A.
Perna_canaliculusMG766134        A.....A...TGA..TT....G........TA.C.C......TT.GTG..AC..T.CA..AAGT.....AA....C..T.
Perna_canaliculusMK775558        A.....A...TGA..TT....G........TA.C.C......TT.GTG..AC..T.CA..AAGT.....AA....C..T.
Perna_pernaOK576481              T..GT.A..GTC.G.TTATCG.CTCTTA.AT.TC.ATTGGCGTTTG.TAGC.CCTGC.GA.G..C.AA..TC.TG..ATG
Perna_viridisJQ970425            T.........TGG..TT.A..G........TA...CG..G..TT.GTG..A...T.CA..GAGG.....AA.......T.
Perna_viridisMW727515            T.........TGG..TT.A..G........TA...CG..G..TT.GTG..A...T.CA..GAGG.....AA.......T.
Septifer_bilocularisMK721549     A.........C....T.....A..A..A..A.GA..G....C.....T......A.C....C................T.

Mytilus_californianusF-JX486124  TTGCTCTTCCTAAACTGTTACTTAAAGTGGACGCCATTCCGGGTCGAATTAATCGACTTCCAATGAAGGCATCCCCAATG
Mytilus_coruscusKart1            .C...........G..TC....A........T..T.....A..C...........C..G..G..A.....G..T.A.TGT
Mytilus_coruscusKJ577549         .C...........G..TC....A...........T....................C..G..G..A.....G..T.A.TGT
Mytilus_chilensisKP100300        ....G.........T.A...A.C.....A..T..T........C.....C.....G.....G..A..A.....T.AGTGT
Mytilus_chilensisNC030633        ....G.........T.A...A.C.....A..T..T........C.....C.....G.....G..A..A.....T.AGTGT
Mytilus_edulisF-MF407676         ....G.........T.A...A.C.....A..T..T........C.....C.....G.....G..A..A.....T.AGTGT
Mytilus_galloprovincialisF-FJ890  ....G.........T.A...A.C.....A..T..T........C.....C.....G.....G..A..A.....T.AGTGT
Mytilus_trossulusF-GU936625      ....A..G.....GT.AC..A.......A........C..A..............G.....T..A..A..T....AGTGT
Mytilus_trossulusF-HM462080      ....A..C.....GT.AC..A.......A........C..A..............G.....T..A..A..T....AGTGT
Arcuatula_senhousia1             .CT.GT.A...TCTG.T..GT.A........T..T.....A..A..TG.A....A......TTGTGT.TTTGG.TTGCCA
Musculista_senhousiaGU001953     .CT.GT.A...TCTG.T..GT.A........T..T.....A..A..TG.A....A......TTGTGT.TTTGG.TTGCCA
Bathymodiolus_childressiNC059707 ....C..C..GGGCTGCA....A.....A.....G.....A..C..TG....CGA.G....T....CT.T.AA.ATGTGC
Bathymodiolus_japonicusAP014560  ....C..C...GGTTGCA..T.A.....A.....G.....A..C..TG.....GA.G....T..A.CT.T.AA.ATGTGT
Bathymodiolus_securiformisNC0395  .......C...GGTTGCA..T.A.....C.....T.....A..C..TG.....GA.G....T..A.CT.T.AA.ATGTGT
Brachidontes_exustusKM233636     ....CA.G...GCTT.AA.GT.G.....A..T..A.....A..C.....A....A...A..TT.T.C..T.AGA.G..CT
Crenomytilus_grayanusNC044128    ..T.AT.A...........GT.A..G..T..T..T.....A.....T........T........A..A..G..G.A.TGC
Gregariella_coralliophagaNC04412  ....AT.G..A...T..C.T........A..T..T.....T..G.....C.....CT.A..T..A....T...T.A..GA
Modiolus_kurilensisKY242717      .....A.C...GGGTGTA.GT.A.....A..T..A.....A..G..TG....CGA.A.C..T....CT.TGG.TAT..G.
Modiolus_modiolusKX821782        .....A.C...GGGTGTA.GT.A.....A..T..A.....A.....TG.....GA.A.C..T..A.CT.TGG..AT..GA
Mytilisepta_keenaeNC044127       .....T.A..GTCTTGTA..T.G........T..A.....T........A.CA.AGACG..TC.T.TA.T.GATAA..GA
Mytilisepta_virgataKX094521      ..T..T.G...TCGTGTA..T.G..G..T..T..T.....T..G..T..A.CA.A.ACA..TC.TTTA.TTGATAAG.GA
Perna_canaliculusMG766134        ....C......GG.GCAC.CT.A....CA.....T.....T..A.........GTT........A..AATTAGT.AG.GC
Perna_canaliculusMK775558        ....C......GG.GCAC.CT.A....CA.....T.....T..A.........GTT........A..AATTAGT.AG.GC
Perna_pernaOK576481              .GA.AAGAAG.G.TG.CA.T.A.TCTT.T.C.CTTCC.GGC.CATTGC.A..AGCCGA.G.T..TCCT.GCCGAATT.AT
Perna_viridisJQ970425            ....G.....GGGTGC...GA.A....C...T..T.....T..A..G......GT......T..A..AATTAGT.AG.GT
Perna_viridisMW727515            ....G.....GGGTGC...GA.A....C...T..T.....T..A..G......GT......T..A..AATTAGT.AG.GT
Septifer_bilocularisMK721549     ..AGGT.GTA.GGCACTA....A.....T..T..A.....T.....TC......AG.....TT..TT..T.AAT.GTG..

Mytilus_californianusF-JX486124  CAGTATTTATGGGCAATGTTCTGAAAATTTGTGGGGGTGAATCATAGGTTTATGCCTATCGTAATTGAGTTTATCCCTGA
Mytilus_coruscusKart1            AG.AT.A.T.AT.GGCA..GT.CTG..A.CTGC.....A..C...........A....................T.....
Mytilus_coruscusKJ577549         AG.AT.A.T.AT.GGCA..GT.CTG..A.CTGC.....A..C...........A....................T.....
Mytilus_chilensisKP100300        AGTAT.A.T.AT.GCCA..G..CTG..A..TGT..A..A..C..C........A..A..T..G.....A.....T.....
Mytilus_chilensisNC030633        AGTAT.A.T.AT.GCCA..G..CTG..A..TGT..A..A..C..C........A..A..T..G.....A.....T.....
Mytilus_edulisF-MF407676         AGCAT.A.T.AT.GGCA..G..CTG..A..TGT..A..A..C..C........A..A..T..G.....A.....T.....
Mytilus_galloprovincialisF-FJ890  AGTAT.A.T.AT.GGCA..G..CTG..A..TGT..A..A..C..C........A..A..T..G.....A.....T.....
Mytilus_trossulusF-GU936625      AGAAT.A.T.AC.GGCA..GT.CTG..A..TGC.....T..C.....A.....A..G..T..G...........T.....
Mytilus_trossulusF-HM462080      AGAAT.A.T.AC.GGCA..GT.CTG..A..TGT.....T..C.....A.....A..G..T..G...........T.....
Arcuatula_senhousia1             GGTGT..AT.AT.GGCA..GT.CTG.GA..TGT..TA.C..C..CTCT.....A.....T.....A..AG.A.......C
Musculista_senhousiaGU001953     GGTGT..AT.AT.GGCA..GT.CTG.GA..TGT..TA.C..C..CTCT.....A.....T.....A..AG.A.......C
Bathymodiolus_childressiNC059707 GG.GT.C.T.AT.GCCA..G..CTG.GA..TGT..T.CA..C..............C..T..G...........T.A.CC
Bathymodiolus_japonicusAP014560  GGAGT.C.T.AT.GTCA..GT.CTG.GA..TGT..A.CA.....C...........C..T........A..C..T.A.CC
Bathymodiolus_securiformisNC0395  GGAGT.C.T.AT.GTCA..G..CTG.GA..TGT..C.CA..C..C...........C..T..G.....A.....T.A.CC
Brachidontes_exustusKM233636     GGAGT...T.AT.GGCAA.GT.C.G.GA..TGT..A..A.....C..C..C..A..A..T..TC.A..A.....T.G.A.
Crenomytilus_grayanusNC044128    AGTAT.A.T.AC.GGCAA.G..CTG.GA..TGT..A..A..C.....T........A..T..T........C..T.....
Gregariella_coralliophagaNC04412  TGTGTG....AC.GCCAA.GT.CGG.GA..TGT.....T.....C...........A..T..T..C........T..A..
Modiolus_kurilensisKY242717      GG.GT...G.AT.GTCAA.G..C.G.GA.CTGT..T.CT..C..C..C.....A.........G..........T...CC
Modiolus_modiolusKX821782        GG.GT.....AT.GTCAA.GT.C.G.GA..TGT..T.CT........T.....A.....T...G..............CC
Mytilisepta_keenaeNC044127       GGTGT.GCT.AT.G.CAA.GT.C.G....GTGT..T...........T.....A.....T..GG..........T...AC
Mytilisepta_virgataKX094521      GGAGTAG.T.AT.GTCA..GT.CGG....ATGT..T..A........A...............G....A.....T....T
Perna_canaliculusMG766134        TGTAT.C.T.AT.GTCAA.G..CTG..A.CTGT..TA.T...........C..A..A..T..T.....A...G.T..A.T
Perna_canaliculusMK775558        TGTAT.C.T.AT.GTCAA.G..CTG..A.CTGT..TA.T...........C..A..A..T..T.....A...G.T..A.T
Perna_pernaOK576481              GTTCTCCCTATAAAG..TAG.CA..GT.G.A.TTT.TATGGG..AT.C.CAGAAAT.TG..GG..CA.TCA..GGTT.AT
Perna_viridisJQ970425            TGTAT.....AT.GGCA..GT.C.G..A..TGT...A.C........A.....A.....T..T.........G.T..C.T
Perna_viridisMW727515            TGTAT.....AT.GGCA..GT.C.G..A..TGT...A.C........A.....A.....T..T.........G.T..C.T
Septifer_bilocularisMK721549     TGTAT...G.AT.GTCA..GT.CTG..A..TGC.....T........A...........T..C.....A.....T.....

Mytilus_californianusF-JX486124  AAAATATTTTGTTATGTGATTAGAGGCTTTAAATTAA------------------------ATGAAACGTAATCCTTACT
Mytilus_coruscusKart1            .........C..G..A.....G..A...C.....taa------------------------.................T.
Mytilus_coruscusKJ577549         .........C..G..A.....G..A...C........------------------------.................T.
Mytilus_chilensisKP100300        G..............A..G..G..A...C.T.....G------------------------.....T.............
Mytilus_chilensisNC030633        G..............A..G..G..A...C.T.....G------------------------.....T.............
Mytilus_edulisF-MF407676         G..............A..G..G..A...C.T.....G------------------------.....T.............
Mytilus_galloprovincialisF-FJ890  G..............A..G..G..A...C.T.....G------------------------.....T.............
Mytilus_trossulusF-GU936625      G...........C..A..G..G..A...C.T..C...------------------------.....T.............
Mytilus_trossulusF-HM462080      G...........C..A..G..G..A...C.T..C...------------------------.....T.............
Arcuatula_senhousia1             T...GTA..CA..GGT..G.....A.G.C.G.C.A.C------------------------...GCT...........T.
Musculista_senhousiaGU001953     T...GTA..CA..GGT..G.....A.G.C.G.C.A.C------------------------...GCT...........T.
Bathymodiolus_childressiNC059707 GCGGGTG.A.AA.T.A..GG.G..AT....TG.CATC------------------------...CC.......G...TT.
Bathymodiolus_japonicusAP014560  GCG.GTG.ACAA.T.A..GG.....T....TG.CATC------------------------...CC.......G...TT.
Bathymodiolus_securiformisNC0395  GCGTGTG.A.AA.T.A..GG....AT....TG.CATC------------------------...CC.......G...TT.
Brachidontes_exustusKM233636     GG..G.G....ACCA........T.AAAG.TTG.G.T------------------------...GT...C....T...T.
Crenomytilus_grayanusNC044128    G........C.....A..G..G..A...C.T......------------------------.................T.
Gregariella_coralliophagaNC04412  G.............AA..GA....T...CATTTGtaa------------------------.....TATA..A.....T.
Modiolus_kurilensisKY242717      ..GGGTA.ACAACCGA..GA.CA.AT.AA.CG..G.T------------------------..TCC...A........T.
Modiolus_modiolusKX821782        ..GGGTA.A.AA.CGA...A.TA.AT..A.TG.GG.T------------------------..TCC...A........T.
Mytilisepta_keenaeNC044127       T..GAC...CT.AGAT..G...A...T.ACTG.G.T.------------------------...GTG..A.G......T.
Mytilisepta_virgataKX094521      T.GTAGA..CT.GGA...Gttaaaggttactgagtaa------------------------G..GTG..A.G......T.
Perna_canaliculusMG766134        .G.TGTA..CA.A.G..TC.ACgct.GG.AT......------------------------...C.T..A........T.
Perna_canaliculusMK775558        .G.TGTA..CA.A.G..TC.ACgct.GG.AT......------------------------...C.T..A........T.
Perna_pernaOK576481              GCCTAT.G..A..GA..TTG.TCC..TAGATGT..TTATAAAATTTTATGGGTACAATTAA...C.T..A........T.
Perna_viridisJQ970425            TG.TGTG...A.GGAT.TT.AT.G.TA..AGaattaa------------------------...C.T..A.G......T.
Perna_viridisMW727515            TG.TGTG...A.GGAT.TT.AT.G.TA..AGaattaa------------------------...C.T..A.G......T.
Septifer_bilocularisMK721549     GC........A...A....A.TA.T...A.GG.AG..------------------------........A.GA....TT.

Mytilus_californianusF-JX486124  ATGTGCCTGGTCCAAGGCCATGGCCATTTTTTGTTGCTATTTCTGCAAATGGTATGGCGGTAGGCTTAATTTTATGACTG
Mytilus_coruscusKart1            .............C.....G........C.....G...........T.................G.....C......T..
Mytilus_coruscusKJ577549         .............C.....G........C.....G...........T.................G.....C......T..
Mytilus_chilensisKP100300        ....A..A........T..C..............G........G..T..C..A..A........G........G......
Mytilus_chilensisNC030633        ....A..A........T..C..............G........G..T..C..A..A........G........G......
Mytilus_edulisF-MF407676         ....A..A..C.....T..G..............G........G..T..C..A..A........G........G......
Mytilus_galloprovincialisF-FJ890  ....A..A..C.....T..G..............G........G..T.....A..A........G........G......
Mytilus_trossulusF-GU936625      ....A..A........T..G.....C........G.....C..G.....C..A..A........G........G......
Mytilus_trossulusF-HM462080      ....A..A........T..G.....C..C.....G.....C..G.....C..A..A........G........G......
Arcuatula_senhousia1             ....T......TT...T..T.....T.....A......C.AAA.ATTGGAA.AC.TTGTT..A.TC.TG.AA.G...A.A
Musculista_senhousiaGU001953     ....T......TT...T..T.....T.....A......C.AAA.ATTGGAA.AC.TTGTT..A.TC.TG.AA.G...A.A
Bathymodiolus_childressiNC059707 ..T..GT...G.....T..G.....TG.....AC.T....AGGA..TTT.T.......A.....T..TG...CT..GT.C
Bathymodiolus_japonicusAP014560  ..T..GTC..G.....C..G.....TG.....AC.T....AGGA..TTT.T.......A.....T..TG...CT...T.T
Bathymodiolus_securiformisNC0395  ..T..GT...G.....T..G.....TG.....AC.T....AGGA..TTT.T.......A.....T..CG...CT..GT.T
Brachidontes_exustusKM233636     ..CGAGT.A.C..T..T........T...A.A..GT.AT...G.CTTTTA.A.TCA..TT....G...G.GACG...A.A
Crenomytilus_grayanusNC044128    ....T.....C.....A.................A...........T..............G..G........G..G...
Gregariella_coralliophagaNC04412  ....T.....GG....A..T.....T.....A..A..AG..G.GTGC.........TGT..TA.T.....C.....G...
Modiolus_kurilensisKY242717      ..T.AGTA...T.T..T........CG.....ACCT.....GG..GGTTAT..T.A..A..T..A..CG...CT..GT.T
Modiolus_modiolusKX821782        ..T.AGTA...T.T..T........TA.....AC.T.....GG..GGTTGT..T.A..A..T..A..TG...CT..GT.T
Mytilisepta_keenaeNC044127       ..CGAGTGA.A..T..T..T.....TCC...G..G..GT...G.TT.GT.AA...A..TC.T..G..GG..AAT..GA.A
Mytilisepta_virgataKX094521      ..CGTGT.A.A..T..T..T..A..CCC...A..A...T...G.TTGGT.AA......TA.T..T...G..AGT...A..
Perna_canaliculusMG766134        ..........A.....T..T.....T..GG....A.G.G...GCTGT...A.CT.ATGT...A.....G.A......A.A
Perna_canaliculusMK775558        ..........A.....T..T.....T..GG....A.G.G...GCTGT...A.CT.ATGT...A.....G.A......A.A
Perna_pernaOK576481              ..........G..T..A..T.....T..AG....G.GCG.A.GCTGT...A..T.ATGC...A.....G.A......A.A
Perna_viridisJQ970425            ....C..A..G........T........AA....A.G.G.G.G.TGT...A.GT.ATGT...A.TC.TG.G..G..GA.A
Perna_viridisMW727515            ....C..A..G........T........AA....A.G.G.G.G.TGT...A.GT.ATGT...A.TC.TG.G..G..GA.A
Septifer_bilocularisMK721549     ....T..C.A......T..G.....T........A......G..TT....AA......TA.T..G...G.......GA.A

Mytilus_californianusF-JX486124  CATCGCACACCTTTTTTGCTTATGGGCAGATTAGGTTGTATGCTATTAAGAACTTTTAGTTGATGACGAGATTTAATTCG
Mytilus_coruscusKart1            .....G..T......C.T......A.T..CC.GA........T....G.....C...........G..............
Mytilus_coruscusKJ577549         .....G..T......C.T......A.T..CC.GA........T....G.....C.....C.....G..............
Mytilus_chilensisKP100300        .....A..C..C.....AT.A..A..T..TC.G.T...C..AT....G...........A..G.....C...........
Mytilus_chilensisNC030633        .....A..C..C.....AT.A..A..T..TC.G.T...C..AT....G...........A..G.....C...........
Mytilus_edulisF-MF407676         .....A..C..C.....AT.A..A..T..TC.G.T...C..AT....G...........A..G.....C...........
Mytilus_galloprovincialisF-FJ890  .....A..C..C...G.AT.A..A..T..TC.G.T...C..AT....G...........A..G.....C...........
Mytilus_trossulusF-GU936625      .....A..T..C...C.AT.A..A..A..G..G..G.....A.....G...........A.....G.....C........
Mytilus_trossulusF-HM462080      .....A..T......C.AT.A..A..A..G..G..G.....A.....G...........A.....G.....C........
Arcuatula_senhousia1             .....A.GGGT....A..A..T.ATTACCTG.TTTAG..G.T..T..GT.TTTA..AT....G..G..TA.....T.AGA
Musculista_senhousiaGU001953     .....A.GGGT....A..G..T.ATTACCTG.TTTAG..G.T..T..GT.TTTA..GT....G..G..TA..C..T.AGA
Bathymodiolus_childressiNC059707 ...AAGCATGG..ACGCC...T.ATTAG.TG...T.GTGT.AA..C.TTCTTTAAGACAG..G.....T...G.T..G..
Bathymodiolus_japonicusAP014560  ...AAGCATGGC.ACG.T...T.ATTAG.TG.G.T.GTGT.AA.TC.TTCTTTAAG.CAA..G..G..T...G.C..G..
Bathymodiolus_securiformisNC0395  ...AAGCATGG..A.GCT...T.ATTAG.TG.G.T.GTAT.AA.TC.TTCTTTAAGACAA..G..G..T...G.T..G..
Brachidontes_exustusKM233636     AGAG.AGATGA...AA.AT....T..TG.T..TTTA.TGC.TT.G.GTT.TGTAAC.CTG........G..CC..C.G..
Crenomytilus_grayanusNC044128    .....T...........A.....A..G.....G..G..C..AT.......T..C..............T.....G.....
Gregariella_coralliophagaNC04412  .....T..T..A.A..GA..A.....T..G..GTTAA.AT.AGGT.....CTTGG.C..A..G.....T.....GC.G..
Modiolus_kurilensisKY242717      ...ATACACAGG.A.AGT...T..TTTG.G..GTTAGT.T.AGGG..TTCTTTAGG.CAA.....G..T...G.T..G..
Modiolus_modiolusKX821782        ...GTGCACAGG.A.AGT...T..TTTG....CTTAGT.T.AGGT..TTCTTTAGG.CAA.....G..T...G.T..G..
Mytilisepta_keenaeNC044127       T....AGTTAA.A...ATA....TTTTG.TGGGTT..TGT.AGCTAG.T.TTTGAG.TTG..G............T.A..
Mytilisepta_virgataKX094521      T....GGTTAA.A..AATA....TTTGG..GGTTTA.TAT..G.TAGTT.TTTA.A.TTA..G..G..T...G.GT.G..
Perna_canaliculusMG766134        .....A.T..AAGAGAAA..AT.TTTG.CT..TTTAGT.T.AGGTG...CTG..ACGTTA......ACT...G.TT.A..
Perna_canaliculusMK775558        .....A.T..AAGAGAAA..AT.TTTG.CT..TTTAGT.T.AGGTG...CTG..ACGTTA......ACT...G.TT.A..
Perna_pernaOK576481              ..C..A.T..AAGAAAAA..GT.TTTG.C...TTTGGT.T.AGGT....CTG..AC.TTA..G...ACT...G.GC....
Perna_viridisJQ970425            .....A.T..AAGAGAAA...T.T.TT.C....TTGGTGT.AA.TA.T.CTG.GA..CTG......AC....G.TT.G..
Perna_viridisMW727515            .....A.T..AAGAGAAA...T.T.TT.C....TTGGTGT.AA.TA.T.CTG.GA..CTG......AC....G.TT.G..
Septifer_bilocularisMK721549     .....T.A.GA...AA..T.GT....TG.TGCTTTAAT.T.AT..A.C...T..G.C..C..G..G..T.....GT.A..

Mytilus_californianusF-JX486124  GGAGGGAGATATTGGGTTTCATACCCGTTTTGTTATTAAAAGATTTCGAGATGGGGTAGCGTTATTTATTTTGTCAGAGG
Mytilus_coruscusKart1            C..A...........T........T........A.....G..G...........A..G..A..G.....CC....G....
Mytilus_coruscusKJ577549         C..A...........T.....C..T........A.....G..G...........A..G..A..G.....C.....G....
Mytilus_chilensisKP100300        T..A.....C.....T.....C..T........A..C...............T.C..T..C..G......C....T..A.
Mytilus_chilensisNC030633        T..A.....C.....T.....C..T........A..C...............T.C..T..C..G......C....T..A.
Mytilus_edulisF-MF407676         T..A.....C...........C..T........A..C.................C..T..C..G......C....T..A.
Mytilus_galloprovincialisF-FJ890  T..A.....C......C....C..T........G..C.................C..T..C..G......C....T..A.
Mytilus_trossulusF-GU936625      T.......................T..C..C..A..C..G........T.....A..T..CC.T......C....T..A.
Mytilus_trossulusF-HM462080      T.......................T..C..C..A..C..G........T.....A..T..CC.T......C....T..A.
Arcuatula_senhousia1             T..A.T...CT.A..T..C..C.AT....A...GG.A....CT.A...C.....A.....AA.T........TAGT..A.
Musculista_senhousiaGU001953     T..A.T....T.A..T.....C.AT....A...GG.A....CT.A...C.....A.....AA.T........TAGT..A.
Bathymodiolus_childressiNC059707 T.....T...T.A..T.....C..TTCA.A....G.....G.G..G..G..C..AT.TATTC.T...T.GG.T......A
Bathymodiolus_japonicusAP014560  T..A..T...T.A..T........TTCA.A....G.....G.T..G..G.....AT.TATCC.T...T.GG.C.....AA
Bathymodiolus_securiformisNC0395  T.....T...T.A..T.....C..TTCA.A....G.....G.T..A..G.....AT.TATTC.T...T.GG.T.....AA
Brachidontes_exustusKM233636     C..A..G..CCAA..A.A...C..AAAAAAA..GG......AT.....T.....TA....TA.G......G.T..G....
Crenomytilus_grayanusNC044128    ...A........G...C.C.....T........C..C...........G........G..T..G.....C.....T..A.
Gregariella_coralliophagaNC04412  T..A..G.....A.....A..C..A..A.....AG.A...........T.....T..T..T..T...........G..A.
Modiolus_kurilensisKY242717      T..A......T.A..T.A......TTCC......G.A...G.T..G..T......T.TATT..G...T.AG....T....
Modiolus_modiolusKX821782        T..A.....GT.G..T.A......TTCC........A...G.T..G..T.....TT.TATT..G...T.AG.A..T...A
Mytilisepta_keenaeNC044127       T..A..G...CAA..A.A.....GAAAA.A...A.......CT.....T.....TA...TAA........G.T.....A.
Mytilisepta_virgataKX094521      C..A..G...CAG..T.A.....GGAAA.A...........C..A...T.....TA..ATTA........G.T..T..A.
Perna_canaliculusMG766134        T...........A...G....A..T.AACA...GT.A.....G.AC........T....GTC.T..C..C..T..T..AA
Perna_canaliculusMK775558        T...........A...G....A..T.AACA...GT.A.....G.AC........T....GTC.T..C..C..T..T..AA
Perna_pernaOK576481              T.....G.....G...G....A..T.AG.A....T.A.......AC........TA...GTC.T........T..C..AA
Perna_viridisJQ970425            T..A..G.....G..TG.G..G..T.AG.....A.....G....AC........A..T.GCC.T.....C..T..T..AA
Perna_viridisMW727515            T..A..G.....G..TG.G..G..T.AG.....A.....G....AC........A..T.GCC.T.....C..T..T..AA
Septifer_bilocularisMK721549     T..A..T..C..G..T........G..G............G.T.A...T..C..TA...GA..G........T..C..A.

Mytilus_californianusF-JX486124  TGATATTCTTCTTTTCCTTTTTTTGAACCTTTTTCCACAACGCCTTAAGTCCATCCTGTGAGTTGGGAATACGGTGACCC
Mytilus_coruscusKart1            .A.....T..T..C........C.....T........T........G..C..T..T.....AC.T..G.....A..G..T
Mytilus_coruscusKJ577549         .A.....T..T..C........C.....T........T........G..C..T..T.....AC.T..G.....A..G...
Mytilus_chilensisKP100300        .......T......A.T.....C..G..T........T..T..T.....G..T..G......C.A...........G..T
Mytilus_chilensisNC030633        .......T......A.T.....C..G..T........T..T..T.....G..T..G......C.A...........G..T
Mytilus_edulisF-MF407676         .......T.....CA.T.....C..G..T........T..T..T.....G..C..G......C.A...........G...
Mytilus_galloprovincialisF-FJ890  .......T.....CA.T.....C..G..T........T..T..TC....G..T..G........A...........G..T
Mytilus_trossulusF-GU936625      .A..G...........T........G..T..C.....T..T...C....A..C..G.....AC.A..G..G..A......
Mytilus_trossulusF-HM462080      .A..G...........T........G..T..C.....T..T...C....A..C..G.....AC.A..G..G..A......
Arcuatula_senhousia1             CT...A.G..T..CAG.C........G.T...C..T.TTCAAGGGA...G..T..AGCGAGA....ATT..TTA..G..T
Musculista_senhousiaGU001953     CT...A.G..T..CAG.C........G.T...C..T.TTCAAGGGA...G..T..AGCGAGA....ATT..TTA..G..T
Bathymodiolus_childressiNC059707 .T.....T........T..A......G.T........T.TAAGT..GGC...TGA.AT.TCAA.....TGCAT......T
Bathymodiolus_japonicusAP014560  .T..............T..A......G.T..........TAAGT...GCC..TGATAT.TCAA....GTGTATA.....T
Bathymodiolus_securiformisNC0395  .T.....T........T..A......G.T..........TAAGG...GC...TGATAT.TCAA.....TGTAT......T
Brachidontes_exustusKM233636     .T.....T..T..C..T..C......G.......T..T.GTAGTC.C..A...AATAT...AG.TA..GGCACT.....T
Crenomytilus_grayanusNC044128    .A........T...A.A........G........T..T.....T..G.....T..T......C.......G........T
Gregariella_coralliophagaNC04412  .C..G...........T.....C..GT.A.....T..T.GGTGT........T..TATA...C.T...GG...A..G..T
Modiolus_kurilensisKY242717      ....G..T.....C..T..A.....GG.T..........TAAGG...GC...TGATGTGTCTG....GTGTGTY..G..T
Modiolus_modiolusKX821782        .T.....T........TC.C.....GG.T.....T..T.TAAGG...GCC..TGATGT.TCTG.T..GTGTGT...G..T
Mytilisepta_keenaeNC044127       .A........T.....A........GG.T.....TACT.GAAGA........TAATGT....A.T..GGG.AAT..GA.T
Mytilisepta_virgataKX094521      .T.....T..T.....T.........G.A.....T..T.GGAGT.....A...AATGT...AG.T..GGGTAAT.....T
Perna_canaliculusMG766134        .T..G..T........A........GG.TC....T..T..TTGT.....G..T..AG..A.TC.T..GTGTGAA.....T
Perna_canaliculusMK775558        .T..G..T........A........GG.TC....T..T..TTGT.....G..T..AG..A.TC.T..GTGTGAA.....T
Perna_pernaOK576481              .T.....T.................GG.TC....T..T...TGTC....C..T..TG.CA.CA.T..GTGTGA...G..T
Perna_viridisJQ970425            .T........T.....G........GG.AC....T..T.GTTGTC.......T..TG.AA.TC.T..GTGCGA......T
Perna_viridisMW727515            .T........T.....G........GG.AC....T..T.GTTGTC.......T..TG.AA.TC.T..GTGCGA......T
Septifer_bilocularisMK721549     .A..G..T.....C..T.........G.T.....T.....T..A........T..TACC..A..A..T..G..T.....T

Mytilus_californianusF-JX486124  CCTCCAGGAATCCGGACGCCAAACCCGTCTTCTACGAGATTGTTTGAGACAGGGTTGCTTATTAGAAGGGGCTTATTTGT
Mytilus_coruscusKart1            .....T.....T.....T..T.....A..A.....A..TC.............T...T.A..C.....A..TC.G.....
Mytilus_coruscusKJ577549         .....T.....T.....T..T.....A..A.....A..TC.............T...T.A..C.....A..TC.G.....
Mytilus_chilensisKP100300        .....T........T...........C..A.....T..TC.............TC.T..A........A..GC.G.....
Mytilus_chilensisNC030633        .....T........T...........C..A.....T..TC.............TC.T..A........A..GC.G.....
Mytilus_edulisF-MF407676         .....T.....T..T..............A.....T..TC.............TC.T..A........A..GC.G.....
Mytilus_galloprovincialisF-FJ890  .....T.....T..T..A...........A.....T..TC.............TC.T..A........A..G..G.....
Mytilus_trossulusF-GU936625      ........G.....C..............G..G..A..GC....C........TC.TT.A.....G.....G.....C..
Mytilus_trossulusF-HM462080      ........G.....C..............G..G..A..GC....C........TC.TT.A.....G..T..G........
Arcuatula_senhousia1             ...TT...TG.T..CTGT..T..G..T.T.AGG...GCCC.A..CAGA..T..CC.TT.A..C..T..AA.T..T.A.TG
Musculista_senhousiaGU001953     ...TT...TG.T..CTGT..T..G..T.T.AGG...GCCC.A..CAGA..T..CC.TT.A..C..T..AA.T..T.A.TG
Bathymodiolus_childressiNC059707 ...AAG..TT.GGAA..CTT.G....TATAAAGGTTCC...A.GC.GA...AC.G..T.AG..G.TTCT..TGC..C.C.
Bathymodiolus_japonicusAP014560  ..CAA...TT.GGA...TTT.G....TATAAAAGTACC...A.G..GA..TACAG.A..AG..G.TTCT...GCG.CCC.
Bathymodiolus_securiformisNC0395  ...AA...TT.GGAA..TTT.G....TATAAAAGTTCC...A.GC.GA...ACCG.AT.AG.GG.CTCT..TGCG.C.C.
Brachidontes_exustusKM233636     ...GTT..GC.T..T.TT..T..TG.T.T.GGG.TTCCGA.AG..A.C.....AA.T..GG.ATT...A..AGCT...A.
Crenomytilus_grayanusNC044128    .....T...........A........T..A........G...........G..A..AT.A...........G..G.....
Gregariella_coralliophagaNC04412  ..G.....G..T..A..A..T.....AGTA.....AG.C......A.C..TACTC.TT.G........A..AG......C
Modiolus_kurilensisKY242717      ...AGG...G.AGA...T.TTG.T..T.T.AAAGTTCCT....G..GT..TACTG.TT.AG..G.GTCA..AGCT.C.T.
Modiolus_modiolusKX821782        ...AGG..GG.AGA...C.TTG....A.T.AAAGTTCCT..A.G..GT..TACTG.TT.AG..G.GTCA..TGCT.C.T.
Mytilisepta_keenaeNC044127       ...TAT..G..T..T.GT..T...G.T.T...A.TTCCT.....AA.T..GT.AA.TT.AG...CT..T..TA.T.C...
Mytilisepta_virgataKX094521      ...TGC..T..T..T.GT..T..TG.T.T...G.TCCCT..A..AA.T..TT..G.TT.AG.C.CT.AA..TA.C.CG..
Perna_canaliculusMG766134        ...TT...G........T.TTG....AATA.....AGC...A...A.T..TTTTC.TT.A.....T.....G.C....TG
Perna_canaliculusMK775558        ...TT...G..T.....T.TTG....AATA.....AGC...A...A.T..TTTTC.TT.A.....T.....G.C....TG
Perna_pernaOK576481              ....T......T..A..C.TTG.T..AATA..A...GCG..A...A.T..TTTT..A..A........C..T.C....TG
Perna_viridisJQ970425            ...TT...G..T......TT.G.T....TA.....TGCCC.A..CA.C..TTTT...T.A........C..G.C....TG
Perna_viridisMW727515            ...TT...G..T......TT.G.T....TA.....TGCCC.A..CA.C..TTTT...T.A........C..G.C....TG
Septifer_bilocularisMK721549     ........G..T..TG.T..TC.G..T.G...A.TTCC.C.T..CA.T....C....T.G..C..T..C..TGCT.....

Mytilus_californianusF-JX486124  GACTCAAGCCCATAAAAGAATACGGCTAGATTATGATGTGGGTCCGTTTGTTGGATTGGTGGTAACGATTTTGTGTGGTA
Mytilus_coruscusKart1            A........T...........G........C........C.....C...A....G.....A..T..A..C..A.......
Mytilus_coruscusKJ577549         A........T...........G........C........C..C..C...A....G.....A..T..A..C..A..C....
Mytilus_chilensisKP100300        A..............G..G..G..CT.G.....C..C..A..G..A..CA.C..C..A.....G..A..CG.A..C..G.
Mytilus_chilensisNC030633        A..............G..G..G..CT.G.....C..C..A..G..A..CA.C..C..A.....G..A..CG.A..C..G.
Mytilus_edulisF-MF407676         A..............G..G..G..CT.G.....C..C..A..G..A..CA.C..C..A.....G..A..CG.A..C..G.
Mytilus_galloprovincialisF-FJ890  A..............G..G..G..CT.G.....C.....A..G..A..CA.C..T..A.....G..A..CG.A..C..G.
Mytilus_trossulusF-GU936625      A..............G.....G..TT.G...........T..G..A...A....CC.A........A.....A.....G.
Mytilus_trossulusF-HM462080      A..............G.....G..TT.G...........T..G..A...A....C..A........A.....A.....G.
Arcuatula_senhousia1             TGT.TGG..G......GCT..GTATAGT......AGATGA.CC..TA..A....TG...CTTATT.TG..C.T.....GG
Musculista_senhousiaGU001953     TGT.TGG..G......GCT..GTATAGT......AGATGA.CC..TA..A....TG...CTTATT.TG..C.T.....GG
Bathymodiolus_childressiNC059707 T.TGT.TT.T..CGCTGCG..T..TGC..G..TAA..ACTCA.G.AG..T.A..GACTT.TTAT..T...G..CTA..CT
Bathymodiolus_japonicusAP014560  T.TGT.TT.T...GCTGCT..T..TGC..G..T.A..ACTCACG.AG..T.A...ACTT.TTAT..T...G...TA...T
Bathymodiolus_securiformisNC0395  T.TGT.TT.T...GCTGCG..T..TGC..G..TAA..ACTCA.G.AG..T.A...ACTT.TTAT..T...G...TA..CT
Brachidontes_exustusKM233636     T.A.T.TT.A.TAGGTTC.G.G..ATGTA.......CCAC..CGG.A.C.C.........CA.GG.A..CC.TCT.TC.T
Crenomytilus_grayanusNC044128    .........T.....G..T..G..CT.G..C...........G..T.........C.A..T..G..A...........A.
Gregariella_coralliophagaNC04412  T...T.T..............CATTAG......C...AAA..CT.T...CAG..G..A.GAT....T...G.......AG
Modiolus_kurilensisKY242717      A.TAT.T..T...GCTGCT..T...GCT.G..TAA..AAA.A.G.TA..TA...GAC..G..CT..T.....A.TA...C
Modiolus_modiolusKX821782        A.TAT.C......GCTGCT..T...GCT.GG.TAA.CAAA.A.G.TA..TA...GACA.GA.CC..T...C.A.TA...C
Mytilisepta_keenaeNC044127       A.A.T.TT.TT....TTCGT.GAA.TGT.........TAT.....TG.......GA.A..TT.T..T..C..T.....GG
Mytilisepta_virgataKX094521      A.A.T.T..A.....TTC.T.GAAATGT.........TAT..GT.TA..A....GA.AA.TT.T..T...G.T.....A.
Perna_canaliculusMG766134        T...T.T.TT.....C.C...T..TAA.TG.......AG.T.GTGTC.....AATA.AT.AC.T..T...ACT..C..GG
Perna_canaliculusMK775558        T...T.T.TT.....C.C...T..TAA.TG.......AG.T.GTGTC.....AATA.AT.AC.T..T...ACT..C..GG
Perna_pernaOK576481              T...T.T.T......T.C...T..TAAGTG.......AGAT.GTGTC.AA..AATA.AT.AC....A..CAC...C..AG
Perna_viridisJQ970425            T...T.T.TT..C..CTC...T..AAC..G.......TCTT.ATGTC.GA.CAATA....AA.T..T..C.CT......G
Perna_viridisMW727515            T...T.T.TT..C..CTC...T..AAC..G.......TCTT.ATGTC.GA.CAATA....AA.T..T..C.CT......G
Septifer_bilocularisMK721549     T...TTG..T........GG..ATTAG...G....T.CA...G..T..GT.A..T..AT.TA..G.A...G.C......G

Mytilus_californianusF-JX486124  CTTTGTTTTTCTTAGTGCAGCTACGGGAATACTATTGAAATTCTTATACTATTGCAGACAGGGTATACGGAAGAGTGTTC
Mytilus_coruscusKart1            ..C....C........T..AT................G.....C..............T.....G........G..T...
Mytilus_coruscusKJ577549         ..C....C........T..A......................................T.....G........G..T...
Mytilus_chilensisKP100300        ..G..........G..A..A..G........T........C..C..............T.....T..T..T..G..T..T
Mytilus_chilensisNC030633        ..G..........G..A..A..G........T........C..C..............T.....T..T..T..G..T..T
Mytilus_edulisF-MF407676         ..G..........G.....A..G........T........C..C........C.....T.....T..T..T..G..T..T
Mytilus_galloprovincialisF-FJ890  .CG.......T..G..A..A..G........T........C..C..C...........T.....T..T..T..G..T...
Mytilus_trossulusF-GU936625      ..G....C...C.......A..T..A........C.....C..G..C...........T.....G..T...........T
Mytilus_trossulusF-HM462080      .CG....C...C.......A..T..A........C.....C..G..C...........T.....G..T...........T
Arcuatula_senhousia1             ..G.C.....GCGGTAT..AT.T.AT..G.....CAT...C....T.T.A..A..C..T.....T.TT..G..GTGT..T
Musculista_senhousiaGU001953     ..G.C.....GCGGTAT..AT.T.AT..G.....CAT...C....T.T.A..A..C..T.....T.TT..G..GTGT..T
Bathymodiolus_childressiNC059707 TGA.T...ACACG.T.A..AGG.TAC............GC.AGG.T.........T.....T..T..T..G..TT....T
Bathymodiolus_japonicusAP014560  TG..T...ACACG.T.A..AGG.TAC.....T.....GGC.AGG.T......C..T..T..T.CT..T..G..TT....T
Bathymodiolus_securiformisNC0395  TG..T...ACACGGT.A..AGG.TAT............GC.AGG.T.........T..T..T.CT..T..G..TT....T
Brachidontes_exustusKM233636     T.A.C...C.TGCGA.T..ATAC.AT..G..TC.AGTT..C....T..GC..A..T..TG.TA.T..T..T..TACT..T
Crenomytilus_grayanusNC044128    .G.....C..T.....T..AT.G..A.....T..C........G.....C..C..G..T..C.................T
Gregariella_coralliophagaNC04412  T...A.....TAG...A..AT.G........T..C.....C..C.TC........C..TG....G..T..T...ACT..T
Modiolus_kurilensisKY242717      T...A....CTCGTC.T..AGC.TAC..G..T......GC.AGA.T.........T..T..T.CT..T..T..CT.A...
Modiolus_modiolusKX821782        T...A..C.CTCGTC.T..AGC.TAT..G..T......GC.AGG.T.........G..T..T.CT..T..C..CT....T
Mytilisepta_keenaeNC044127       T.G.T...G.AGGTC.....TATAA...G..T.T.A.T.......T.TG....T.T..TG.TA.T..T..T..T..T..T
Mytilisepta_virgataKX094521      T...T...G.GAA.T.A..ATATAT...G..T.T.A.C.......T.TG....T.T..T..T.....T....A...T..T
Perna_canaliculusMG766134        T.C.T.....A....GA..AGGGAAT.....T.TC.TTTG.....T..GA..C..T...........T......ACT..T
Perna_canaliculusMK775558        T.C.T.....A....GA..AGGGAAT.....T.TC.TTTG.....T..GA..C..T...........T......ACT..T
Perna_pernaOK576481              T.C.T.....AC...GA..AGG.AAT.....T.T..TCTG.....T..GG..C..T..T..T..G..T..T..TACT..T
Perna_viridisJQ970425            TAA.A.....AA.T.G...AGGT.AT..G..T.T..TT.G.C...T..GA.....G..T..A..G.........ACT..T
Perna_viridisMW727515            TAA.A.....AA.T.G...AGGT.AT..G..T.T..TT.G.C...T..GA.....G..T..A..G.........ACT..T
Septifer_bilocularisMK721549     TA..A.....G..T..T..AGG.TTT..G..T.T.A.T.....G.T...GT.GT.T..T.....T........T..T..T

Mytilus_californianusF-JX486124  TATCTGTTAACGGGGTTCCATGGGATGCATGTAGTTGTGGGAACACTCTGGTTAATAGTAAGACTGGTGCGTTTGTGGCG
Mytilus_coruscusKart1            ...T.......T..A..T........A.....G........G..G......C.G.....C...T....T..GC.A..A..
Mytilus_coruscusKJ577549         ...T..C....T..A..T........A.....G........G..G......C.G.....C...T....T..GC.A.....
Mytilus_chilensisKP100300        ..CT.A.....T..C.....C.....A.....T..C..A..G..TA.T...C....G.....GT.A..T..AC.A..A..
Mytilus_chilensisNC030633        ..CT.A.....T..C.....C.....A.....T..C..A..G..TA.T...C....G.....GT.A..T..AC.A..A..
Mytilus_edulisF-MF407676         ..CT.AC....T..A.....C.....A.....T..C..A..G..TA.T..AC....G.....GT.A..T..AC.A..A..
Mytilus_galloprovincialisF-FJ890  ...T.AC....T..A...........A.....T..C..A..G..TA.T...C...CG.....GT.A..T..AC.A..A..
Mytilus_trossulusF-GU936625      ...T.AC....T.....T.....A.....C.....C.....G..TT.T..AC....G..G..GT.A..T..AC.A.....
Mytilus_trossulusF-HM462080      ...T.AC....T.....T.....A.....C.....C.....G..T..T..AC....G..G..GT.A..C..AC.A.....
Arcuatula_senhousia1             ...A.C..G..A.....T.....TT.C.....G...A.T..C.GTT.G..A...T.G..T..TA.AT.T.....AATTTT
Musculista_senhousiaGU001953     ...A.C.....A.....T.....TT.C.....G...A.T..C.GTT.G..A...T.G..T..TA.AT.T.....AATTTT
Bathymodiolus_childressiNC059707 ...A.TA.G..T.....T.....CC.T.....TA.AT.C..G...GG..TT...C.T.....CT.A........AAT...
Bathymodiolus_japonicusAP014560  ...A.TA.G..C.....T.....CC.T.....TA.GT.T......GGG.TT...C.T.....CT.A..T......ATA..
Bathymodiolus_securiformisNC0395  ...A.TA....T.....T......C.T.....TA.AT.T..G...GGA.TT...C.T..C..CT.A..T.....AAT...
Brachidontes_exustusKM233636     ...A.A.....A..T..T.....CT.T......T.A.C......TA.G.TTA..C.C..C.CT..C.....GA.A...TA
Crenomytilus_grayanusNC044128    .....T.....T..T...........A.....G........G.....G........G..G......A.T..C.....A..
Gregariella_coralliophagaNC04412  ...A.A.....T...........A.....C...T....T..T..TT.G..A............T.T.GT..A..A..AT.
Modiolus_kurilensisKY242717      ...A.CA....T.....T.....T.........A.AT.T..G..TGGG.TT.....T......T.......A....TT..
Modiolus_modiolusKX821782        ...A.TA.G..T.....T........A......A.AT.T..G...GGG.TT.....T..G..TT....A..G....TC..
Mytilisepta_keenaeNC044127       ..CA.A.....T..T..T.....TGCT......A..T.T.....TG.G.TT.....T..G.CTT.T.GT..G.....ATT
Mytilisepta_virgataKX094521      ...A.A.....T..C..T.....TGCT......A..T.T..G..TT.A.TTC.......G.CT..T.GT.....A..ATT
Perna_canaliculusMG766134        ...A....G..T..A........AGGT..C..TA.A.........ACA........T..T..GT.CT.T..GA.......
Perna_canaliculusMK775558        ...A....G..T..A........AGGT..C..TA.A.........ACA........T..T..GT.CT.T..GA.......
Perna_pernaOK576481              ...A.A.....A...........AGG......CA.A.........ACT..A.....C..T...T.TT.C..AA.A..A..
Perna_viridisJQ970425            ...A..C....T...........TGCT.....TA.G..A.....TACT........T..T..GT..AGT..GA....ATT
Perna_viridisMW727515            ...A..C....T...........TGCT.....TA.G..A.....TACT........T..T..GT..AGT..GA....ATT
Septifer_bilocularisMK721549     ...G.T.....A..T..T.......CT..C...T.A..A..T.GTG.T...C.T..T..G.CTT.T..A..AAC...ATT

Mytilus_californianusF-JX486124  GGGAGAATTTTCTAGACAACGGCATTTTGGGTTTGAGGCTTGTATTTGGTACTGACATTTTGTAGATGTAGTCTGAGTTC
Mytilus_coruscusKart1            T..G.....C...........A...........C...........C.....T...........G........T......G
Mytilus_coruscusKJ577549         T..G.....C...........A...........C...........C.....T...........G........T......G
Mytilus_chilensisKP100300        A..G..G........C.....A..C.................C..........................G..A.....GG
Mytilus_chilensisNC030633        A..G..G........C.....A..C.................C..........................G..A.....GG
Mytilus_edulisF-MF407676         C..G..G........T.....A.....C.........................................G..A.....GG
Mytilus_galloprovincialisF-FJ890  C..G..G........T.....A..C............................................G..A.....GG
Mytilus_trossulusF-GU936625      T..G..G.....C..T........C.....T...........C..............C..C........G..A..G..AG
Mytilus_trossulusF-HM462080      T..G..G.....C..T........C.....T...........C..............C..C........G..A..G..AG
Arcuatula_senhousia1             ...GC.T...AG.C.CA.G..T........TC...T...C...T....A..T.....C.....T.....T.....G...T
Musculista_senhousiaGU001953     ...GC.T...AG.C.CA.G..T........TC...T...C...T....A..T.....C.....T.....T.....G...T
Bathymodiolus_childressiNC059707 TAATCGG..CA.CCCC.GCAAC............AT..TG...TC...A..T...........T.....T..T...A..G
Bathymodiolus_japonicusAP014560  TAATCGG...A.CCC..GCAAC............AT..TG...TC...A..............T.....C..T...A..G
Bathymodiolus_securiformisNC0395  TAATCGG..CA.CCC..GCAAC...........CAT..TG...TC...A..T...........T.....T..T..GA..G
Brachidontes_exustusKM233636     T..TC.C....TGTCGG.T..ATT.........GC.A......G.C..A..T..G..C.....G..CA.T..T...A..G
Crenomytilus_grayanusNC044128    A..G..T........T.....A.......................C..A..T..G...........C...........GG
Gregariella_coralliophagaNC04412  T..TC.C...AGA....GT..T........C..A..A......C....A..T...........T........G.....CT
Modiolus_kurilensisKY242717      TTATCG....A..CC..G.AAT..C.A.......ATA.TG...TC.........G...........C.....T..GA..G
Modiolus_modiolusKX821782        TTATCG....A..CC..GCAAT....A.......ATA.TG...TC......T..G..C........C.....T..GA..G
Mytilisepta_keenaeNC044127       T..CC.T....TGTC.A.T..T.................A...G.G..A..T...........T.....TA.T..GA..G
Mytilisepta_virgataKX094521      T..TC.T....TATT.A.T..T.G............A..G...G....A..T...........T.....TA.T...A..G
Perna_canaliculusMG766134        C..TC.T...AGA.A.G.T...........AC....A..A...T.G.....T...........T........T..GT.GT
Perna_canaliculusMK775558        C..TC.T...AGA.A.G.T...........AC....A..A...T.G.....T...........T........T..GT.GT
Perna_pernaOK576481              T..GC.C...AG..AGG.T..T........A..G..A..G...C.A..A..T..G........T........T..GC..T
Perna_viridisJQ970425            A..CC.T.......A.G.C..T........A..G..A......T.A..A..T.....C.....T.....G..G..GC.AG
Perna_viridisMW727515            A..CC.T.......A.G.C..T........A..G..A......T.A..A..T.....C.....T.....G..G..GC.AG
Septifer_bilocularisMK721549     A..TC.T...CGACA.AG...T........TA.AAGA........C..A....................T..T...T.AT

Mytilus_californianusF-JX486124  GACTATGGTGCTTAGTGTATGTCTGATTTGGTGGGCCGTGACGAAAAACTAATAAGCTGGTAAAGATCATAAATGATAGT
Mytilus_coruscusKart1            CGT.G..A..T...........A........A..A.............................A..............A
Mytilus_coruscusKJ577549         CGT.G..A..T...........A........A..A.............................A...........C..A
Mytilus_chilensisKP100300        C.T.G.................G..G.....A..A..........GT..A.....A...........T..G........A
Mytilus_chilensisNC030633        C.T.G.................G..G.....A..A..........GT..A.....A...........T..G........A
Mytilus_edulisF-MF407676         C.T.G......C..........G..G.....A..A..........GT..A.....A...........T..G........A
Mytilus_galloprovincialisF-FJ890  C.T.G..............C..G..G.....A..A..........GT..A.....A...........T..G.....C..A
Mytilus_trossulusF-GU936625      C.T....A..TC....A.....G..G.....A..A..........GT..............G.....T..G.....C..G
Mytilus_trossulusF-HM462080      C.T....A..TC....A.....G..G.....A..A..........GT..............G.....T..G.....C..G
Arcuatula_senhousia1             TTG.T..ACTT...T.T..CT.AGT.A.A......atttttcgaaaacgtaatggattagctaatgttctgacaggaagg
Musculista_senhousiaGU001953     TTG.T..ACTT...T.T..CT.AGT.A.A......ATT.TT......CG....GGAT.A.CT..TG.TC.G.CA.GA..G
Bathymodiolus_childressiNC059707 .CT.G.AT.TAG.T..T...TG...GGG.A..TAA..C.T...T..GCAGG...GAG.AA....A..TT.....A....G
Bathymodiolus_japonicusAP014560  .TT...AT.TAG.T..T...TGT..GGG.A..TAA..T.T...C...CAGG...GAG.AA....A..TT.....A....A
Bathymodiolus_securiformisNC0395  .CT.G.AT.TAG.T..C...TG...GGG.A..TAA..T.T...C..GCAGG...GAG.AA....A..TT.....A....A
Brachidontes_exustusKM233636     .TG.T...GTT..TT.C.....T...GGC..A..T..T.TT.....GCGAC.CTG.T.TT....A..TC.T.GCT..G.A
Crenomytilus_grayanusNC044128    CG..G..A..TC..........G........G..............G.......................G........A
Gregariella_coralliophagaNC04412  TTG....A.TG..T..A...T.A...........T..T.TG..T..GCG.C..GTTT..T....A..TT..........G
Modiolus_kurilensisKY242717      .GT.G.ACGTAG.T..T...A.T...GG.A..TA...A.AT.....G.G.C...G...AC....AT.TG.....A.....
Modiolus_modiolusKX821782        .G..G.ATGTAG.T..T...A.T...GG.A..Tag..A.AT.....G.ACC...G...AC.G..AT.TG.....A.....
Mytilisepta_keenaeNC044127       TTG.T.ACATT..T..T.....T...AG.........T.TT..T..GCGAC..TG.T..T.G..A.CTG.T.GA.C...A
Mytilisepta_virgataKX094521      CTG.C.ATATT..T..T.....G...GG...G..T..T.TT..T...CGAC..TGAT.TT.....G.TG.T.GA.C...G
Perna_canaliculusMG766134        TTG.T..A.TAA.T.CT...T.T...A.A.....A..T.TT..T..GCGCC..TG...TC....A..TT.....A.....
Perna_canaliculusMK775558        TTG.T..A.TAA.T.CT...T.T...A.A.....A..T.TT..T..GCGCC..TG...TC....A..TT.....A.....
Perna_pernaOK576481              TTG.C....TAA.T.CA...T.......A..A..A..T.TT..T..GCG.C..TGAT.TT.......TC.....A.C..G
Perna_viridisJQ970425            .GG....ACTAA.T.CT...T.T..GA.G..G..A..TCTT..G...CG.C..TGAT.AT.G..A..TT.G...A....G
Perna_viridisMW727515            .GG....ACTAA.T.CT...T.T..GA.G..G..A..TCTT..G...CG.C..TGAT.AT.G..A..TT.G...A....G
Septifer_bilocularisMK721549     TTG.C.AT.TTA........TCT...........T..T.TT..T...CG......AT..A....A..T..C...A.C..G

Mytilus_californianusF-JX486124  TTCTACGACTTACCGTGTCCTGTTAACTTAAACGCTTGATGAAGGTTTGGCTCTATATTGGGTTTATGCCTTGTAATTCA
Mytilus_coruscusKart1            .....T..T..............G........T........G..A........C.....A........T........C..
Mytilus_coruscusKJ577549         .....T..T..............G........T...........A........C.....A........T........C..
Mytilus_chilensisKP100300        .....T..T..G..T..C.....A...........C..G..................C.A..C..G..T..G..T..C..
Mytilus_chilensisNC030633        .....T..T..G..T..C.....A...........C..G..................C.A..C..G..T..G..T..C..
Mytilus_edulisF-MF407676         .....T..T..G..T........A...........C..G..................C.A..C..G..T..G..T..C..
Mytilus_galloprovincialisF-FJ890  .....T..T..G..T........A...........C..G..................C.A..C..G..T..G..T..C..
Mytilus_trossulusF-GU936625      .....T..T..G..T........A..............G..................C.A..C..G.....GA.T..C..
Mytilus_trossulusF-HM462080      .....T..T..G..T........A..............G..................C.A..C..G.....GA.T..C..
Arcuatula_senhousia1             gtttatgacttgccttgt...A....T....GATGG..............T........A..GC.T..TT.GAC......
Musculista_senhousiaGU001953     G.T..T.....G..T......A....T....GATGG..............T........A..GC.T..TT.GAC......
Bathymodiolus_childressiNC059707 ..G..T..T.....CGCG.....C..T....GG.TC.....G.AT.....G...T.G..............G..T.....
Bathymodiolus_japonicusAP014560  ..A..T..T..G..TGCG........T....GG.T........AT.....G...T.G..A..C......T.G..T.....
Bathymodiolus_securiformisNC0395  ..G..T..T.....CGCG........T....GG.TC.......AT.....G...T.G..A.........T.G..T.....
Brachidontes_exustusKM233636     C.A..T..T.....T......A.C..TC.T.GT.TA........T........A.....A.....G..TT.AACT.....
Crenomytilus_grayanusNC044128    ........TC.T.....C.....G..............G.....A.....G......C.T..GC.G..TT.A........
Gregariella_coralliophagaNC04412  ..T..T..T..G..A........A..T..G..T.TG..G...........A..A..G.....G..G.....G..G.....
Modiolus_kurilensisKY242717      ..G..T..TC....AGCA..A..A..T....GG.TG.....G.AT.....A........A........TT.A..T.....
Modiolus_modiolusKX821782        ..G..T..T.....AGCA..A.....T....GG.TG.....G.AT.....A.....G..A........TT.A..T.....
Mytilisepta_keenaeNC044127       A.T..T..T..G..T..C..GA....T.....T.TG..G..G..T.....T.....G...........TT.A....CA..
Mytilisepta_virgataKX094521      G.T..T..T.....T......A....T..G.GT.TA..G.....T.....T........A..C.....TT.G..T..G..
Perna_canaliculusMG766134        C.T..T...C.T..C............C.........TT...........T......C.A..A.....TA.C........
Perna_canaliculusMK775558        C.T..T...C.T..C......................TT...........T......C.A..A.....TA.C........
Perna_pernaOK576481              C.T..T...C.C..T........A..T..G..T....TT..G..A.....A..C.....A.....G...A..........
Perna_viridisJQ970425            ..A..T..T.....A.....AA....T.....TATA.TT..G..A.....T.....G..A.....G..TA....T.....
Perna_viridisMW727515            ..A..T..T.....A.....AA....T.....TATA.TT..G..A.....T.....G..A.....G..TA....T.....
Septifer_bilocularisMK721549     C.A..T..TC.T..T......A.......G.GA.TA........A.....T..A..GC.T..C.....TT.A..T.....

Mytilus_californianusF-JX486124  GCTTTTAAGGGGGCTTTTACTATCAATTCACTATACGGCTCATGAAGATATAGCTTTTGACTCTGTTGTGCATATTATGC
Mytilus_coruscusKart1            A........T..T.....GT.G..G.....T........C..C...........A.........................
Mytilus_coruscusKJ577549         A........T..T.....GT.G..G.....T........C..C...........A.........................
Mytilus_chilensisKP100300        A.....G.....T......T.....GCC.....C..T...........C..G..A...........A..C..C.......
Mytilus_chilensisNC030633        A.....G.....T......T.....GCC.....C..T...........C..G..A...........A..C..C.......
Mytilus_edulisF-MF407676         A.....G.....T......T.....GCC.....C..T...........C..G..A.....T.....A..C..C.......
Mytilus_galloprovincialisF-FJ890  ......G.....T......T.G...GC.........T...........C..G..A...........A..C..C.......
Mytilus_trossulusF-GU936625      A...C.......T......T.G....C...T.....T...........C..G..A..C..T.....A..A..........
Mytilus_trossulusF-HM462080      A...C.......T......T.G....C...T.....T...........C..G..A..C..T.....A..A..........
Arcuatula_senhousia1             AT.GA.T..A..CA.CA.T..C..TT.C.......GA..A........CC.T..G.....T..A...A.T.....CG.T.
Musculista_senhousiaGU001953     AT.GA.T..A..CA.CA.T..C..TT.C.......GA..A........CC.T..G........A...A.T.....CG.T.
Bathymodiolus_childressiNC059707 AA..G.T.CA..TT..A.CT..AGCC.C..T........C..CAC.A....GT.A.....TG.GC..A.T...G.G..T.
Bathymodiolus_japonicusAP014560  AA..G.T.CA..TT..A.TT..AGCG.C..T........C..CAC.AC...GT.A.....T..GC..A.T...G.GG.T.
Bathymodiolus_securiformisNC0395  AA.CG.T.CA..TT.CA.CT..AGCC.C..T........C..CAC.A....GT.A.....TG.G...A.T...G.G..T.
Brachidontes_exustusKM233636     AA..G.C.CA..TT..A.G..T...T..T.T..CGT.C......CT.....G..C.....T......A.TT.......A.
Crenomytilus_grayanusNC044128    ....C.G..A........G.....T.....T....................G..A..C..............C.....A.
Gregariella_coralliophagaNC04412  AT..G.T..A...T.AC..T.G..TG....T.....T.....C........G..A.....T......A.T........A.
Modiolus_kurilensisKY242717      AA..G.T..A...T.GG.TT.G...C....T..C..A.......TT........G.....TG.A..AA.T......G.T.
Modiolus_modiolusKX821782        AA..G.T..T...T.GG.GT.G..GT....T..C..A.......TT.....G..G.....TG.A..GA.C......G.T.
Mytilisepta_keenaeNC044127       AA.CG.T.CT..TT..A..T.G..TT..T.T....TTC....C.GT.....G....A...T......T.TT.C.....A.
Mytilisepta_virgataKX094521      AA..A.T.CT...T..A.GT.G..TT..T.T..C.TTC......CT..........A...T..C...A.TT.......A.
Perna_canaliculusMG766134        AA.AG.T..A..TA..C.TT....TC.A..T.T..TTC.......GAGA.....A..C..T..A..GTAT..........
Perna_canaliculusMK775558        AA.AG.T..A..TA..C.TT....TC.A..T.T..TTC.......GAGA.....A..C..T..A..GTAT..........
Perna_pernaOK576481              AA.GG.T.....AA....GT....TC.A....T..TTC.G.....GAGG.....A..C..T..A..GTAC........A.
Perna_viridisJQ970425            .G.AG.T..T..AA.....T....TC....T.T..TCC.......G.CA...........T.....CTAT..........
Perna_viridisMW727515            .G.AG.T..T..AA.....T....TC....T.T..TCC.......G.CA...........T.....CTAT..........
Septifer_bilocularisMK721549     .A..G...CT..TT..A..T..AG..C.TTT.....T...G.....AC...GT.G.....T..G..AA.TTT......A.

Mytilus_californianusF-JX486124  GTAATGTGAAAAAAGGCTGAATATTGCGAAACATCCATGCTAATGGTTCTTCTATATTTTTTATCTGTATTTACGCTCAT
Mytilus_coruscusKart1            .C.....T........T.....G........T..............G..........................T..C..C
Mytilus_coruscusKJ577549         .C.....T..............G.....G..T..............G..........................T..C..C
Mytilus_chilensisKP100300        ........G.......G...........C..T........A.....G........G..C........C.....T.....C
Mytilus_chilensisNC030633        ........G.......G...........C..T........A.....G........G..C........C.....T.....C
Mytilus_edulisF-MF407676         ........G....G..G...........C..T........A.....G........G..C.....T..C.....T.....C
Mytilus_galloprovincialisF-FJ890  ........G....G..G........A..C..T........A.....G........G..C.....T..C.....T.....C
Mytilus_trossulusF-GU936625      ........G.......A.....G.....T..T..T.....A.....G..C.....G.................T..G..C
Mytilus_trossulusF-HM462080      ........G.......A.....G.....T..T..T.....A.....G..C.....G.................T..G..C
Arcuatula_senhousia1             .......A........G..GT.T..A..G.GAG.A..CA........G.G..A...........T...C.A..T.TA...
Musculista_senhousiaGU001953     .......A........G..GT.T..A..G.GAG.A..CA........G.G..A...........T...C.A..T.TA...
Bathymodiolus_childressiNC059707 .GG.......C..T..T..GC..A.T..TGGT..A............G.A...C.T......G.T...GC....TT....
Bathymodiolus_japonicusAP014560  ....C..A..T..T..T..GT..A.T..TGGG..A............G.G...C.T..C...G.T...GC...TTT...C
Bathymodiolus_securiformisNC0395  .A.....A..T..T..G..GT..A.T..TGG...A............G.G...C.T..C...G.T...GC...TTT...C
Brachidontes_exustusKM233636     .......TC.T.....G..G...G.A....GT......T.......AG.A.....G........G.........AT...C
Crenomytilus_grayanusNC044128    .C........G.....G.....G..A..G..T..............G........G........T...C.C..T..C...
Gregariella_coralliophagaNC04412  .A.....A.....G..T.....GC......GA...........C...G.G..A..G........A........T.T...C
Modiolus_kurilensisKY242717      ..G....A..T..G..T..G..GA.T..T.GT..G.....A.....GG.A..A.....C...T.A........T......
Modiolus_modiolusKX821782        ..G....A..T..G..T.....GA.T..G.GT..A.....A.....GG....A.........T.A..C.....T......
Mytilisepta_keenaeNC044127       .......CC.T.....T.....GG....TGGT..T...........AG.G...G.G........G..........T...C
Mytilisepta_virgataKX094521      .......TC.T..G..T..G..GG.T..T.GG..T...T.A......G.....G..........A........T.T....
Perna_canaliculusMG766134        .GG....T..T.........T.TC.T........A....T.GGG..A.G............C..T...C.C..T.T...C
Perna_canaliculusMK775558        .GG....T..T.........T.TC.T........A....T.GGG..A.G............C..T...C.C..T.T...C
Perna_pernaOK576481              .GG.......C..G..A..GT.TC.T..T.....G....T.GG...A.G...A...........T...C......T...C
Perna_viridisJQ970425            ..G.......T..G..T..GT.T.....G..TG.T....T.GG...G.G......G..C..CG.T...T.G..T.T....
Perna_viridisMW727515            ..G.......T..G..T..GT.T.....G..TG.T....T.GG...G.G......G..C..CG.T...T.G..T.T....
Septifer_bilocularisMK721549     .......T.....G..T.....G..T..T.G...T............G....AG....C.....T........TAT....

Mytilus_californianusF-JX486124  ATTGCTCGTGGGCTTTATTATGGGTCATATTTGGATAAGACAGTTTGGTACTTTGGGGTACATCTTTTTTTACTAACGAT
Mytilus_coruscusKart1            ....G......TT.G..C..C..C...........C..A...........T........T........G...T....T..
Mytilus_coruscusKJ577549         ....G......TT.G..C..C..C...........C..A...........T........T........G...T....T..
Mytilus_chilensisKP100300        ............T.G..C........T..............C..G.................C..G..C..GT.G..T..
Mytilus_chilensisNC030633        ............T.G..C........T..............C..G.................C..G..C..GT.G..T..
Mytilus_edulisF-MF407676         ............T.G..C........T..............C..G.................C..G..C..GT.G..T..
Mytilus_galloprovincialisF-FJ890  ....G.........G..C........T..............C..G.................C..G..C..GT.G..T..
Mytilus_trossulusF-GU936625      ..............G...........T.....A...........G.....T........G...T.G.....GT....T..
Mytilus_trossulusF-HM462080      ..............G...........T.....A...........G.....T........G...T.G.....GT....T..
Arcuatula_senhousia1             ........A..CA..........T..T.........TCTG.T..G..AA.TG....T...ATC....A....T.GGTT..
Musculista_senhousiaGU001953     ........A..TA.......C..T..T.........TCTG.T..G..AA.TG....T...AT.....A....T.GGTT..
Bathymodiolus_childressiNC059707 ....GC.....CT.G...........T..CAA.TCCCG..TG..A..AA.TG.G......AT.T.GC....C..TCTC..
Bathymodiolus_japonicusAP014560  ....G......TT.G........T..T...AA.TC.CGT.TG..G..AA.TG.A......AT.T.GC....T..TCT...
Bathymodiolus_securiformisNC0395  ....G......TT.G........T..T...AA.TC.CG..TG..G..AA.TG.......GAT.T.G.....T..TCTT..
Brachidontes_exustusKM233636     ..C.G......A..A..C.....T..T.....A......G....C..AA.TG....AA.TGC.T.A.AC...A.GTTA.G
Crenomytilus_grayanusNC044128    ....GC..A...........C..A..G.....A.....A..G.....A...........C..CT.A..C..GT.G..T..
Gregariella_coralliophagaNC04412  .....A.....AA..........A..T.....A...GTAC.G..A..AA.TA....T...TTAT.G.A...TA.GGTA..
Modiolus_kurilensisKY242717      ....GG.....TA....C........T...AA.T...G.GA......AA.TG.G......GT...G.A...GT.GGTA..
Modiolus_modiolusKX821782        ....G......AA.C..C........G...AA.T...G.GA......AA.TG.A..A..GGT.T.G.AC..GT.GGTA..
Mytilisepta_keenaeNC044127       ............T.A........T..T...........AGGT......A.TG.G.....TAT.....A.C.TA.GTTA..
Mytilisepta_virgataKX094521      ............T.A........T..T.....A.....AGGT.....AA.TG.C......GT.T.G.A.C.TA.GGT...
Perna_canaliculusMG766134        ....G......TA....C..C..A..T...A.AAGACGTCAT..A....TTG.A......AC.T.A...C..A..GTA..
Perna_canaliculusMK775558        ....G......TA....C..C..A..T...A.AAGACGTCAT..A....TTG.A......AC.T.A...C..A..GTA..
Perna_pernaOK576481              ....G......TA....C........T...A.AAGACGACAT..G....TTG.G..A...AC...G......A..GTA..
Perna_viridisJQ970425            ....G.......A.............T.....AAG....CAC.......TAG.G..T..GAC...G.....GT.GGT...
Perna_viridisMW727515            ....G.......A.............T.....AAG....CAC.......TAG.G..T..GAC...G.....GT.GGT...
Septifer_bilocularisMK721549     ....G......TT.G..C............C.TT..GTCCAC..A..AA.TA....AA.TATG..G.A...GT..CTA..

Mytilus_californianusF-JX486124  AGCTGAAGCCTTTCTAGGTTACACGTTACCATGAGGCCAAATATCCTATTGAGGGGCCACTGTTATCACTAATATACTCA
Mytilus_coruscusKart1            G.....G......T..........AC....T.....T..G.....A........T........G..T...........T.
Mytilus_coruscusKJ577549         G.....G......T..........AC....T........G.....A........T........G..T...........T.
Mytilus_chilensisKP100300        G.....G..T.....C..C..T..TC.G..T..G..G..G.....G..C..G.....T.....A..............T.
Mytilus_chilensisNC030633        G.....G..T.....C..C..T..TC.G..T..G..G..G.....G..C..G.....T.....A..............T.
Mytilus_edulisF-MF407676         G.....G..T.....C..C..T..TC.G..T..G..G..G.....G..C..G.....T.....G..............T.
Mytilus_galloprovincialisF-FJ890  G.....G..T..C..C..C..T..TC.G..T..G..A..G.....G..C..G.....T.....C..............T.
Mytilus_trossulusF-GU936625      G..G..G..T..C..C........T..G..T..G..G........A.....G.....T........T...........T.
Mytilus_trossulusF-HM462080      G..G..G..T..C..C........T..G..T..G..G........A.....G.....T........T...........T.
Arcuatula_senhousia1             ..GG...........T.....T.GA..G..T..G..T..G..G..T.....G..T.TA........T........GG.T.
Musculista_senhousiaGU001953     ..GG...........T.....T.GA..G..T..G.....G..G..T.....G..T.TA........T........GG.T.
Bathymodiolus_childressiNC059707 G...ACT..T...T.......TGTTC.T..T.....G..G..G..T...........A........T..A..AT..G.A.
Bathymodiolus_japonicusAP014560  ....ACT..T...T.......TGTCC.C..T.....G..G..G..T...........A........T..A..AC..G.A.
Bathymodiolus_securiformisNC0395  ....ACT..T..CT.G.....TGTTC.C..T..G..G........T...........A........T..A..AT..G.G.
Brachidontes_exustusKM233636     C..A.....T...T.......TGTT.....T.....T........T........A..TGTA..A..TT...GA..GT.A.
Crenomytilus_grayanusNC044128    ...............G..G..T..TC.......G..G..G.....T..C........T.....G..T..G.....G..T.
Gregariella_coralliophagaNC04412  ...A.....A..CT....G..TG....G..T.....G........T.....G..T..T..G..AG.T..A..C..G..T.
Modiolus_kurilensisKY242717      G..AACG..T...T....A..TGTTC.T..T..G..T..G..............T..A..G.....T..G.G.T..T.A.
Modiolus_modiolusKX821782        G..AACG..T...T.......TGTTC.C..T..G..T..G..G..T........T..A..A.....T....GCT..T.A.
Mytilisepta_keenaeNC044127       ..G....T.T...T.......TGTTC.T..T..G..T........T.....G.....TGT...A..T....G....T.A.
Mytilisepta_virgataKX094521      G.....GT.T...T.......TGTTC.T..C..G..T........T.....G.....TGTA.....T....GA..GT.A.
Perna_canaliculusMG766134        ..GC.................T.G......T.....A........T.T........TA..A..A..TT.....C.TT.T.
Perna_canaliculusMK775558        ..GC.................T.G...G..T.....A........T.T........TA..A..A..TT.....C.TT.T.
Perna_pernaOK576481              ..GG.....T........G..T.G......T..G..T........T.TC..G..A.TA..A..A..TT.....T.GT.T.
Perna_viridisJQ970425            G..A.....A...T....G..T.GA..G..T..G..T..G.....G.T......T.TA.....G..TT.....T.GT.T.
Perna_viridisMW727515            G..A.....A...T....G..T.GA..G..T..G..T..G.....G.T......T.TA.....G..TT.....T.GT.T.
Septifer_bilocularisMK721549     .........T...T.......TGTTC.T..G..G..T.....G..T.T...G..T..T.....G..T..A..CC.TA.G.

Mytilus_californianusF-JX486124  GGGTAATCCCTGTAGTAGGGGAGAGAATACTTCGTTATGTATGAGGTGGTTGGACAGTCTGTAATGCAACGTTAAAGCGA
Mytilus_coruscusKart1            ....G..T...........A..A.................G..............................C.......G
Mytilus_coruscusKJ577549         ....G..T...........A..A.................G..............................C.......G
Mytilus_chilensisKP100300        .A....G......G.....T..A..G........C...........G..G.....T..G....................G
Mytilus_chilensisNC030633        .A....G......G.....T..A..G........C...........G..G.....T..G....................G
Mytilus_edulisF-MF407676         .A...........G.....T..A..G........C..C........G..G.....T..G....................G
Mytilus_galloprovincialisF-FJ890  .A...........G.....T..A..G........C..C........G..G.....T..G....................G
Mytilus_trossulusF-GU936625      .A..G.....C........A.....T..G..C..C...........G........C..G...........TC.......G
Mytilus_trossulusF-HM462080      .A..G.....C........A.....T..G..C..C...........G........C..G...........TC.......G
Arcuatula_senhousia1             C...T..T...T.T......A..GAT..TT.G.AAC....T.T...G....ACT.T..G.....CAAT..A..G......
Musculista_senhousiaGU001953     C...T..T...T.T..G...A.AGAT..TT.G.AAC....T.T...G..C.ACT.T..G.....CAAT..A..G......
Bathymodiolus_childressiNC059707 CT.CCG.G...TAT..C..T..C.T...TT.GTA..GAA.T..G.......AT.....T.....C..T..T..GGT....
Bathymodiolus_japonicusAP014560  CT.CTG.G...TAT..T..TA.C.T...TT.GTA..GAA.T..G.......TC.....T........C..C..GGT....
Bathymodiolus_securiformisNC0395  CT.CTG.G...TAT..T..T..T.T...TT.GTA..GAA.T..G..C....AT.....T........T..T..GGT....
Brachidontes_exustusKM233636     CT.CT..T...TAT..G..CC.A.CC...GC.GAG.GGT.G..........ATGTT..TAA..C.CGT..T....C....
Crenomytilus_grayanusNC044128    ..........G..G..T..A..A........C..G.....G.....A..C..A.....G.....C..T...C.T.....G
Gregariella_coralliophagaNC04412  CT.....T...T..T.T.......A.C..TGCTA...CA..........G..A..G..G..C..C..T......C....G
Modiolus_kurilensisKY242717      C..CT..T...TAT..........T.T..G...A..GA..T..G.....G.ATT....T.C......T..AC.GGT...G
Modiolus_modiolusKX821782        CA.CT......TAT.....C..A.T.T..G.A.A..GA..T..G..G..G.ATT.G..T.C......C..A..GGT...G
Mytilisepta_keenaeNC044127       CA.C.......TAT..G..TA.C..G..TG.AGAG.....T.....A....ATGTT..TAA..C.CGT..A..G.CT...
Mytilisepta_virgataKX094521      CT.CT..T...TAT.....TC.T..G..TG.AGAA.....T.....A....ATGTT..TAA..C.CGT..A....CT..G
Perna_canaliculusMG766134        C...G......TAT...TC.C.A.ACT....ATT.AC.C.C.....GCA...A.GT..AA..GGGTAC..C..GC.A..G
Perna_canaliculusMK775558        C...G......TAT...TC.C.A.ACT....ATT.AC.C.T.....GCA...A.GT..AA..GGGTAC..C..GC.A..G
Perna_pernaOK576481              C......T...TAT..GTC.C.A.ACT..T.ATTCACCC.T..G..GCA...A.G...GA.GGGGTAT..T...C.A..T
Perna_viridisJQ970425            CT..G.....GTATA.TTCTC.A.ATT.GT.GTT.AC.A.T..G..GCA...A.GC..TA.GGGGTAT..T...C.....
Perna_viridisMW727515            CT..G.....GTATA.TTCTC.A.ATT.GT.GTT.AC.A.T..G..GCA...A.GC..TA.GGGGTAT..T...C.....
Septifer_bilocularisMK721549     CT.....T..AT.TT.T..CA.A.CT..CAC..AA.GAA.T......TA..AT..T..G.C...CC....AC.......T

Mytilus_californianusF-JX486124  TTTTATACACTTCATTTTCTTCTTCCGTTTGTAATAGTGGCGGTTGTATTTCTTCATCTTTTCTTTTTACACGAAAAAGG
Mytilus_coruscusKart1            ........C.................A.....T.......................C.....T..CC.G..T........
Mytilus_coruscusKJ577549         ........C.................A.............................C.....T..CC.G..T........
Mytilus_chilensisKP100300        .....C........C..C...T.A.......................T...T.G..CT.A..T........T..G..G..
Mytilus_chilensisNC030633        .....C........C..C...T.A.......................T...T.G..CT.A..T........T..G..G..
Mytilus_edulisF-MF407676         .....C........C..C...T.A........G..............T...T.G..CT.A..T........T..G..G..
Mytilus_galloprovincialisF-FJ890  .....C........C..C...T.A.......................T...T.G..CT.A..T...........G..G..
Mytilus_trossulusF-GU936625      ........TT.A..C.....CT.A........G..............T...T.A..C..G..T........T..G.....
Mytilus_trossulusF-HM462080      ........CT.A..C.....CT.A........G..............T...T.A..C..G..T........T..G.....
Arcuatula_senhousia1             .....CT.TT.A......G..A.C..T........TA...GAC.A.C.AGG......T.AC.TC.C.....T.....T..
Musculista_senhousiaGU001953     .....CT.TT.A......G..A.C..T........TA...GAC.A.C.AGG......T.AC.TC.C.....T.....T..
Bathymodiolus_childressiNC059707 ......T.TT........A....C..A...A.T...A.T.TTT..AGTG........T.G..T.AC..G..T...G....
Bathymodiolus_japonicusAP014560  ......T.TT.......CAC......A.....T...A.T.TTT..AGTG........T.GC.T.AC..G..T...G....
Bathymodiolus_securiformisNC0395  ......T.CT........A.......A...A.T...A.T.TTT..AGTG........T.GC.T.AC..G..T...G.G..
Brachidontes_exustusKM233636     ......T.GT....C...A.CT.A..T...T....G..A.TT..A..TC..T.A..CT.G..T.A...G..T........
Crenomytilus_grayanusNC044128    ........C.........T.G..C..A...T.G.....T........T..............T...C....T..G..G..
Gregariella_coralliophagaNC04412  ........T.........A.A.....T...T.......ATGT..G.CTG.A..A........T.A.C.T..T..G..T..
Modiolus_kurilensisKY242717      ......T.TT........A..T.A..T...A.T..T.C...TT..AGGG.AG.A...T.A..A...C.T..T....G...
Modiolus_modiolusKX821782        ..C...T.CT.C......A..T.A..A.....T..T.C...TT.AAGGG..G.....T.GC.A...C.T..T....G...
Mytilisepta_keenaeNC044127       ......T.TT........A..A....T...T.......T.T.A.A...A.A......T....T.A.C.T..T..T..G..
Mytilisepta_virgataKX094521      ......T.TT....C...A..A....A...T....GA.T.T...AA.TA.A.........C.T.A......T..T..G..
Perna_canaliculusMG766134        ....T..TCT..........A.....C.....C..CA.T.T.T..TC.AC...G...A.A..T........T.....T..
Perna_canaliculusMK775558        ....T..TCT..........A.....C.....C..CA.T.T.T..TC.AC...G...A.A...........T.....T..
Perna_pernaOK576481              ..C.TC.TTT........T.A.....A........TA.T.T.T..TCTAC...A..CA.A..T...C.T........C..
Perna_viridisJQ970425            ....T..TTT....C...........T.....C..TA.T.TTT..TCGAC.T.G...T.A..T...C.T..T..G..T..
Perna_viridisMW727515            ....T..TTT....C...........T.....C..TA.T.TTT..TCGAC.T.G...T.A..T...C.T..T..G..T..
Septifer_bilocularisMK721549     ......T.TT....C...A..G....T...T....G..T.TTA.AAGTGC.T.G..C.....T.A.C.T..T....CT..

Mytilus_californianusF-JX486124  AAGTAATAATCCTTTGGGGATTGAAAGTGACACTGTGTGTGTCCCTTTTCACCCTTTTTATACTATTAAGGATTTATTTG
Mytilus_coruscusKart1            G..G.....C....................T...........T........T........C...G.G..A..........
Mytilus_coruscusKJ577549         G..G.....C....................T...........T........T........C...G.G..A..........
Mytilus_chilensisKP100300        T........C.....A..A........G.GT...A.A.....G.....C..T.....C...........A..CC.C....
Mytilus_chilensisNC030633        T........C.....A..A........G.GT...A.A.....G.....C..T.....C...........A..CC.C....
Mytilus_edulisF-MF407676         T........C.....A..A........G.G....A.A.....G........T.....C..............CC.C....
Mytilus_galloprovincialisF-FJ890  T........C.....A..A........G.GT...A.A.....G........T....................CC.C....
Mytilus_trossulusF-GU936625      G........C........T........A.GT...A.......G..C..C.....C..C........C..A...C.T....
Mytilus_trossulusF-HM462080      G........C........T........A.GT...A.......G..C..C.....C..C...........A...C.T....
Arcuatula_senhousia1             ...A..............TG....G..A..T.GAA.A.TA..T........T........C..GG.A..A...C.GC.G.
Musculista_senhousiaGU001953     ...A..............TG....G..A..T.GAA.A.TA..T....................GG.A..A...C.GC.G.
Bathymodiolus_childressiNC059707 GGC...C..C..G......G.CAGTGCA..TG.G..T.TG..G.GA.....T.....C..C..ATA.......GC.G.A.
Bathymodiolus_japonicusAP014560  GGCC.....C..G......G..AGTGCA..TGTG.CT.TG..G.GG.....T........C..ATA.......GC.G.A.
Bathymodiolus_securiformisNC0395  GGC...C..C..G......G.GAGTGCA..TGTG.CT.TG..G.GA.....T........C..ATA.......GC.G.A.
Brachidontes_exustusKM233636     T..A.........C.A..TG.AAGT..G....GAA..CTAA.T........T...AGA.....AG....A...A.T..C.
Crenomytilus_grayanusNC044128    G..A........G..............A.....AA.A..C........C...........C...G....A..C..G....
Gregariella_coralliophagaNC04412  ......C...........T........G.....AA.A...A.T..A.....T............G....A..C.......
Modiolus_kurilensisKY242717      GTCA........A..A..TG..TC....A.TGA.A..CT.A.T.GA.....T..A........ATC...A..C...G...
Modiolus_modiolusKX821782        TTCA..C.....A..A..AG.GTCG...A.TGA.A.ACT.A.T.GA.....T...........GTCC..A......G.G.
Mytilisepta_keenaeNC044127       T..A........A..A..A...AG...G..T.G.A...TGA.T........T............G.A..A...A.TG...
Mytilisepta_virgataKX094521      ...G........G.....A...AGG.....TT..A.A.TAA..........T............G....A...A.TG...
Perna_canaliculusMG766134        G..............A..TG.AA.T..G...T..A.A.....G.................C...G....A...A.T....
Perna_canaliculusMK775558        G..............A..TG.AA.T..G...T..A.A.....G.....................G....A...A.T....
Perna_pernaOK576481              ...A.....C.....A..AG..A.T..G..TT..A.A...A.T........T...........AG.A..A..CA.T....
Perna_viridisJQ970425            G..A..............T...AG...G..TT.AA.A...A.T........T..A.....C...G.C..A...A.T....
Perna_viridisMW727515            G..A..............T...AG...G..TT.AA.A...A.T........T..A.....C...G.C..A...A.T....
Septifer_bilocularisMK721549     T..A...........A..T...........T.TAA.....A.T........T........C...G.A..A...C.T....

Mytilus_californianusF-JX486124  GGTACGTTTGCTTTAGGTTTTTTTTTATATATTTAGTATGTGTAGATCCTGAGTTATTGGGTAATCATTTGAACTATTGG
Mytilus_coruscusKart1            .C..TA....T.................G..C..............C...........A..A.....C..A..T......
Mytilus_coruscusKJ577549         .C..TA....T.................G..C..............C...........A..A.....C..A..T......
Mytilus_chilensisKP100300        .T..T..............C........G........G..C.....C......C.TC.A..G......C.A.........
Mytilus_chilensisNC030633        .T..T..............C........G........G..C.....C......C.TC.A..G......C.A.........
Mytilus_edulisF-MF407676         .T..T..............C........G........G..C.....C......C.TC.A..G......C.A.....C...
Mytilus_galloprovincialisF-FJ890  .T..T..............C........G........G..C..G..C......C.TC.A..G..C...C.A.....C...
Mytilus_trossulusF-GU936625      .T..T..............C.................G.....G.........C.G..A..G........A.........
Mytilus_trossulusF-HM462080      .T..T..............C.................G.....G.........C.G..A..G........A.........
Arcuatula_senhousia1             ...TTTG...G....T..GAG.....G.T........T.....TA..........G..A.....C.C.G.T..T.T.ATT
Musculista_senhousiaGU001953     ...TTTG...G....T..GAG.....G.T..C.....T.....TA..........G..A.....C.C.G.T..T.T.ATT
Bathymodiolus_childressiNC059707 .T.T.T.CATT..ATTT...GG.C..T..CTA.....T...TATTT...G..CC.T..A..A...GTAAAC..T.GGATT
Bathymodiolus_japonicusAP014560  .A.T.T..ATT..GTTT...GG.C..T...T.....CT...TATTT...A..CC.T..A..A...GTGAAT..T.GAATT
Bathymodiolus_securiformisNC0395  .T.T.T.CATT..ATTT...GG.C..T...TA.....T..CTATTT......CC.T..A..A..CGCGAAC..T.GAATT
Brachidontes_exustusKM233636     .A.TT.....TA.GCT...CG..C....G.T...T........GA.A..A..AA.G..A..C....C...A....T.ATT
Crenomytilus_grayanusNC044128    ....T..A........A..C...........CC.G..T..C..T.........C.C..A..C........A..T......
Gregariella_coralliophagaNC04412  .T.TT..C..T.....A.GGG.G.........C..........T..G...........A.....CGTGCAC..T...ACT
Modiolus_kurilensisKY242717      ...TTT.AG....ATTT...A..C.....CT.C.T..G...TATT.C..G..A........G...GTAAAT..T.GAATT
Modiolus_modiolusKX821782        ...TTT..G.T..ATTT...C..C.....GT.C.T......TACT.C..A.....GC....G...GTAAAT....GAATT
Mytilisepta_keenaeNC044127       ...TT...GCTA.GTTTA.GG....A..G.....T..T.....TA.A.....AGC.........C.C...A..T...ATT
Mytilisepta_virgataKX094521      ...TT....CGA.GTTTA.AG..C.A.....C..T..T.....TA.A......GC...A.......CG.....T...ATT
Perna_canaliculusMG766134        ...TT..G..T..CG...GGG.G..A...........G......A........C.TG.A.TA...A.AA.T......CAT
Perna_canaliculusMK775558        ...TT..G..T..CG...GGG.G..A...........G......A........C.TG.A.TA...A.AA.T......CAT
Perna_pernaOK576481              .T.TT.....T...G...GAG.A..A......C.G..G.....TA...........G.A.T....A.AA.T......CAT
Perna_viridisJQ970425            ...TT.....T...G.T.GAGC...G........T..T......A.......AC.GG.A.TA...A.AA.C..T...CAT
Perna_viridisMW727515            ...TT.....T...G.T.GAGC...G........T..T......A.......AC.GG.A.TA...A.AA.C..T...CAT
Septifer_bilocularisMK721549     .A.TT.....TC..GC..GAGG...G....T............TA.A......A.G..A......GT.ACT..T...ATT

Mytilus_californianusF-JX486124  CCTGCTAATCCGATAAAAACACCTATTCATGTTCAGCCTGAATGGTACTTTATATTTGCTTATGCAATTCTTCGGTCTAT
Mytilus_coruscusKart1            ........C...........C...........C.....A..G..A..T..............C..T.....C..T..A..
Mytilus_coruscusKJ577549         ........C...........C.....C...........A..G..A..T..............C..T.....C..T..A..
Mytilus_chilensisKP100300        ........C..T........G........C.............................C...........G..T..A..
Mytilus_chilensisNC030633        ........C..T........G........C.............................C...........G..T..A..
Mytilus_edulisF-MF407676         ........C..T........G........C..........................C..C...........C..T..A..
Mytilus_galloprovincialisF-FJ890  ........C..T........G........C.................T...........C...........C..T..A..
Mytilus_trossulusF-GU936625      ...........T........G..A..C..............G.....T.....G..............C.....T..A..
Mytilus_trossulusF-HM462080      ...........T........G..A..C..............G.....T.....G..............C.....T..A..
Arcuatula_senhousia1             .....AG.C..T........T.........A.AA....A..G.....T.................T...T.A..T.....
Musculista_senhousiaGU001953     .....AG.C..T........T.........A.AA....A..G.....T.................T...T.A..T.....
Bathymodiolus_childressiNC059707 ..C..GG.CT.A.....G..C..CC....AA..G.A..A..G.....T...T...........T.T........T..A..
Bathymodiolus_japonicusAP014560  .....A...GTA.....C..T..CC....AA..G.......G..A.....CT..........CT.T........TG.A..
Bathymodiolus_securiformisNC0395  .....GG..T.A........T..AC....CA..G.A..A..G.........T...........T.T........T..A..
Brachidontes_exustusKM233636     .....AG..AGA........T...G.....A.C.....A..G.....T...T.G.........A.T...T.A........
Crenomytilus_grayanusNC044128    ..C..A..C..T.....G..T..A..............A....................C..C..G..............
Gregariella_coralliophagaNC04412  .....GG.CT.A........G...C..G.............G..A......G.T........CT.T...T.G..C..A..
Modiolus_kurilensisKY242717      ..A..CG....A..G..G..T..AC.....A..G.......G.....T...C.G........CA.T...T.A........
Modiolus_modiolusKX821782        ..A...G.C..A..G..G..T..AC.....A..G.......G.....T...C.G..C......A.T...T.A........
Mytilisepta_keenaeNC044127       AT.AT.G...A.TAT..G..T.........A....A...........T...T...........A.T...T.G..T.....
Mytilisepta_virgataKX094521      ......G..AGATAT.....T...G.....A....A.....G.....T...T...........A.T...T.A..T.....
Perna_canaliculusMG766134        ..A..CG....TTATC.T..C..CC....G..AG....A..G.........T.G.....G........G.....A.....
Perna_canaliculusMK775558        ..A..CG....TTATC.T..C..CC....G..AG....A..G.........T.G.....G........G.....A.....
Perna_pernaOK576481              ..G...G.C..ATATC.C..T...C....G..AG....A..G.....T...C.......C........G.....A.....
Perna_viridisJQ970425            ..A..AG.C..TTATC.C..T...T.A..G..AG....G..G..A..T...T.G...........T..GT.A..T..A..
Perna_viridisMW727515            ..A..AG.C..TTATC.C..T...T.A..G..AG....G..G..A..T...T.G...........T..GT.A..T..A..
Septifer_bilocularisMK721549     ...........A........C....AA.....AA.A........A..T...C.T.....A..C..T..CT.A..T..A..

Mytilus_californianusF-JX486124  CCCTCACAAGGCAGGTGGTGTTTATATTATATTTTTATCTATTGTAGTATTATATCTTATTCCTAGTTTGCATAGGGGTA
Mytilus_coruscusKart1            T.....T..A.....G.....A...G..........G........G..CC.G.....G.....C..G.....C..A....
Mytilus_coruscusKJ577549         T.....T..A.....G.....A...G...................G..CC.G.....G.....C..G.....C..A....
Mytilus_chilensisKP100300        T..G..T..A.....G..A..A...G....G..CC.T..A........GC.G..CT.A.......CGC.T....CA....
Mytilus_chilensisNC030633        T..G..T..A.....G..A..A...G....G..CC.T..A........GC.G..CT.A.......CGC.T....CA....
Mytilus_edulisF-MF407676         T..G..T..A.....G..A..A...G....G..CC.T..A..C.....GC....CT.A.......CGC.T....CA....
Mytilus_galloprovincialisF-FJ890  T..G..T..A.....G..A..A...G....G..CC.T..A..C.....GC....CT.A.......CGC.T....CA....
Mytilus_trossulusF-GU936625      T.....T..A..G..G..G..A...G....G.....G..G..............C..A.........C.T..C..A....
Mytilus_trossulusF-HM462080      T.....T..A..G..G..G..A...G....G.....G..G..............C..A.........C.T..C..A....
Arcuatula_senhousia1             ......T..A..T.CA......AT.GC...G..AGCT......T.G..T....T...AC.C..CTTG..A....CA....
Musculista_senhousiaGU001953     ......T..A..T.CA......AT.GC...G..AGCT.....CT.G..T....T...AC.C..CTTG..A....CA....
Bathymodiolus_childressiNC059707 T..CA.T..A.TT..G..G.CAACCGCCT.GG.GG....AG..T..A.T....T............GC....C.CA...C
Bathymodiolus_japonicusAP014560  ...CA.T..AA.T..C..A...GC.GC.T.GG.GGC...AG..T..A.T....T............G.....C.CC..CC
Bathymodiolus_securiformisNC0395  T...A.T..A.T......G.CAGC.GCCT.GG.GC....A...T..A.T....T....G.......G.......CA...C
Brachidontes_exustusKM233636     T.....T..A..G.....AA..GTAGCA..G..GGCT......C.T...C.GGC.G....A..CTT.G.T....CA..A.
Crenomytilus_grayanusNC044128    T..G..T.....G..G..A..A..C.....G........C........G..G..CT.GG.C..G...C.T..C..A....
Gregariella_coralliophagaNC04412  T.....T....TG..C......GT.GCC...GGGGGCG......CT..G....TAG.A..C...GT.A.A....C...CG
Modiolus_kurilensisKY242717      T...A.T..A..T..A..A.CCCT.GC.T.GG..G.G...G..T.G..T....T.G........TTGC.T....CT..A.
Modiolus_modiolusKX821782        T...A.T..A..T..G..G.C.CT.GCCT.GG..G.G...G..T.T..T....T.G........TTAC.T....CT..A.
Mytilisepta_keenaeNC044127       T.....T..A.TT.....AA...TAGC......AGGG......C.TA.T..G.T.T.A..G...TTAA.C....CT..GC
Mytilisepta_virgataKX094521      T.....T.....C......A...TAGC...G..GGG.......T.TT......T.T.G..A...TT.A.T....CT..AC
Perna_canaliculusMG766134        .........ACT...A..A....TAGC.T.GC.AGC....G..T...GC......T.ATAC...TTCA.T....CA..A.
Perna_canaliculusMK775558        .........ACT...A..A....TAGC.T.GC.AGC....G..T...GC......T.ATAC...TTCA.T....CA..A.
Perna_pernaOK576481              T.....T...TT...G..A....TAGC.C.G..AGCG...G.GT...GT......T.ATA....TTCA.T..C.CA..A.
Perna_viridisJQ970425            T.....T...CTTA....G..GCT.GCCT..C..GCT..AG.AACT.G...G.....ATA....TT.A.T....CT..G.
Perna_viridisMW727515            T.....T...CTTA....G..GCT.GCCT..C..GCT..AG.AACT.G...G.....ATA....TT.A.T....CT..G.
Septifer_bilocularisMK721549     T...A.T..AAG.......A...G.GCA..G..G..G......T.GA.T..G......C.....TT.A.T....CC....

Mytilus_californianusF-JX486124  AGTATCGAAGATTGTGTTTTTACCCATTCAATCAAGTCGTGTTCTGAGTTTTAGTAGGAAGATTTATTAGATTAACGTGA
Mytilus_coruscusKart1            .A.......................C..T..C...........T......C....G..G..C........C..G......
Mytilus_coruscusKJ577549         .A.......................C..T..C...........T......C....G..G..C.....C..C..G......
Mytilus_chilensisKP100300        ....CG....T..A..C..C........G........A.....T..G..G..G..T.....G........CC....A...
Mytilus_chilensisNC030633        ....CG....T..A..C..C........G........A.....T..G..G..G..T.....G........CC....A...
Mytilus_edulisF-MF407676         ....C.....T..A..C..C........G........A.....T..G..G..G..T.....G........CC....A...
Mytilus_galloprovincialisF-FJ890  ....C.....T..A..C..C........G........A.....T..G..GC.G..T.....G........CC....A...
Mytilus_trossulusF-GU936625      ..........T..A...........G..T........A.....T.....G..G..T..T..G........G.....A..G
Mytilus_trossulusF-HM462080      ..........T..A...........G..T........A.....T.....G..G..T..T..G........G.....A..G
Arcuatula_senhousia1             .T.T..AGG.GC.CGT......T..TA.T..C....GGT....T..G.....T..TA.G..G...T.A..G.........
Musculista_senhousiaGU001953     .T.T..AGG.GC.CGC......T..TA.T..C....GGT....T..G.....T..TA.G..G...T.A..G.........
Bathymodiolus_childressiNC059707 ...T...TTCCAACA.G..C..T..T..AGGC...C.TT.C..T..G.C......T.C.GCT.GAG.GG.C.....A...
Bathymodiolus_japonicusAP014560  ...TC..TTCCAATA.G.....T..T..AGG....C.TT.C..T..GC.C..T..TTT.GTT.GAG.AG.T.....A...
Bathymodiolus_securiformisNC0395  ...T...TTCTAACA.G.....T..T..AGG...GC.TT.C..T..GA..C.G..T.C.GTT.GAG.G.TT.....A..G
Brachidontes_exustusKM233636     ...T...TG.GC.AGCA.A...T..TA.TC.....A.AC.T..T..G.C...TA.CTCTGTG...T.AG.TA.G..TGCT
Crenomytilus_grayanusNC044128    .........................G..T..C.....A...........C.....G..G..G.........C........
Gregariella_coralliophagaNC04412  ...T...T..TC................T......A.AT....T..GTG....A.T..T..T......G.T.....T...
Modiolus_kurilensisKY242717      ...T....G.TC.T.C..A...T...G.A.G...G..TT.T..T.....G..GA.TAACGTT.GAT.AG.G..G..T...
Modiolus_modiolusKX821782        .A.T....G.TC.T.C..A...T...G.A.G......TT.T........G..GA.TAACGTT.GAT.AG.G..G..T..G
Mytilisepta_keenaeNC044127       ...T...T..GC.AA.A.....T...A.AC....GC.TC.T..T...T..AAT..TA..GTG......G.T.....TCTT
Mytilisepta_virgataKX094521      ...T...G.....AA.G........CA.TC....GC.TC.T..T..GT..AAT..TA.TGT....GG.G.TC....TAT.
Perna_canaliculusMG766134        ...T......G..AGCA..C..T..TG.T.G....A.AT.C..T..GTGC..C..T.TT.AT..CT.G..CC.T.TT...
Perna_canaliculusMK775558        ...T......GC.AGCA..C..T..TG.T.G....A.AT.C..T..GTGC..C..T.TT.AT..CT.G..CC.T.TT...
Perna_pernaOK576481              .A.TC..G..C..AGCA.........G.T.G....A.AC.T..T...TG...T....TT.AT..CT.G...C.T.TT...
Perna_viridisJQ970425            ...T...T..G..TGCA.....T..CG.A.GA..GA.GC....T..GTG...T..T.T..AT...T.G..G....TT..G
Perna_viridisMW727515            ...T...T..G..TGCA.....T..CG.A.GA..GA.GC....T..GTG...T..T.T..AT...T.G..G....TT..G
Septifer_bilocularisMK721549     ...T...T..............T..T..T......A.AA.T..T...TG...TA.TTCT.TT......G..C..T.T.AT

Mytilus_californianusF-JX486124  ATTGGGGCTCGCCCAGTTCGTGAGCCGTATATTGTGATAGGCCAGTGTTTCTCAATTATTTACTTCTCAAGATTACTATT
Mytilus_coruscusKart1            ...........T..............T.................A.....T..G........T..T..G..GC.T.....
Mytilus_coruscusKJ577549         ...........T..............T...........G.....A.....T..G........T..T..G..GC.T.....
Mytilus_chilensisKP100300        .....T.....T.....G.....A..T.....CA.TT.G..G.....CC.T...G.......T.....T..T...T.G..
Mytilus_chilensisNC030633        .....T.....T.....G.....A..T.....CA.TT.G..G.....CC.T...G.......T.....T..T...T.G..
Mytilus_edulisF-MF407676         .....T.....T.....G.....A..T.....CA.TT.G..G......C.T...G.......T.....T..T...T.G..
Mytilus_galloprovincialisF-FJ890  .....T.....T.....G.....A..T.....CA.TT.G..G......C.T...G.......T.....T..T...T.G..
Mytilus_trossulusF-GU936625      .....T...........G..G.....T.....CA.TT.G..G......C.T...G.C.....T.....T..G..GT....
Mytilus_trossulusF-HM462080      .....T...........G..G.....T.....CA.TT.G..G......C.T...G.C.....T.....T..G..GT....
Arcuatula_senhousia1             .....AAA.A....T...T.......T...G.AACCT.G..G.G.GTG.A.AG.G..........TAG.TCTA.CT.G..
Musculista_senhousiaGU001953     .....AAA.A....T...T.......T...G.AACCT.G..G.G.GTG.A.AG.G..........TAG.TCTA.CT.G..
Bathymodiolus_childressiNC059707 G........T.T..G..A.AGC.C..C...GA.TCTT.G...TGC.....TA.TT.CC....T....TTTTTA.TG..C.
Bathymodiolus_japonicusAP014560  C........T.T..G..G.AGC.C..T...GA.TCTT.G..GT.C.T...TA.TT.CC.C..T....TTTTTA.TA.GC.
Bathymodiolus_securiformisNC0395  C........T.TT.G....AGT.C..T...GA.TCTT.G..GTGT.TC..TA.TT.CT.C..T....TTTTTA.TA..C.
Brachidontes_exustusKM233636     .....AATG..T.....AATA.....TAT.TA.ACCG.C..T..AAT...AAG.G.G.....T...GGTCT.A.CT....
Crenomytilus_grayanusNC044128    ........C..T..G...........T...........G..G....AC..T..TG....C.....T.....GC.T...C.
Gregariella_coralliophagaNC04412  GCC..CT....T..T.CA..A..A..T.T....AGA..G..GTTA..A.....GTGCTC.....ATGTGT.TA.TA.C..
Modiolus_kurilensisKY242717      T.A...A.GT..TTTCCGGAGT.C..A.T.GAG.A...T..T.G.GCG..GA..TGCGGG..T..TATT.TTA.TA.T..
Modiolus_modiolusKX821782        T.A...A.AT..TTCCCGGAGT.C..A.T.GAG.A...T..T.G.GCG..GA.TTG.TGA..T..TATC.TTA.TG.T..
Mytilisepta_keenaeNC044127       .....AATA..TATT...AT......T......T.TG.G..A.G.GT...AA.TGG.TG...T..TGTTG.GA..T....
Mytilisepta_virgataKX094521      .....TATA..T..T..GTTA.....T...TA.ACTG.T..A........AA.TG..TG...T..TGTTG.GA..T....
Perna_canaliculusMG766134        G.A...CAAATA..T...........A......ACT.........GTG.ATA..GGAG.C..T..T..T.C....A.TC.
Perna_canaliculusMK775558        G.A...CAAATA..T...........A......ACT.........GTG.ATA..GGAG.C..T..T..T.C....A.TC.
Perna_pernaOK576481              G.....CAAATA..C...........T.....CACA.....A..AGT..ATA..GGAG.G..T..T..T.CG...A.TC.
Perna_viridisJQ970425            G.....CAAATA..T..G..A.....T.T....AGA.....T...GTA.ATA.TGG......T..T..G.CT..GA.T..
Perna_viridisMW727515            G.....CAAATA..T..G..A.....T.T....AGA.....T...GTA.ATA.TGG......T..T..G.CT..GA.T..
Septifer_bilocularisMK721549     GC...TTA.A.T..TCCG.....A....GGT.AAC.TGT.CGTGA.A...AA.TT.AT.A..T..TC.TTT.A.TG.T..

Mytilus_californianusF-JX486124  AAACCCCCTTTCATTATGGATGTGGGATAAGCTATTGGACGTGGGGGTAGTGATTGGGGTTGTACCTTTTGTTGGTGTAC
Mytilus_coruscusKart1            G.............................AT.GC.A..TT....A..G..A......A.C..G...........G....
Mytilus_coruscusKJ577549         G.............................AT.GC.A..TT....A..G..A......A.C..G...........G....
Mytilus_chilensisKP100300        ............T......G....A.....AT..C.T..A....CA...A.TG.AA.TA..A.T.....C..A.....C.
Mytilus_chilensisNC030633        ............T......G....A.....AT..C.T..A....CA...A.TG.AA.TA..A.T.....C..A.....C.
Mytilus_edulisF-MF407676         G...........T......G....A.....AT..C.T..A....CA...A.TG.AA.TA..A.C.....C..A.....C.
Mytilus_galloprovincialisF-FJ890  G...........T......G....A..C...T..C.T..A.C..CA...A.TG.AAATA..A.C........A.....C.
Mytilus_trossulusF-GU936625      ............T..G...G.......C.....GC.T..A..A..C..G..TG....T...A.C........A..G..G.
Mytilus_trossulusF-HM462080      ......T.....T..G...G.......C.....GC.T..A..A..C..G..TG....T...A.C........A..G..G.
Arcuatula_senhousia1             ..T...TTA.AGCC.TAA.C.A...........TG.TTTT.CT.A.T.T..AG.ACT.A..T..........AT....TT
Musculista_senhousiaGU001953     ..T...TTA.AGTC.TAA.C.A...........TG.TTTT.CT.A.T.T..AG.ACT.A..T..........AT....TT
Bathymodiolus_childressiNC059707 G.TT..TA.AAGTCA.G.TG.......CGT.T..A.TA.AA..CAA..TA.C.GCTTTA..T....AGGG...TT..GTT
Bathymodiolus_japonicusAP014560  G.T...TA.AAG.CA.G.C.........TG.T..A.TA.AA..CAA..TA.C.GCTTTA..T....AGGA...TT..GTT
Bathymodiolus_securiformisNC0395  .GTT..TT.AAG.CA.G.CG........TG.T..A.TA.GA..CAA..TA.C.GCTTTA..C....AGGA...TT..GTT
Brachidontes_exustusKM233636     T.TT..T..AAGTA...TT.....A.........A.TTT.....AT..T..C..AATT...T........A..T.C...T
Crenomytilus_grayanusNC044128    G..T..G.....TC.................T.G..A........A..G...G.....A....C......A....A....
Gregariella_coralliophagaNC04412  ...T..TT.AAGTA.G..A..A......T.T...C.TA.AT.ATCA..GC.CG.A..A..AA.T...G.A..A..A..G.
Modiolus_kurilensisKY242717      ..TT..TT.GA.GCA.A...GT.........T..A.T..GA..CA.C.GA.T.GATTTA..T.G...AGG..CTT..CG.
Modiolus_modiolusKX821782        ..TT..TT.GA.GCA.A.A.GT..A..C...T..A.T..G.CT.A.T.T..AG.ACT.A..T..........AT....TT
Mytilisepta_keenaeNC044127       .TTA..TT.GAGT..G.TTT........TTCT..A.TACAA.TT..T.GA.TT.GAAT.GGT....AA..A..T.....T
Mytilisepta_virgataKX094521      GTTA..TT.GA.C....TTT.A..A...TTT...A.T.CAA..T.AT..A.CT.A.TAAGAT........A..T.....T
Perna_canaliculusMG766134        GCC...TA.G.T.AC.G..G.A........AT..A.TTTTA.TTATT.TA.T.G.ATTA..C.T........GT....GT
Perna_canaliculusMK775558        GCC...TA.G.T.AC.G..G.A..A.....AT..A.TTTTA.TTATT.TA.T.G.ATTA..C.T........GT....GT
Perna_pernaOK576481              TCCT..AT.A.T.AC.G.AT....A......T..A.TTT.C..TATT.T..T.GAATTA..C.T.....C...T.C...T
Perna_viridisJQ970425            TCCT..TA.G.T.ACTG.TC.T.........T.GA.TTT.C.TTATT.T..A.GGTT.A..C.T..G......T....TT
Perna_viridisMW727515            TCCT..TA.G.T.ACTG.TC.T.........T.GA.TTT.C.TTATT.T..A.GGTT.A..C.T..G......T....TT
Septifer_bilocularisMK721549     G..T..TT.G..T....TTG.A..A...TG.T..A.TAGTACACATT.TT.A...TTAA..T.G..A..A..AT...CTT

Mytilus_californianusF-JX486124  TACTTGCTGTAGGATTTTATACGTTACTGGAGCGAAAAATTTTAGCTATTATCATAATTCGTAAAGGGCCGTCTAAAGTT
Mytilus_coruscusKart1            .T...........G........C...T.......C.................T.....C..C.....A..A.....G...
Mytilus_coruscusKJ577549         .T...........G........C...T.......C.................T.....C........A..A.....G...
Mytilus_chilensisKP100300        .T.....C.....G.....C..C...T.......T..G..CC.G..C..C.....G..C..A.....C.....C..G..A
Mytilus_chilensisNC030633        .T.....C.....G.....C..C...T.......T..G..CC.G..C..C.....G..C..A.....C.....C..G..A
Mytilus_edulisF-MF407676         .T...........G.....C..C...T.......T..G...C.G..C..C.....G..C..A.....C.....C..G..A
Mytilus_galloprovincialisF-FJ890  .T........G..G.....C..C...T.......T..G...C.G..C..C.....G..C..A.....C.....C..G..A
Mytilus_trossulusF-GU936625      .T..C.....G..C..C.....T..GT....A..T........G.....C..T.....C..A..G..T..A..C..G..G
Mytilus_trossulusF-HM462080      .T..C.....G..C..C.....T..GT....A..T........G.....C..T.....C..A..G..T..A..C..G..G
Arcuatula_senhousia1             .GG..T.G....CT........T...T.......T...G......G.TA...T....G...G........AAA...G..G
Musculista_senhousiaGU001953     .GG..T.G....CT........C...T.......T...G......G.TA...T....G...G........AAA...G..G
Bathymodiolus_childressiNC059707 ..T.A..A.....G.GA.T...A...G.T.....T..GG.G..G.G.TA...T..G.C.........C..CAA......G
Bathymodiolus_japonicusAP014560  ..T.A..A.......GA.T...A...G.T.....T...G.G....G.TAC..T....C.........C..CAA......G
Bathymodiolus_securiformisNC0395  ..T.G..A.......GA.T...A...G.C.....C...G.G....G.TA......G.C.........C..TAA......G
Brachidontes_exustusKM233636     .GT.A.............T.......T.T.........G.G......GCA..T...........G..C..AAAC..G...
Crenomytilus_grayanusNC044128    .T.....G..T..G...........GT.......T........G........T.................CG.......C
Gregariella_coralliophagaNC04412  .GT.G..A.....G....T...TC.T..A.....T..GT.G....................A.....T..AG.A......
Modiolus_kurilensisKY242717      ..G.C..A..G.C..GG..C..TC..T.T..A.....GG.GC.T.GATA...T....AC........C..TAA......G
Modiolus_modiolusKX821782        .GG..T.G....CT........C...T.......T...G......G.TA...T....G...G........AAA...G..G
Mytilisepta_keenaeNC044127       ..T.A...A.T..G....T...TC.TT.T........GT.A....GA.GA..A...C.G..A.....T..TAA......A
Mytilisepta_virgataKX094521      .GT.A.............T...A..GT.T..A..G..GT.G.....AGGA..A..GT.G........T..TAA.......
Perna_canaliculusMG766134        .GG.AAGG..G.C.........C..G........T...G.GC.T.GGTA...T........A........AAA...G...
Perna_canaliculusMK775558        .GG.AAGG..G.C.........C..G........T...G.GC.T.GGTA...T........A........AAA...G...
Perna_pernaOK576481              .GG.AAGA....CT.....C..TC.G..A.........G.G....G.TA...T..G..C..A........TAA...G...
Perna_viridisJQ970425            .GG.GAGG..T.CT........TC.TG.T..A.....GG.G....G.TA...T..G........G.....TAA...G...
Perna_viridisMW727515            .GG.GAGG..T.CT........TC.TG.T..A.....GG.G....G.TA...T..G........G.....TAA...G...
Septifer_bilocularisMK721549     .G..C..G..G.C.........T...T.A..A..T...T.G..G.G.TA...T...T.A........A..AAA.......

Mytilus_californianusF-JX486124  AGTTATATAGGGATTTTGCAGCCGTTTAGAGATGCTGGCAAGTTATTATGTAAGGAATTTATTATGCCTACACGGGCTAA
Mytilus_coruscusKart1            ........G.....C........A.....T..C..A........G.....C..A..............C...........
Mytilus_coruscusKJ577549         ........G.....C........A.....T..C..A........G.....C..A..............C...........
Mytilus_chilensisKP100300        .....C..G.....C........T.....T.....A..T...C..........A..G.....CG....C..G..T.....
Mytilus_chilensisNC030633        .....C..G.....C........T.....T.....A..T...C..........A..G.....CG....C..G..T.....
Mytilus_edulisF-MF407676         .....C..G.....C........T.....T.....A..T...C..........A..G.....CG....C..G..T.....
Mytilus_galloprovincialisF-FJ890  .....C..G.....C........T.....C.....A..T...C....G.....A..G.....CG....C..G..T.....
Mytilus_trossulusF-GU936625      ..............C........T.....T.....A..T.....G..G.....A..G......G..........T.....
Mytilus_trossulusF-HM462080      ..............C........T.....T.....A..T.....G........A..G......G..........T.....
Arcuatula_senhousia1             G.G.T.......G.CA.T..A..T.....C.....C.CA..A.....TAC...A...A.AG........GGGTTTT.A..
Musculista_senhousiaGU001953     G.G.T.......G.CA.T..A..T.....C.....C.CA..A.....TAC...A...A.AG........GGGTTTT.A..
Bathymodiolus_childressiNC059707 G.G.T.T.....C.AA.A.....AA.A..T....GG.CT..AC....T.C...A...A.GC..G....A.T.TATAGG..
Bathymodiolus_japonicusAP014560  G.ACT.T.....T.AA....A..AA.A..T....GG.CT..AC....T.C...A...C.GG..G....A.T.TATAGG..
Bathymodiolus_securiformisNC0395  G.A.T.T.....T.AA....A..AA.A..T....GG.CT..AC....T.C...A...A.AC.AG.A..A.T.TATAGG..
Brachidontes_exustusKM233636     G.G........AT.AC.T..A..T.....G..C..A..A..A..G..T.....A..G...G..TAT....AT..T.....
Crenomytilus_grayanusNC044128    ..G.....G......C.......A..C..T.....C..A..AC.T.....C..A..G.......C......G..C.....
Gregariella_coralliophagaNC04412  ....T...G..C.......................G.....AC....T..C..A......G..G.A..AT.T..C..AGT
Modiolus_kurilensisKY242717      G..ATAT.G...T.AA.T..A..A..GGCT..C.GG.TG........T.C...A.........C........TTCAG...
Modiolus_modiolusKX821782        G.G.T.......G.CA.T..A..T.....C.....C.CA..A.....TAC...A...A.AG........GGGTTTT.A..
Mytilisepta_keenaeNC044127       G.A.T......TT.G..A.....T.....T........T..AC.T..T.....A..GG.A.A.G.A...CGGTTT.....
Mytilisepta_virgataKX094521      G...TC..G..TT.G..A..A..T.....T..C..A..A...C.T..C.....A..GG.G.AC..T..A.GGT.TT....
Perna_canaliculusMG766134        G.A..CGCG..T...A.A..A..C..............G...C.T..TAA......G.A.G.A.A....GGTTTT.....
Perna_canaliculusMK775558        G.A..CGCG..T...A.A..A..C..............G...C.T..TAA......G.A.G.A.A....GGTTTT.....
Perna_pernaOK576481              G.A..CGCT..A...A.A.....T.....G........G..AC.T..TAAC..A....ACG.A.A....GGCTAT..C..
Perna_viridisJQ970425            G.G....GG..A...A.......T.....G.....A..G...C.T..TA.A..A..G.A.G.G..A..GGG.TTT.....
Perna_viridisMW727515            G.G....GG..A...A.......T.....G.....A..G...C.T..TA.A..A..G.A.G.G..A..GGG.TTT.....
Septifer_bilocularisMK721549     G...T......T...C.T.....T..C..G..C..A..T..AC.T..T........GG..G.AG....GCGTTAT..A..

Mytilus_californianusF-JX486124  CATAGGGCCCTTTATTCTGGCCCCTGCGTTGATGTTAACCGTAAGACTTTTAGGGTGACTCTTATACCCTTATAAATCAG
Mytilus_coruscusKart1            ...G.....T......T.......A.....A..A...........G...C.G..A..G..T...........C.....G.
Mytilus_coruscusKJ577549         T..G.....T......T.......A.....A..A...........G...C.G..A..G..T...........C.....G.
Mytilus_chilensisKP100300        TG.......A...........T.....AC.A..AC..G.TA.T..CT.A.....T..G..T..............G....
Mytilus_chilensisNC030633        TG.......A...........T.....AC.A..AC..G.TA.T..CT.A.....T..G..T..............G....
Mytilus_edulisF-MF407676         TG.......A...........T.....AC.A..AC..G.TA.T..CT.A........G..T........C.....G....
Mytilus_galloprovincialisF-FJ890  TG.......A...........T.....AC.A..AC..G.TA.T..CT.A........G..T........C.....G....
Mytilus_trossulusF-GU936625      .G..........C...T....T.....AC.A..A.....TA.C..TT.AC.T..A..G..T........G.....G..G.
Mytilus_trossulusF-HM462080      .G.......T..C...T....T.....AC.A..A.....TA.C..TT.AC.T..A..G..T........G.....G..G.
Arcuatula_senhousia1             ..ACAT.GTT...G....ATG.....GC.....C...CTTAATG.GT.GAG.TTA..G..TC.T..T....T..GT.ATA
Musculista_senhousiaGU001953     ..ACAT.GTT...G.G..ATG.....GC.....C...CTTAATG.GT.GAG.TTA..G..TC.T..T....T..GT.ATA
Bathymodiolus_childressiNC059707 TT.T.TC..A..CC.GG..TG.....T.G...C...TTTTA.TGCCT.G..GCT....T.GC....T..A.T.C.C..TT
Bathymodiolus_japonicusAP014560  TT.T.TT..A...C.GG..TGT....T.G...C...CTTTA.CGCCT.G..GCTA...T.GC.T.....A.T.C.C..TT
Bathymodiolus_securiformisNC0395  TT.T.TC..A...C.GG..TGT....T.G...CA..TTTTA.TGCCT.GG.GCT....T.AC.......A.T.C.C..TT
Brachidontes_exustusKM233636     TG.CATA..T...T..T.T......T.C........GGGA...TC.A.AAG.TT....A.T.....T....TA..C.TT.
Crenomytilus_grayanusNC044128    .GC.A.A..T...G.GT..T.......T..A..A..G..T..G..TT.AC.T..A..G..AC..................
Gregariella_coralliophagaNC04412  A....CC.....C...A..TGT..A.G.G....A...CTGA.C...T.AG.G.....G..G..G.....G.......GT.
Modiolus_kurilensisKY242717      T..TCTT..A..C..AT..TGT..AATTG.T.CA..TTTTA.TGC.T.GG..TTC...T.A........A.T.TC.A...
Modiolus_modiolusKX821782        ..ACAT.GTT...G.G..ATG.....GC.....C...CTTAATG.GT.GAG.TTA..G..TC.T..T....T..GT.ATA
Mytilisepta_keenaeNC044127       TG.GATA..T...G..A.T..T....TT..T..AC.T.TGA.TTCTA.GAG.TTA..GA.TA....T....T..G.AGT.
Mytilisepta_virgataKX094521      TG.TTT...T...G.GG.T..T..AATA..T..A....TGA.TTCTA.GAGTTTA...A.T........C.T....AGC.
Perna_canaliculusMG766134        TC...T...T...T.AT.ATGT....GCA.T..T..GGTAACT...A.AC..TTA..G..TC.T..T..G...G.T.ATA
Perna_canaliculusMK775558        TC...T...T...T.AT.ATGT....GCA.T..T..GGTAACT...A.AC..TTA..G..TC.T..T..G...G.T.ATA
Perna_pernaOK576481              TT..TT...T...C..T..TGT..G..TA.T..T..GGTAACG..T..GC.TTT...GT.A............G.T.TTA
Perna_viridisJQ970425            TG.T.TT..T..CG..T..TGT.....TG.T..TC.TTTTACT...A.GA.GTTA..GT.TC.T..T.......GT.AT.
Perna_viridisMW727515            TG.T.TT..T..CG..T..TGT.....TG.T..TC.TTTTACT...A.GA.GTTA..GT.TC.T..T.......GT.AT.
Septifer_bilocularisMK721549     TT.TATT..A......T.ATGT...A....TG.T...GGAA.CTCTT.AACTTTA...G..A.........T....AATA

Mytilus_californianusF-JX486124  CGGAAGTGTTTTATGTTTTTGGGGTAGTCCTTTTTATAGTGATTACTAGAGTGAGAGTATATGGAGTAATAATGTCTGGG
Mytilus_coruscusKart1            ....G..A..............C..GA.T........G..A........G..A...........G..G.....A......
Mytilus_coruscusKJ577549         ....G..A..............C..GA.T........G..A........G..A...........G..G.....A......
Mytilus_chilensisKP100300        .T.......................GA.TT.G........T.....G.....T..C..T.....G..............A
Mytilus_chilensisNC030633        .T.......................GA.TT.G........T.....G.....T..C..T.....G..............A
Mytilus_edulisF-MF407676         .T.......................GA.TT.G........T...........T..C..T.....G..............A
Mytilus_galloprovincialisF-FJ890  .T........................A.TT.G........T...........T..C..T.....G..............A
Mytilus_trossulusF-GU936625      .T.................C.....GA.T..G........T...........C..G..T..C..G.....G..A..C..A
Mytilus_trossulusF-HM462080      .T.................C.....GA.T..G........T...........C..G..T..C..G........A..C..A
Arcuatula_senhousia1             .A..G...G.A.T.....G....T..A.T.AG...C.....G.CT.A...ACT..T..T.....G..G..GC.AG.A..C
Musculista_senhousiaGU001953     .A..G...G.A.T.....G....T..A.T.AG...C.....G.CT.A...ACT..T..T.....G..G..GC.AG.A..C
Bathymodiolus_childressiNC059707 .A..G.GTG.G.T.ACG.G.......T.AT.C.A.C.G.CA.A.T..G.GACT.CT..T.....G..G..GG..G.A..A
Bathymodiolus_japonicusAP014560  .A....GTA.A.T.A.G.GC......T.AT...A.T.G.CA.A.T..G...CT.AC..T.....G.....GG..G.A..A
Bathymodiolus_securiformisNC0395  .T..G.GTG.G.T.A.G.GC......T.AT...A.C.G.CA.ACT..G...CT.AT..T.....C.....GG..G.A...
Brachidontes_exustusKM233636     TT..TA.AG.A.T...C.....C.CGC.G.AA.....G..A.C.G.CG.T..T..C..T.T...T..G......G....T
Crenomytilus_grayanusNC044128    .A......GC...............TA..........G..A.....A.....C..C..G.....G..G...........A
Gregariella_coralliophagaNC04412  TA.....AG.....T.AGCA..TA.TA.T.AA.....T..TG..G....TA.T.....T..C..G..T...G.TG....A
Modiolus_kurilensisKY242717      .A..G.GTG.G.T.ACA.GC..AT..T.AT...A.C.G.CT.A.T..G.T....AT..T.....G..TT..G..G.....
Modiolus_modiolusKX821782        .A..G...G.A.T.....G....T..A.T.AG...C.....G.CT.A...ACT..T..T.....G..G..GC.AG.A..C
Mytilisepta_keenaeNC044127       TT.GT.CT..G.T.A....C..T..TT.A.AG...T.G.CT.CGG..G.G..A..T........C......G.AG....A
Mytilisepta_virgataKX094521      TTAGT..T..A.T.A.......CA.TT.A.AG...T....T.C.G..G....AGCT........T..T...G.AG....A
Perna_canaliculusMG766134        .ATCT..AA.ACTAAC..GC..AC..A.A.AG...T....A.CGT.AG.GA..CAC..G.....T......G.AG....A
Perna_canaliculusMK775558        .ATCT..AA.ACTAAC..GC..AC..A.A.AG...T....A.CGT.AG.GA..CAC..G.....T......G.AG....A
Perna_pernaOK576481              .CTCT..AA.A.TAAC..G...TT.GA.G.AG...T....T.CCT..G.CA..CAT..G.....G......G..G....T
Perna_viridisJQ970425            TTTCGA.AG.G.T.ACG.G....A.T..T.AG...T....A.CAT..G.TA.CCAT...........T...G.AG....T
Perna_viridisMW727515            TTTCGA.AG.G.T.ACG.G....A.T..T.AG...T....A.CAT..G.TA.CCAT...........T...G.AG....T
Septifer_bilocularisMK721549     GT...T.AA...T.....G...AC.T..T.AG...T....T...T.A..CA.A............AC....G.TG....A

Mytilus_californianusF-JX486124  TGGGCTTCGAATTCTAAGTATTCATTGTTAGGTGCAGTTCGTGCAATAGCACAAAGGATCTCTTATGAGATTCCAATAGG
Mytilus_coruscusKart1            ..A.....A..C..A..A......C....G.....G..C........G..G.....A........C..............
Mytilus_coruscusKJ577549         ..A.....A..C..A..A......C.C........G..C........G..G.....A........C..............
Mytilus_chilensisKP100300        .....A..T..C..C..A..C..C..AC..........C.....G..G..G.....A..T........A..C..C.....
Mytilus_chilensisNC030633        .....A..T..C..C..A..C..C..AC..........C.....G..G..G.....A..T........A..C..C.....
Mytilus_edulisF-MF407676         .....A..T..C..C..A..C..C..AC..........C.....G..G..G.....A..T........A..C..T.....
Mytilus_galloprovincialisF-FJ890  .....A..T..C..C..A..C..C..AC..........C.....G..G..G.....A..T........A..C..T.....
Mytilus_trossulusF-GU936625      ........T..C.....A..C..T...C................G..G..G.....A..T...........C..T.....
Mytilus_trossulusF-HM462080      ........T..C.....A..C..T...C................G..G..G.....A..T...........C..T.....
Arcuatula_senhousia1             ...T....T..C.....A...G.T..A......T.C..A.....TG.T..G.....AG.T........AG.G..TT..AC
Musculista_senhousiaGU001953     ...T....T..C.....A...G.T..A......T.C..A.....TG.T..G.....AG.T........AG.G..TT..AC
Bathymodiolus_childressiNC059707 ..AT.A..A.....A..A...G.CC.T.....GA.CA.G..G..T..G........T..T..A..C..AG.GAG.....C
Bathymodiolus_japonicusAP014560  ..AT.A..A.....A..A...G.CC.T.....G..CA.G..G..T..G........T..T..A..C..AG.GAG...G.C
Bathymodiolus_securiformisNC0395  ..AT.A..A.....A..A...G.CC.T.....G..TA.G..G..T..G........T..T..A..C..AG.GAG.....C
Brachidontes_exustusKM233636     ........C........A...G.C..AC.....T....C..AAG...T........A..T..G.....A..C..GT.TT.
Crenomytilus_grayanusNC044128    ..A..C..T..C..A..A.....TC..C.......T...........G..C.....T.....C.................
Gregariella_coralliophagaNC04412  .....A..T..C.....A..CG.TC.T..G..GT......................A.....G.....A.....TT....
Modiolus_kurilensisKY242717      ..AT.A..T.....C.....CG.......G..AT..A.A....GGG..........TG.T.........G..AGG..G.C
Modiolus_modiolusKX821782        ...T....T..C.....A...G.T..A......T.C..A.....TG.T..G.....AG.T........AG.G..TT..AC
Mytilisepta_keenaeNC044127       ..AT.C..T........A.....T..A.....AT....A...AGCG.T..T..G..A..T........A...T.GT.TA.
Mytilisepta_virgataKX094521      ...T....T........A.....T..A.....GT........AG...T..G.....A..T.....C..A...T.TT.T..
Perna_canaliculusMG766134        ...T....T..............T.....G..A........A.G.G....T.....A..T..A.....AG.A..G...AC
Perna_canaliculusMK775558        ...T....T..............T.....G..A........A.G.G....T.....A..T..A.....AG.A......AC
Perna_pernaOK576481              ..AT....T........A.....C........G.....G..A.GGG....T..G..A..T..A.....AG.A..G..GAC
Perna_viridisJQ970425            ...T....T.....A.....C..TC.T.....G..T.....G.GGG..........A..T........AG....T...AC
Perna_viridisMW727515            ...T....T.....A.....C..TC.T.....G..T.....G.GGG..........A..T........AG....T...AC
Septifer_bilocularisMK721549     ..AT....A.....A......G.TC.T..G..G..T..G...AGTG..........T..T.....C..AG.G..T..GA.

Mytilus_californianusF-JX486124  GTTTATTTTTTTTTGTGTAGTTCTAGCTTCTGGTGTATTTATGTTTCAGGAAATTAGGGTATCATTTTTTTTCTTCCCTT
Mytilus_coruscusKart1            A.....C.....C........GT...TC........G..C..A..C..A..G.......CG.............C...A.
Mytilus_coruscusKJ577549         A.....C.....C........GT...TC........G..C..A..C..A..G......ACG.................A.
Mytilus_chilensisKP100300        .....................GT.GTG...A..C..G...........A........A..G.T............T....
Mytilus_chilensisNC030633        .....................GT.GTG...A..C..G...........A........A..G.T............T....
Mytilus_edulisF-MF407676         .....................G..GTG...A..C..G...........A........A..G.T............T....
Mytilus_galloprovincialisF-FJ890  .....................G..GTG...A..C..G...........A........A..G.T............T....
Mytilus_trossulusF-GU936625      A.....C..C........G..G..GTGC..G.....G...........A...........G..C...........T....
Mytilus_trossulusF-HM462080      A.....C..C........G..G..GTGC..G.....G...........A...........G..C...........T....
Arcuatula_senhousia1             A...G.GA.AA..AT.A.TTG.TGCTTG.TA..AAG.A.GC.C.G...A...G.G.AA.A..TT...AG..CTA.TTTA.
Musculista_senhousiaGU001953     A...G.GA.AA..AT.A.TTG.TGCTTG.TA..AAG.A.GC.C.G...A...G.A.AA.A.GTT...AG..CTA.TTTA.
Bathymodiolus_childressiNC059707 A..AG.GC.G..AA.ATGT...T.CATG..G..GTC.A.GCATC....ATCCG.G.A.T.G.TG...A.CA.GGGTG.AA
Bathymodiolus_japonicusAP014560  A..AG.AC....AA.ATGT...T.TATA..A..GTC.A.ACATC....ATCCG.G.A.T.G.TG......A.GGGTG.AA
Bathymodiolus_securiformisNC0395  A..AG.AC.G..AA.ATGT...T.TATG..G..GTC.A.ACATC....ATCTG.G.A.T.G.TG...A.CA.GGGTG.AA
Brachidontes_exustusKM233636     T..A...C......C.....CCG.TTT.ATCTTAACT...........A.......T.T...TT...G.AC.G.GT.T..
Crenomytilus_grayanusNC044128    A.....................T..TGC.....C..G......G.C..A........A..CGGG..C..C..T..T..G.
Gregariella_coralliophagaNC04412  T...GCGG.AA.AGCA..TT.AT.T.TAGTCA..TCT......C.A..A........AA..AGG...A..A.AC.TTTG.
Modiolus_kurilensisKY242717      CC...CCC.A..AG.G.GT...TACCTAGTG......A.G.AT..A...TCT..A.A.T.GGTG...G.AG.TGGAGTAA
Modiolus_modiolusKX821782        A...G.GA.AA..AT.A.TTG.TGCTTG.TA..AAG.A.GC.C.G...A...G.A.AA.A.GTT...AG..CTA.TTTA.
Mytilisepta_keenaeNC044127       A..A...A.....GTGT.....T..ATG...ATAAG....T.TA....A......TCAT.TG.T...A.A..TG.TG.G.
Mytilisepta_virgataKX094521      A..A...G.G..CGTAT.G..GT.TATG..AATGAG....T.TA....A.....CTC.T.TGTT...A.A..TG.TTTG.
Perna_canaliculusMG766134        T...G..A.C..AAT...T.C.TATT.A.TGA.AAG...ATG.A....A...G...A..G.ATC....CAA.AGCGATAG
Perna_canaliculusMK775558        T...G..A.C..AAT...T.C.TATT.A.TGA.AAG...ATG.A....A...G...A..G.ATC....CAA.AGCGATAG
Perna_pernaOK576481              T...G..A....GAT.....CGTATT.C.TAA.AAG...GTG.A....A...G...A.AATATT....C.A.AGCTATAG
Perna_viridisJQ970425            T...G.GG....GATA....CGT.TTG.AT...GAG...ATG...G.....GG...A.A..AT.....C.A.TC.TATAA
Perna_viridisMW727515            T...G.GG....GATA....CGT.TTG.AT...GAG...ATG...G.....GG...A.A..AT.....C.A.TC.TATAA
Septifer_bilocularisMK721549     T.....CA....G...T.TA..TAT.GAAG.A.GAGT.....AC....A......G.CA..ATTA.G.....T..T....

Mytilus_californianusF-JX486124  TATCTATTATTCTTGTTGTATGAATCCTGTGTATATTAGCAGAAACTAATCGTGCCCCTTTTGATTTTGTAGAGGGAGAG
Mytilus_coruscusKart1            .....G........A.C..G.....TT.A....................C.....T...........C..G..A..G...
Mytilus_coruscusKJ577549         .....G........A....G.....TT.A....................C.....T..............G..A..G...
Mytilus_chilensisKP100300        .G.GCG.AG..A.AC....T.....GT........C....T..G........G..A..G.....C.....G..A......
Mytilus_chilensisNC030633        .G.GCG.AG..A.AC....T.....GT........C....T..G........G..A..G.....C.....G..A......
Mytilus_edulisF-MF407676         .G.GCG.AG.CA.AC....T.....GT........C....T..G........G..A..G.....C.....G..A......
Mytilus_galloprovincialisF-FJ890  .G.GCG.AG..A.AC....T.....GT........C....T..G........G..A..G.....C.....G..A......
Mytilus_trossulusF-GU936625      .G.GCG.AG..A.A.....C.....G........GC....T...........G..G..A...........G..A......
Mytilus_trossulusF-HM462080      .G.GCG.AG..A.A.....C.....G........GC....T...........G..G..A...........G..A......
Arcuatula_senhousia1             .TGG.T.AGGCGGAA.AA.T..GT.AG..........G..T...T..........T..............T..A..T..A
Musculista_senhousiaGU001953     .TGG.T.AGGCGGAA.AA.T..GT.AG..........G..T...T..........T..............T..A..T..A
Bathymodiolus_childressiNC059707 .T.TACC.T..T....G..G...T.AA.T.C...G....................G..A.................C..A
Bathymodiolus_japonicusAP014560  .TCTACC.T..T....G..G...T.AA.T.C...G....................A..A.................C..A
Bathymodiolus_securiformisNC0395  .T.TACC.T..T....G..G..GT.AA.T.C...G....................A..A.................C..A
Brachidontes_exustusKM233636     AT.TA.GGGG.A..AGAT.G...T.GA.T.C...CC.T..T....ACC....C.................T..A.....A
Crenomytilus_grayanusNC044128    .G.....A........G.....GG.T..A..C...C.G..............A..T........C.....G..A..G...
Gregariella_coralliophagaNC04412  .TC..G.A...T..A..A.T.....TT.A..C........T...........C..G..G.................G...
Modiolus_kurilensisKY242717      .TAT.CCGT..G.ATGC......T.AA.TACA........T.................A.....C...........T...
Modiolus_modiolusKX821782        .TGG.T.AGGCGGAA.AA.T..GT.AG..........G..T...T..........T..............T..A..T..A
Mytilisepta_keenaeNC044127       AT.TG..AGG.T.A...T.......AG.......T..........A.C.......T..............G..A..T...
Mytilisepta_virgataKX094521      AT.TA..AGGGT.AA..T.G..G..AG.T.....T..........A.C.......G..C...........G..A..T..A
Perna_canaliculusMG766134        GG.TAC...GAAGG.GG.........ACT.....G..G..T..G..C.....G..G..G...........G..A..G...
Perna_canaliculusMK775558        GG.TAC...GAAGG.GG.........ACT.....G..G..T..G........G..G..G...........G..A..G...
Perna_pernaOK576481              GGCTAT.A.GAAG..GG..G..GT.AAC......G.....T..G.......C...T..A..C...........A..G...
Perna_viridisJQ970425            G..TAT.G.GGAGA.GG..T...G.AACT.....G..G..T..G..C.....C..T..G...........T.....G...
Perna_viridisMW727515            G..TAT.G.GGAGA.GG..T...G.AACT.....G..G..T..G..C.....C..T..G...........T.....G...
Septifer_bilocularisMK721549     .T.TCCCATG.TG...GT.G...G.TA.T.....T....................T..............T.....T..A

Mytilus_californianusF-JX486124  TCTGAGTTAGTGTCTGGGTATAATGTAGAGTACAGGGGAGGTGGCTTCGCAGTGATGTTCATTGCGGAGTACTCTAGAAT
Mytilus_coruscusKart1            ...........T.......................A.....A..T..T...........T.....T..A..T........
Mytilus_coruscusKJ577549         ...........T..............G........A.....A..T..T...........T.....T..A..T........
Mytilus_chilensisKP100300        ..G...........G..T.....C..G........A.....G..T..T.....T..A..T.....C..............
Mytilus_chilensisNC030633        ..G...........G..T.....C..G........A.....G..T..T.....T..A..T.....C..............
Mytilus_edulisF-MF407676         ..G...C.......G..T.....C..G........A.....G..T..T.....T..A..T.....T..............
Mytilus_galloprovincialisF-FJ890  ..G...........G..T..C..C..G........A.....G..G..T.....T..A..T.....T..............
Mytilus_trossulusF-GU936625      ..G..A........A..A..C..C..G........C.....G..G..T.....T..A..T.................T..
Mytilus_trossulusF-HM462080      ..G..A........A..A..C..C..G........C.....G..G..T.....T..A..T.................T..
Arcuatula_senhousia1             ...........T.....T.T......G.....T..AA....A.....T..GA.AG.T..T..A..A.....TG.AGC...
Musculista_senhousiaGU001953     ...........T.....T.T......G.....T..AA....A.....T..GA.AG.T..T..A..A.....TG.AGC...
Bathymodiolus_childressiNC059707 ..A...C.G..T..A..T.T...C..G.....T..TA.T..G..T..T..CC.T..T.A...A..A..........AT..
Bathymodiolus_japonicusAP014560  ..A...C.G.....A..T.T......G.....T..TA.G..C..G.....CC.T..T.....A..A..A.......AT..
Bathymodiolus_securiformisNC0395  ..A...C.G..A..A..T.T...C..G........TA....C..G.....CC.T..T.A...A..A..A..T....AT..
Brachidontes_exustusKM233636     ..A...C.T..T.......T......T.....T..T..C........T..TA.A..T..T..AT.T..A...AGG.....
Crenomytilus_grayanusNC044128    ..G..A........C..C........G.....T..C..G..C.....T........A..T.....T........C.....
Gregariella_coralliophagaNC04412  .....A.............T......T..A.....T.....G.....T...A.A.....T..GT.T..A...G.A.CT..
Modiolus_kurilensisKY242717      ..A...C.......G....T......G........AA.T.TG..G..T..GC....T.AT..A..T......G...AC..
Modiolus_modiolusKX821782        ...........T.....T.T......G.....T..AA....A.....T..GA.AG.T..T..A..A.....TG.AGC...
Mytilisepta_keenaeNC044127       .....A.....T.....A.T......G.....T..A..T..ATTA..T..TA.A..T..T..A..T.....TGGA.....
Mytilisepta_virgataKX094521      ........G........C.T......G..A..T..A..T..ATTG..T..TT.A..T..T..AT.A.....TGGA.....
Perna_canaliculusMG766134        ......C....T.......T............T..TA....A..A..T..GA.A..T..T..G..T.....TGGGGCT..
Perna_canaliculusMK775558        ......C....T.......T............T..TA....A..A..T..GA.A..T..T..G..T.....TGGGGCT..
Perna_pernaOK576481              ........G..T.....T.T...............AA.G..A..A......A.A..T..T..G..T..A..TGG.GCT..
Perna_viridisJQ970425            ...........A..A....T......G.....T..AA....A..T..T...A.A..T..T..G........TGGGGCT..
Perna_viridisMW727515            ...........A..A....T......G.....T..AA....A..T..T...A.A..T..T..G........TGGGGCT..
Septifer_bilocularisMK721549     ..A..A.....T..A....T......T........A..T..A.CT..T..TA.A..T.AT..G..T..A.....A.....

Mytilus_californianusF-JX486124  TCTTCTTAGAAGAGTAATAAGGGCTGCAATATTCTTCGGTGGGAATGAGGCGCTAATTGGGATTTTCATAATGGTTTTTG
Mytilus_coruscusKart1            .........C..........................T........C..............TT....T..G..A.......
Mytilus_coruscusKJ577549         ...C.....C..........................T........C..............TT....T..G..A.......
Mytilus_chilensisKP100300        ...C....................G..G...........A..A.....A...T..G.....T................C.
Mytilus_chilensisNC030633        ...C....................G..G...........A..A.....A...T..G.....T................C.
Mytilus_edulisF-MF407676         ...C....................G..G...........A..A.....A...T..G.....T................C.
Mytilus_galloprovincialisF-FJ890  ...C....................G..............A..A.....A...T..G.....T................C.
Mytilus_trossulusF-GU936625      ......C.....G..T........G..G.....T.....G..A.....A...T.G..C...G.C..T..G....C.....
Mytilus_trossulusF-HM462080      ......C.....G..T........G..G.....T.....G..A.....A.T.T.G..C...G.C..T..G....C.....
Arcuatula_senhousia1             A..GT...AT..TC.TT.TTTTA.C.TTT....TG.T..G..C.GA.G...AG.GG..ATAT.GGGG....C.T.AG...
Musculista_senhousiaGU001953     A..GT...AT..TC.TT.TTTTA.C.TTT....TG.T..G..C.GA.G..TAG.GG..ATAT.AGGG....C.T.AG...
Bathymodiolus_childressiNC059707 GT.GT...AC..CT.GT.C.CATG..TG.....T..G...ACA.GG..C..AA....G.TTGGACAGGCCTGAA.....C
Bathymodiolus_japonicusAP014560  GT.GT.C.AT..CT.GT.T.CATG..T......T..G..CACA.G...C..AA....G.TCGGGCAGGC.TGAA.....C
Bathymodiolus_securiformisNC0395  GT.GT...AT..CC.GT.T.CATGC.TG.....T..G...ACA.G...C..AG....A.TCGGGCAGGC.TGAA.....C
Brachidontes_exustusKM233636     AA.AT....T..TA.CG...CAAG..TT.....T..T.....A.GA...TT.T..G..A.AT..C.ATCTC.TT....CA
Crenomytilus_grayanusNC044128    .T.A..G......A.......A........G..T.....A..C..C..A...TGG..G..TG...AT..G..........
Gregariella_coralliophagaNC04412  A.....A.AC..GT....T.CA..AA..G.G..T..A..C..A.GG...CTAT.T..AA.AG.AGCT.....AC.G....
Modiolus_kurilensisKY242717      G...T...AT..CC.TT.T.CATG.ATT..G..TC.A..A.TA.G...T..C..T..AA.TG.AGAAGCGTGCT.....T
Modiolus_modiolusKX821782        A..GT...AT..TC.TT.TTTTA.C.TTT....TG.T..G..C.GA.G..TAG.GG..ATAT.AGGG....C.T.AG...
Mytilisepta_keenaeNC044127       AT.AT..TCT...A.CT....A..ATGTT.G..T..T.....T.GA....TTT.T..GA.T...G.TT.TC..T.C....
Mytilisepta_virgataKX094521      AT.GT.CTCT..GA.TT.......CTGTT.G..T..T..G....GA...ATAT.T...A.AG..A.TT.TT..T......
Perna_canaliculusMG766134        AT.AT.C.AT..T..TT.CTTT.TGA.TC.T..T..A..A..AGGG...TTAT....AA.AG.AAGA.C...AA...GG.
Perna_canaliculusMK775558        AT.AT.C.AT..T..TT.CTTT.TGA.TC.T..T..A..A..AGGG...TTAT....AA.AG.AAGA.C...AA...GG.
Perna_pernaOK576481              AT.AT.CCAT......T.TTTT.TAA.TC.T..T..G..A...GG....TTA...G.GA.AG.GAGG.CT..AA...GG.
Perna_viridisJQ970425            AT.AT...AT..GA.TT.TTTTAT.A.T..T..T..A..C..T......TTAT....GA..G..AGA.C...A..A.GA.
Perna_viridisMW727515            AT.AT...AT..GA.TT.TTTTAT.A.T..T..T..A..C..T......TTAT....GA..G..AGA.C...A..A.GA.
Septifer_bilocularisMK721549     A..GT...AC........C..AAG..TTT.G..T..T..GA.A..C..AATTT.T..AA.A...A.ATGT..AT......

Mytilus_californianusF-JX486124  CAGTCTTTTTTGTAGTTGTACGTGCTTCTCTACCCCGTTTACGTTATGATAAGTTAATGAGCCTGTGTTGAACTGTGCTC
Mytilus_coruscusKart1            .G..T.........A....G.........T....G.....G........C..AC.G..A...T....C............
Mytilus_coruscusKJ577549         .G..T.........A....G.........T....G..............C..AC.G..A...T....C............
Mytilus_chilensisKP100300        ..A.T..C...........T.........T....A..C...........C...C....A.A.T.A...........C..T
Mytilus_chilensisNC030633        ..A.T..C...........T.........T....A..C...........C...C....A.A.T.A...........C..T
Mytilus_edulisF-MF407676         ..A.T..C...........T.........T....A..C...........C...C....A.A.T.A...........C..T
Mytilus_galloprovincialisF-FJ890  ..A.T..C...........T.........T....A..C...........C...C....A.A.T.A..C........C..T
Mytilus_trossulusF-GU936625      .G.....C.....G...A.T.........T....T..........................TT.......G.....T..T
Mytilus_trossulusF-HM462080      .G.....C.....G...A.T.........T....T..........................TT.......G.....T..T
Arcuatula_senhousia1             T...GGG..A....TGA..T....GG...T.T..T...A.G..G........AA....A.AA.........CG.TATT.A
Musculista_senhousiaGU001953     T...GGG..A....TGA..T..C.GG...T.T..T...A.G..G........AA....A.AA.........CG.TACT.A
Bathymodiolus_childressiNC059707 TTT.T.....CT.GTGA.CT....GGA..T.T..T.....T..A.....C.TAC....AG.AT..GC.....AGACTT.T
Bathymodiolus_japonicusAP014560  TTT........T.GTGG.CT....GAA..T.T..T.....T..A..C....T......A..GT..GC.....AGACTT.T
Bathymodiolus_securiformisNC0395  TTT.T.....CT.GTGG.CT....GGA..T.C..T.....T..A.......TAC....A..G...GCC....AGACTT.T
Brachidontes_exustusKM233636     TTTAT........TTGGA.T....GGA..T.T..A..AA.G..C........AC.T...TATT.AG....G..GA.TT.T
Crenomytilus_grayanusNC044128    .G..TC..........G..T.....A...T....A...C.G..G..C.....AC.G..A..AT.A..C.....A.....T
Gregariella_coralliophagaNC04412  T...AG.A......TGA.....A..A..GT.G..G..AA....G........A.....AG.TT.......GT....T..A
Modiolus_kurilensisKY242717      TTT.T..C...A.TTGA..T..G.GGA..T....T.....T..A.......T......A...T.AGCA....AGAG.T.T
Modiolus_modiolusKX821782        T...GGG..A....TGA..T..C.GG...T.T..T...A.G..G........AA....A.AA.........CG.TACT.A
Mytilisepta_keenaeNC044127       ATTAT........TTGA..T....GAAGGT.T..G..GA.G.................A.AAA.TG.G.....A..AT.T
Mytilisepta_virgataKX094521      ATTAT........GTGA..T....GCAGGT.C..T..GA.............A.....A.AAA..G.G......A.TT.T
Perna_canaliculusMG766134        TTC.A......A.CTGAA.T....GAA..G.T..A..AA.T..A......C.......AG.GT.......G.AA..T...
Perna_canaliculusMK775558        TTC.A......A.CTGAA.T....GAA.CG.T..A..AA.T..A......C.......AG.GT.......G.AA..T...
Perna_pernaOK576481              TGC.A......A.CTGAA.T....GAA..G.C..A..AA.T..G.....CC....G...G.GT.........AA...T.G
Perna_viridisJQ970425            TTC.T........GTGAA.T..G.GAA.AG.T.....AA.T..A......C..C.T..AG.AT.......G.AA..TT.A
Perna_viridisMW727515            TTC.T........GTGAA.T..G.GAA..G.T.....AA.T..A......C..C.T..AG.AT.......G.AA..TT.A
Septifer_bilocularisMK721549     TT..AGG......GTGA..G..G.GCA..A....A..AA....C.........C.T....AAT....C..G.....AA.T

Mytilus_californianusF-JX486124  TTATGTGTTATACTTATGGCTAGAGTATGTGTAGTAATGTTAATTAGGGTGTAATGGTAAGTTTAGTAATAAGGCCAATA
Mytilus_coruscusKart1            C.......C..G.......T...T........G..G.CCA....C..A..A.............T...........T...
Mytilus_coruscusKJ577549         C.......C..G.......T...T........G..G.CCA....C..A..A.............T...........T...
Mytilus_chilensisKP100300        ................C......T..G.........G.C...G.GG..................T..GG.G..A..T...
Mytilus_chilensisNC030633        ................C......T..G.........G.C...G.GG..................T..GG.G..A..T...
Mytilus_edulisF-MF407676         ................C......T..G.........G.C...G.GG..................T..GG.G..A..T...
Mytilus_galloprovincialisF-FJ890  ................C......T..G.........G.CC..G.GG..................T..GG.G..A..T...
Mytilus_trossulusF-GU936625      C.......C..............T..G.........G.TC..G..................C..T..GG....A..T...
Mytilus_trossulusF-HM462080      C.......C..............T..G.........G.TC..G..................C..T..GG....A..T...
Arcuatula_senhousia1             ACGGT.T.AG.C..CTGTTTAG.T..T.T.TGTC.GTGTG.CCC.TACT.A....AT.GGTAG.TA.GT.T..T..TT..
Musculista_senhousiaGU001953     ACGGT.T.AG.C..CTGTTTAG.T..T.T.TGTC.GTGTG.CCC.TACT.A....AT.GGTAG.TA.GT.T..T..TT..
Bathymodiolus_childressiNC059707 ......A..G.TT.AGG.TTG..TT...T.ACTACT..AA.....TATACT.TataA.T..GCGGT.TGAGG.C..TT..
Bathymodiolus_japonicusAP014560  ......A..G.CT.GGG.TTG..TT...T...TTCT..AA.T...TATA.T.Tataattaggcggtttgagggcccttta
Bathymodiolus_securiformisNC0395  ......A..G.TT.GGG.TTG..TT...T.A.TTCT..AA.T...TATA.T.TataA.T..ACG.T.TGAGG.T..TT..
Brachidontes_exustusKM233636     ACTAT....CCTT.GG.TTA.TTGA..GCGA.T...G.TG.TGG.TAT..Ct.T.TTAC.A.atg.CTG...AC..C..T
Crenomytilus_grayanusNC044128    ..G........G.....A..C.....G...........TC....C..C..A.............T........A......
Gregariella_coralliophagaNC04412  ........AGC.A.A.GC..GT.T..G.T.TACT.TG.T....GA.ATTA.ta...T.TTT.AGTT..T....C..T...
Modiolus_kurilensisKY242717      ...A..T.AG..T.A.GT.GGGTGT..GTAA.TA.TTCT...G..T.TT...T..AAGTGTAAATA.TTAT.AC..CT.T
Modiolus_modiolusKX821782        ACGGT.T.AG.C..CTGTTTAG.T..T.T.TGTC.GTGTG.CCC.TACT.A..ataagt.TAAATA.TTAT.AT..CT.T
Mytilisepta_keenaeNC044127       A..GT.A..CCTT....TTT.TC.T.G.TA..TT.TTATA.TC..T.TT.T..T.TAAG.A..G.AAGC.T.AC..T..G
Mytilisepta_virgataKX094521      A..GT.A..CCC......TT.GT.T...TA..TT.TTATA.TC..T.TT.T..T.TAA..A..GTAA.T.T.AC..T...
Perna_canaliculusMG766134        C..A.G..A..GT.G.GTATA....GG.TAA.TT....TA.C.GGTTTTCC.T...A..G.AG.T.CGT....T..TC..
Perna_canaliculusMK775558        C..A.G..A..GT.G.GTATA....GG.TAA.TT....TA.C.GGTTTTCC.T...A..G.AG.T.CGT....T..TC..
Perna_pernaOK576481              C.TA.A..A.....A.G.ATA..T.C..TAA.TT..G.TG...GATTTT.C.T...A..G.AG.T...T....T..TC..
Perna_viridisJQ970425            ...A.G..AG.TT.G.GAATA.CT.G..T.....CT..TA.C.GATTTT.T.TatgataggaA..AG.G.T..A..TT.G
Perna_viridisMW727515            ...A.G..AG.TT.G.GAATA.CT.G..T.....CT..TA.C.GATTTT.T.TatgataggaA..AG.G.T..A..TT.G
Septifer_bilocularisMK721549     ..G..C..GGC.A.GTGC.TAGCGTGTGTG..TA..TGT.AT.GATTTT.....GCT.T.....GT.T..T..A..T...

Mytilus_californianusF-JX486124  AAGTTAATGAGGATAAGATTGATGGTTATTGGGACAGTGCTTAGGGTTAGAAGGGAAGAGTTGGTAGGTGTCTGGTTAGG
Mytilus_coruscusKart1            ..A.....A..A.....GA.A................................A.....A..A..G.....A.....G..
Mytilus_coruscusKJ577549         ..AG....A..A.....GA.A................................A.....A..A..G.....A.....G..
Mytilus_chilensisKP100300        ..A...G....TT..G.GG.A..AT.A.....A...A.C..C.....C.....A..G...C.A.....G..G........
Mytilus_chilensisNC030633        ..A...G....TT..G.GG.A..AT.A.....A...A.C..C.....C.....A..G...C.A.....G..G........
Mytilus_edulisF-MF407676         ..A...G....AT..G.GG.A..AT.A.....A...A.C..C.....C.....A......C.A.....G..G........
Mytilus_galloprovincialisF-FJ890  ..A...G....AT..G.GG.A..AT.A.....A...A.C..C.....C.....A......C.A.....G..G........
Mytilus_trossulusF-GU936625      ..A...G....AT..G.GG.A..AT.G..C......A.T..............A......A.A.....G..G..AC.C..
Mytilus_trossulusF-HM462080      ..A...G....AT..G.GG.A..AT.G..C......A.T..............A.C....A.A.....G..G..AC.C..
Arcuatula_senhousia1             .T...GT.TT.TTC.T.CC..G....AGGA..T.GTT.......TA.C.....AAG.ACA.GAAGG........AG.G..
Musculista_senhousiaGU001953     .T...GT.TT.TTC.T.CC..G....AGGA..T.GTT.......TA.C.....AAG.ACA.GAAGG........AG.G..
Bathymodiolus_childressiNC059707 .GAG.TT..G..GGTTTTACTT.AA..TC...TTTGA.CA.AGTA..CTC..CT..TAG.CACC...C..CA...G.T..
Bathymodiolus_japonicusAP014560  .TAG.TT.....GGTTTTACTC.AAC.T....TTTGA.TA...TA...TC..CT..TAGCCACA.GAC..CG...G.T..
Bathymodiolus_securiformisNC0395  .TAG.TT.....G.TTTTACTT.AAC.T....TTTGA.TA...TAA.CTC..CC..TAG.CATC..AC..CA...G.T..
Brachidontes_exustusKM233636     .T.C.T..A..A..GTTT..AG..T.GT.C..A..TT..G.G..C..GTTT..CTCTTCT.GAC.G..G..T..AC.T..
Crenomytilus_grayanusNC044128    ..AG.......A...CTGA.AG.TA..T....A....GAT.A...T.G.....A......C.AA.T.....G..AC.G..
Gregariella_coralliophagaNC04412  .T.A.GT.A..CGGTTTTGCAG.AT..T.....G.TA.TA....A..C.....TAT.AG..GA..G..GT.G...G.C..
Modiolus_kurilensisKY242717      T.C...C.T..AGGGTTT..AC.AA..GGG..T.TTT.AG.A.CTT.G..G.CT..TTCTAAAA.CA.G.GG........
Modiolus_modiolusKX821782        T.T..GC.T..AGGGCTT..AT..A..GGA..A.TTT.AG.A.CTT.A..T.CT..TTCTAAAA.TA.G.G.........
Mytilisepta_keenaeNC044127       GG.G.TT.A...GCTGTGG.T..A...T..A.A.G.T.AA.A...A..TCT...AG.AC..GAT.......T...GCG..
Mytilisepta_virgataKX094521      .GAG.TT.A..A..TGT.G.T..A..AT..A.A.G.T..G.G..A..CTCT...AGTACT.GAT.......A..AG....
Perna_canaliculusMG766134        TT.A.TT.TT.TGGGGT.C.AG.AA....A..T.ATC.CT.A..AA.......TAGTTCT.G.T....G..G...C....
Perna_canaliculusMK775558        TT.A.TT.TT.TGGGGT.C.AG.AA....A..T.ATC.CT.A..AA.......TAGTTCT.G.T....G..G...C....
Perna_pernaOK576481              TT.A.TT.TT.TGG..T...AG.AA..T.A....ACT.T..C..AA.C..G..TAGCTCA.GAT....G..A........
Perna_viridisJQ970425            TTAAG.GCTT.TGGGTT...AG.T..AT.A..T.ATT.AG.A...A...T...AA.TAGA.GAA.G.....G........
Perna_viridisMW727515            TTAAG.GCTT.TGGGTT...AG.T..AT.A..T.ATT.AG.A...A...T...AA.TAGA.GAA.G.....G........
Septifer_bilocularisMK721549     .TAA.TT....C..TT.T...G.TT..T.A..TC.TACTA.A...T.A.C...T..TA.TC..TAC.....A..A.....

Mytilus_californianusF-JX486124  AATGGAGTTAAATCTTTATGGTTTCCTTGTAATTATAAATCCGGATGGTCATTACATTCCAGAACCTTGTGTTAAATACT
Mytilus_coruscusKart1            G..A..A......T.G.....A........GG....G..C..A.....G..C..T........G................
Mytilus_coruscusKJ577549         G..A..A......T.G.....A........GG....G..C..A.....G..C..T........G................
Mytilus_chilensisKP100300        TT......................T.....G........C..A.....G.....T.GC..T..G.....C..A.......
Mytilus_chilensisNC030633        TT......................T.....G........C..A.....G.....T.GC..T..G.....C..A.......
Mytilus_edulisF-MF407676         TT................C.....T.....G........C..A.....G.....T.GC..T..G..C..C..A.......
Mytilus_galloprovincialisF-FJ890  TT.....C................T.....G........C..A.....G.....T.GC..T..G..C.....A.......
Mytilus_trossulusF-GU936625      TC.A...C.......G.....A..T..............C..T.....G..C..T.G...T..G..C.....A.....T.
Mytilus_trossulusF-HM462080      TC.A...C.......G.....A..T..............C..T.....G..C..T.G...T..G..C.....A.....T.
Arcuatula_senhousia1             G..A...C.........TCTCA..TT.AA.TT.G......GGA.GAA.CTT..T.GA.TT........TGA....G..T.
Musculista_senhousiaGU001953     G..A.............TCTCA..TT.AA.TT.G..G...GGA.GAA.CTT..T.GA.TT........TGA....G..T.
Bathymodiolus_childressiNC059707 G..A..AG.....A.GCT...G..TA.GTGCC..T.G.G.GTTA.ATCCGTG.TA.ACATGCGTGTC.TGA....T..T.
Bathymodiolus_japonicusAP014560  G..A..AG.....A.GCT...G..TA.ATGCC..T.GGGAATTA.ATCAGTG.TA.A.ATGCGTGT..TGA....T..T.
Bathymodiolus_securiformisNC0395  G..A..AG.....A.GCT...G..TA.GTGCC..T.GGGAATTA.ATCAGTG.TA.A.ATGCGTGT..TGA....T..T.
Brachidontes_exustusKM233636     C..A..AA.T.....ACT.AA...TA.A...C.C.....C..T..C...GT..TTG..GTT......GCA.C...G..T.
Crenomytilus_grayanusNC044128    T..A..AC.....T.G..C..G..TT.GA.TC..........T..C..CT.C....CA..T..G..C.....A.....T.
Gregariella_coralliophagaNC04412  ...A..AC.....T.G.T......TT.GA.TT........TTT.....AGTCAGAG.C.....G..G...........T.
Modiolus_kurilensisKY242717      G..A..AA.T...G.AATA..G..TT.A.GGG.AT...GAGTTCGC...TT.ATA.A.ATTTCTGT.G.CC.G.....T.
Modiolus_modiolusKX821782        ...A...A.T...G.AATA..G..TT.A.GGG.GT...GGGTTCGG...TT.ATA.ACATTTCTGT.G.AT.G.....T.
Mytilisepta_keenaeNC044127       TT.T.............TAA....TA.A..TT.A......TTA..GA.AACACG.GC.ATTAGG......A....G..T.
Mytilisepta_virgataKX094521      TT.T..A........A.TAA....TA.G...T.A.....CTTA..AA..A.A.GGGC.ATTAGG......AC......T.
Perna_canaliculusMG766134        ......AA.T..C....T...G..TT.GA.T..A........T..A...TG..GTG..G.TC.GAGGG.A..A..G..T.
Perna_canaliculusMK775558        ...A..AA.T..C....T...G..TT.GA.T..A........T..A...TG..GTG..G.TC.GAGGG.A..A..G..T.
Perna_pernaOK576481              ...A...A.T.......T...G..TT.AA.C..G........T..A...TG..GTG..G.TC..AGAG.G..A..G....
Perna_viridisJQ970425            ...A..AC.T...T.A.T...C..TT.AA.T..A........T..A..GTG..GTG..G.TC.GGGAA.AA.C..G....
Perna_viridisMW727515            ...A..AC.T...T.A.T...C..TT.AA.T..A........T..A..GTG..GTG..G.TC.GGGAA.AA.C..G....
Septifer_bilocularisMK721549     TT.A..A......T.A.T..C...TA..A.T..A........T..A..ATT..GG...G.......A..CA.........

Mytilus_californianusF-JX486124  TTGTAGTGCAAAGAACTGGGTCTATTTTAATGTTAGGAGGCTTCGTGTTGTTGATGCAGTTTGTAGCTGGTGGGCTAATA
Mytilus_coruscusKart1            ...............................A........T..T...C.A........A.......TCA.G..TT.....
Mytilus_coruscusKJ577549         ...................A...........A........T..T...C.A........A.......TCA.G..TT.....
Mytilus_chilensisKP100300        ....T..A........G.....A.....G..AC...TG..G..T..AAGC..A..A...CA.....TGA.G...T..G.G
Mytilus_chilensisNC030633        ....T..A........G.....A.....G..AC...TG..G..T..AAGC..A..A...CA.....TGA.G...T..G.G
Mytilus_edulisF-MF407676         ....T..A........G.....A.....G..AC...TG..G..T..AAGC..A..A...CA.....TGA.G...T..G.G
Mytilus_galloprovincialisF-FJ890  ....T..A........G.....A..C..G..A....TG..G..T..AACC..A......CA.....TGA.G......G.G
Mytilus_trossulusF-GU936625      ....G..A........G.....A...C.G..AC...TG..T..T..AACC.....A...CAC....TGA.A.....GG.G
Mytilus_trossulusF-HM462080      ....G..A........G.....A...C.G..AC...TG..T..T..AACC.....A...CAC.C..TGA.A.....GG.G
Arcuatula_senhousia1             .......C.....GTTA..T..AG..G.GT.TA.TTTTA.TG.A..T.ATG.CTCTTTT...AG.AAC.TGATAA....C
Musculista_senhousiaGU001953     .......C.....GTTA..T..AG..G..T.TA.TTTTA.TG.A..T.ATG.CTCTTTT..A.A.A.GT.AATAA....C
Bathymodiolus_childressiNC059707 ....TT.T..G...CT...C..G.C.A..TAT..GTTT..G.CAAGTG.TA.TT..TTTAA.A.T...TTA...TATT.T
Bathymodiolus_japonicusAP014560  ....TT.T..G...CT...T..A.C.A.GTAT..GTTC..T.CAAGCG.TA.TT..TTTAA.A.T...TTA...TACT.T
Bathymodiolus_securiformisNC0395  ....TT.T..G...TT...C..A.C.A..TAT..GTTT..G.CAAGTG.TA.TT.ATTTAA.A.T...TTA..ATATT.T
Brachidontes_exustusKM233636     .....A.T...T.TGTG.......A...T..TC.TAT...T..TT.A..AAGTGGCGTT.A..CCAA.ATATCTAATG.T
Crenomytilus_grayanusNC044128    .......A.....C.GG.CA.....C...........G..T..TA....A..A.....T.......TC..A...T..G.T
Gregariella_coralliophagaNC04412  ..A.C..T........C........G..TT..G.TAT...A..TT..GG.G.AGAATTTGC.TC..T.ATGACAA.GT.T
Modiolus_kurilensisKY242717      ..A.TA.T..GGTGCT......AGGC...T.T...ATG..TG.GT.AG....TTAT..C..AA.GTTGCAGA.AGGCTG.
Modiolus_modiolusKX821782        ..A.TA.T..GGTGCT......AGGC...T.T...ATG..TG.GT.AG.A..TTAT..T..GA.GTTGCAGA.AGGGTGG
Mytilisepta_keenaeNC044127       ..A.TA.T..GTCTTTG......GGA.....T...AT...G..TT.A.GTGGTGAATTT.A.T.CAG..AAAATGAGT.T
Mytilisepta_virgataKX094521      ..A.CA.T...TC.TTA..T...GG......T..GAT.ACT...T.A.GTGATGAA.TT.ACTCT.A..AGAATGAGC.T
Perna_canaliculusMG766134        ....TACT..G....T.........AC..T.A...TTT..G..TT.T..AG.TT.T.TA...AATAGG.TA...GCTG..
Perna_canaliculusMK775558        ....TACT..G....T.........AC..T.A...TTT..G..TT.T..AG.TT.T.TA...AATAGG.TA...GCTG..
Perna_pernaOK576481              .....ACT.......T.........AC.TC.TC.TTTC..G..TT.T...G..T.TTTA...AATAGG.TG..CAGCG..
Perna_viridisJQ970425            ..A.T.CA.....G.T...T.....G.....A..GTTT..G..TT.T.GTG..TCTAT....AATAGA.TG...AGGT..
Perna_viridisMW727515            ..A.T.CA.....G.T...T.....G.....A..GTTT..G..TT.T.GTG..TCTAT....AATAGA.TG...AGGT..
Septifer_bilocularisMK721549     .......T...GTT.T...T....GA..TG.A...ATTA.TGCAA.AACT..A.ATTTT.A..CTT..TA.A.TT.GT.T

Mytilus_californianusF-JX486124  ATAAGAGTGGTTGGAACGGTGCTAAAGTCTGGAATTTCTCCTTTACACTCTTGGGTTCCTTCAACTATTAAAAATAGAAG
Mytilus_coruscusKart1            ..G.....T.C......T..A.....A.....T........GC.G..T........G.......................
Mytilus_coruscusKJ577549         ..G.....TA.......T..A.....A.....T........GC.G..T........G...........C...........
Mytilus_chilensisKP100300        ..G..CACA.CG..T.................CG...T....C.......G.....G..C..C.T.........C..G..
Mytilus_chilensisNC030633        ..G..CACA.CG..T.................CG...T....C.......G.....G..C..C.T.........C..G..
Mytilus_edulisF-MF407676         ..G..CACA.CG..T.................CG...T....C.......G.....G..C..T.T.........C..G..
Mytilus_galloprovincialisF-FJ890  ..G..CACA.CG..T.................TG...TC...C.......G.....G..C..T.T.........C..G..
Mytilus_trossulusF-GU936625      .....GAG..CG..T..A........A.....CG...TC..GC....T..G.....C.......T......G..C..C..
Mytilus_trossulusF-HM462080      .....GAG..CG..T..A........A.....CG...TC..GC....T..G.....C.......T......G..C..C..
Arcuatula_senhousia1             C.TCT...AT.A..TCTAT.TT.....AT...G....T......T..TAGA........CAGGGT.G..GT...A..CC.
Musculista_senhousiaGU001953     C.TCT...AT.A..TCTAT.TT.....AT...G....T......T..TAGA........CAGGGT.G..GT...A..CC.
Bathymodiolus_childressiNC059707 T...TTCATC.G...CTTC.TTGC..AG....TC...T......TTGGGTG...........TGTAG.C..CTC...GG.
Bathymodiolus_japonicusAP014560  T...TTCATT.A...CTTC.TTGC..AG....CC...TC.....TTGGGTA...........TGTAG.A..TTC...GG.
Bathymodiolus_securiformisNC0395  T...TTCATT.A...CTTC.TTGT..AG.....C...TC.....TTGGGTG...........TGTAG.C..CTC...G.A
Brachidontes_exustusKM233636     C.TTT...AA....TTTAA..T....AAGA..CG.A.G...A..T..TG....AT.A......GTGG.C.GTTC.TCT.A
Crenomytilus_grayanusNC044128    .....G..A..G..CGTTT.AT.......A...G...T...GC....T..G..A..G..G..T..............G..
Gregariella_coralliophagaNC04412  T...TT..AAG...TG.TACTT.....G.A..GG.G.T......C........A..G....T.GTGG....G........
Modiolus_kurilensisKY242717      ...GT..A.A.G...TTAT.TTGT...G.A..T....T......T..TGGG........A..GGTG..C..TTCAG.GGA
Modiolus_modiolusKX821782        ...GT..AAA.G..GCTAT.TTGT..AG.A..T....T...CC.T..TGGA........A...GT......TTCAG.GGA
Mytilisepta_keenaeNC044127       G.GTTTT.T.G...G.TTA.AT.....GGA..G...G.C..A..T..T.T............GGT.G.A..CTC.GCTTC
Mytilisepta_virgataKX094521      G..TTTTGT.C...TGTTA..T.G..AGG.......G.A.....T..T.T...A..C.......T.G....TTC..CT.C
Perna_canaliculusMG766134        G.T.TCA.AA.A...TT.T.AA....AA.A.....C.T...A..T..TAAC........AGACGT.G...T.GT.TC...
Perna_canaliculusMK775558        G.T.TCA.AA.A...TT.T.AA....AA.A.....C.T...A..T..TAAC........AGACGT.G...T.GT.TC...
Perna_pernaOK576481              ..T.TTACAACA..TCT.C.AA.G..AG.C..C....T......C..TAA.........AGATGTCG.A.T.GT.TC...
Perna_viridisJQ970425            ..TCTT..T.GG....TTC.TT....AG.G..GG...T......T..TAGA..A.....GGACGT.G...TTGTGTCT.A
Perna_viridisMW727515            ..TCTT..T.GG....TTC.TT....AG.G..GG...T......T..TAGA..A.....GGACGT.G...TTGTGTCT.A
Septifer_bilocularisMK721549     T.....T.AA....TTTTT.TA.T..AG....T....T......T..T..G............GTGG....TTCGTCTGA

Mytilus_californianusF-JX486124  ATGATTGGCAAGAGGATTAATGTTGACTTGACAAAAGGTTGCCCCTCTAATTCTCTTATCTATAATTATGCCCTTAGGGG
Mytilus_coruscusKart1            G..G..A..G.....G..G.....A..............A........GG..T.A..G..A..............GA.A.
Mytilus_coruscusKJ577549         G..G..A..G.....G..G.....A.....G........A........GG..T.A..G..A............C.GA.A.
Mytilus_chilensisKP100300        ...G..A.....G..G.....AC.A..C..G.....A..G.....C..TG..T.T.....A.....CT.A..T.CTAAAA
Mytilus_chilensisNC030633        ...G..A.....G..G.....AC.A..C..G.....A..G.....C..TG..T.T.....A.....CT.A..T.CTAAAA
Mytilus_edulisF-MF407676         ...G..A.....G..G.....AC.A..C..G.....A..G.....C..TG..T.T.....A.....CT.A..T.CTAAAA
Mytilus_galloprovincialisF-FJ890  ...G..A.....G..G.....AC....C..G.....A..G..T..C..TG..T.T.....A.....CT.A..T.CTAAA.
Mytilus_trossulusF-GU936625      ...G..A........G.....A..A.....G.....A..A.....C..TG.CT.T.....A........A....CTAA..
Mytilus_trossulusF-HM462080      ...G..A........G.....A..A.....G.....A..A........TG.CT.T.....A........A....CTAA..
Arcuatula_senhousia1             T...A.T.T.G.T..G..GG....A..G........AC.G..G...T.GG..ttt..T.TG..GT.A..TAGAAGTA.T.
Musculista_senhousiaGU001953     T...A.T.T.G.T..G..GG....A..G........AC.G..G...T.GG..ttt..T.TG..GT.A..TAGAAGTA.T.
Bathymodiolus_childressiNC059707 C.....T.TT..CTATC..T.A..AGGGATT.....A....GG...T..T..T.GGGTGTGTGGTCCCCTTG.AG..A.T
Bathymodiolus_japonicusAP014560  T...C.T.TT..CTATC..T.A..AGG.ATT.....A....GG...T..C..T.GGGTGTGTGGTC.CCTTGTAGG.AAT
Bathymodiolus_securiformisNC0395  C.....T.TT..CTAT..GC.A..AGGAATT.....A....G....T..C..T.GGGTGTGTGGTCCCCTTGTAG..A.T
Brachidontes_exustusKM233636     T..G..CC.CGCTCT..G...T..A..G..G..G..AT.A......T.TG.CT.TA..GG.TG.T....CAGGAACTCCA
Crenomytilus_grayanusNC044128    ...GC.A.....T..G.....A..A............A....G...T.G..CT.T..G...G.....GCC..G.....AA
Gregariella_coralliophagaNC04412  ....A..AGC...A.G.....T..A.....G.....AT.A......T....AGCAA..G....TG....AT.TAA.ATTT
Modiolus_kurilensisKY242717      C...A.TAGTG..T....GG.TA...GGCTT......T.G..T...A.T...G.T.CGGTCTGG.G..G.T..gagCTTT
Modiolus_modiolusKX821782        T...G.TAGTG.GT.GC.GG.TA.A.GGGTT......T.G..T...A.T...A.T.C.GTCTGG.G..G.T.TgagTTTT
Mytilisepta_keenaeNC044127       T..G..A...G.G........CC.TT.A..G..G...T.A..T...T.TT..T.AG.GGGGTG.T.GT.TAGGGATT..A
Mytilisepta_virgataKX094521      ....C.A...G.T..T.....TC.TT.A.....G..AT.A..T.....TT..T.AA.GGGATGGT.GT.TAGGGATT.AA
Perna_canaliculusMG766134        T...C.AATTG.TT.T.....T........G......T.A.....AT.TTCCT.T..T..AT.CT.CCCCGGT.CTT..T
Perna_canaliculusMK775558        T...C.AATTG.TT.T.....T........G......T.A.....AT.TTCCT.T..T..AT.CT.CCCCGGT.CTT..T
Perna_pernaOK576481              G..GCCTATTG.GT.TC.T..T..A............C.A..T..AT.TTCCT.T..T..AT.TT.CCCAGGT.C.T..C
Perna_viridisJQ970425            T..G..TATTG.GT.TA....T..A..A..G......T.A..T..AT.TTC.T.G..T..GT.TT..CCTAGT.CTT...
Perna_viridisMW727515            T..G..TATTG.GT.TA....T..A..A..G......T.A..T..AT.TTC.T.G..T..GT.TT..CCTAGT.CTT...
Septifer_bilocularisMK721549     T..G..A.TT.....TA..G.T..A.....G.....AT.G.TT...T.T..CT.TG.TGG.T.T..A.GAAA..ATTATA

Mytilus_californianusF-JX486124  GTATGTGAATAGTTATTGGGCTAATAGCAATAATTGGAGCAGTAGGGGGCTTGAATCAAAATTCAGTGCGAATTATAAGA
Mytilus_coruscusKart1            .......GT.......C..T........G........G...T.G.....T..A..C........G......G.......T
Mytilus_coruscusKJ577549         .......GT.......C..T........G........G...T.G.....T..A..C........G......G.......C
Mytilus_chilensisKP100300        .GC.T...G....G....TATCG.....TGGG.....G.....T..A..GC.T..C.....C........GG.A......
Mytilus_chilensisNC030633        .GC.T...G....G....TATCG.....TGGG.....G.....T..A..GC.T..C.....C........GG.A......
Mytilus_edulisF-MF407676         .GC.T...G....G....TATCG.....TGGG.....G.....G..A..TC.C..C.....C........GG.A......
Mytilus_galloprovincialisF-FJ890  .GC.T...G....C....TATC......CGGG.....G.....G.....TC.C..C..G...........GG.A......
Mytilus_trossulusF-GU936625      .GT.....G....A....TAT.G.....TGG......G............C.T..C..G..C.....A...G.A.....T
Mytilus_trossulusF-HM462080      .GT.....G....A....TAT.G.....TGG......G............C.T..C..G........A...G.A.....T
Arcuatula_senhousia1             TAG.T.TT..TAGGG..TT.T.T....T.G.T.....C.GC.CT..C..TC.A..C....GCAGG.....GGG....GCT
Musculista_senhousiaGU001953     TAG.T.TT..TAGGG..TT.T.T....T.G.T.....C.GC.CT..C..TC.A..C....GCAGG.....GGG....GCT
Bathymodiolus_childressiNC059707 T.T.A.ATT.T..A...TTTGCT...AGGGCTT.G..C.GTT....C..G.GT.TC..G.....TTAT..TGA.G..TTG
Bathymodiolus_japonicusAP014560  T.T.A.ATC.T..A...TTTGCC...AGGG.TT.G..T.GTT....C..G.CT.T...G..C..TTAT..TGA.G..TTG
Bathymodiolus_securiformisNC0395  T.T.A.ATT.T..A...TTTGCT...AG...TT.G..T.GTT....T..G.CT.T...G.....TTAT..TGACG..TTG
Brachidontes_exustusKM233636     T.G.AGC.T.TAGAG.C..AAGTT.....C..G.G....GTA.T..T..T..A..C..GC.AAGGA.T..CGG.T.GTT.
Crenomytilus_grayanusNC044128    ..C.T..GG.G.....C...T....G..TGGT.....G.G.........T..A..C.....C..T..C..TG.G.....G
Gregariella_coralliophagaNC04412  TCC.T.CT..CT.AG..TTTT.C......T.........GTA.C..T..A..A.....GTTG..TA.T..CT.G......
Modiolus_kurilensisKY242717      T...T.AT....GGT.A.T.GGGC..AGGG.TG....GT.TT....T..A..A.......TA..T..T..TGGA..CTT.
Modiolus_modiolusKX821782        T...T.AT....GGT.A.TAGG.T..AGGG.TG....G..CT....T..G..A.......TG..T..C..TGGA..TTT.
Mytilisepta_keenaeNC044127       TA..CGTT..TAG.GCA..TT..C....TT.......T.G.A.T.....G.........C.C..T.....TGGGT...T.
Mytilisepta_virgataKX094521      TA..TATTG.C.G.GC.A.T...TC...TT.......T.GT..T..T..G..A......C....TA.T..TGG.T...T.
Perna_canaliculusMG766134        T.C.TATT.CTAGGT.G.TTT.T..GAGCT..G.A..CTGTC.T..T..A..A.....G.....T..T..GGGA...GC.
Perna_canaliculusMK775558        T.C.TATT.CTAGGT.G.TTT.T..GAGCT..G.A..CTGTC.T..T..A..A.....G.....T..T..GGGA...GC.
Perna_pernaOK576481              T.T.AATT..TAGGT.A.TTT.T...AGG...G.A..CAGTT.T..A.....A..C..G.....T..T..GGGG...GCG
Perna_viridisJQ970425            TCT..GT....AGAT.GATTT.T...AGGT.GG.G...TGCT.T.....A..A......C.......T..TGGA..GGC.
Perna_viridisMW727515            TCT..GT....AGAT.GATTT.T...AGGT.GG.G...TGCT.T.....A..A......C.......T..TGGA..GGC.
Septifer_bilocularisMK721549     T.T.A.TTG.T.C.C...TAGCC....G...TT.A..T.GT..T..A..T..A......C..AGT..T..CTC......T

Mytilus_californianusF-JX486124  GCTTATTCATCCTTTGTTCACACGTCTTGGATGCTTTTAGGGTTGACTTGGTCTACGGTTGTGTTCATAAGATATTTTTT
Mytilus_coruscusKart1            ....................T..C...........C.....TC.T..C..A..A.GA.........G.............
Mytilus_coruscusKJ577549         ...........T........T..C...........C.....TC.T..C..A..A.GA.........G.............
Mytilus_chilensisKP100300        ..C..C..T..A........T..A.....A...T.G......C.T..A..A..A.G...A..T...G..G.G..C...GC
Mytilus_chilensisNC030633        ..C..C..T..A........T..A.....A...T.G......C.T..A..A..A.G...A..T...G..G.G..C...GC
Mytilus_edulisF-MF407676         ..C..C..T..A.....C..T..A.....A...T.G......C.C..A..A..A.G...A..T...G..G.G..C...GC
Mytilus_galloprovincialisF-FJ890  .....C..C..A.....G..T..A.....A...T.G......C.C..A..A..A.G...A..T...G..G.G......G.
Mytilus_trossulusF-GU936625      .TG..C..G..G.....G..T..A..A..A.....G......C.C..A.....A.GA..A..C..TG..G.G......GC
Mytilus_trossulusF-HM462080      ..G..C..G..G.....G..T..A..A..A.....G......C.C..A.....A.GA..A..C..TG..G.G......GC
Arcuatula_senhousia1             AGC..C..T..T..C.......TA.....A..AA.GG....CC.TCTC.AC..ATTTT.......TT.GTTT........
Musculista_senhousiaGU001953     AGC..C..T..T..C.......TA.....A..AA.GG....CC.TCTC.AC..ATTTT.......TT.GTTT........
Bathymodiolus_childressiNC059707 .TG.....T..T.....C..T.GTG.G..A.....GG..T.T..A.T.GA....CA.AA.T.A..TC.TTTT...G..GG
Bathymodiolus_japonicusAP014560  .TG.....T..T........TGGTG.G..A...T.GG..T.T..A.T.GA....CA.AA.T.A...T.TTTT...A..GG
Bathymodiolus_securiformisNC0395  .TG.....T..T.........GGTG....A...T.AG..T.T....T.GAA..CCA.AA.C.A..TC.TTTT...A..GG
Brachidontes_exustusKM233636     ........T..A.....C..TT.T..C..A..AA......CTC.T.TAAAA..ATTTTGAA.T..T..TCTG....GAG.
Crenomytilus_grayanusNC044128    ..A..C..G..A.....C..............AT.AC.....C.A.GG.....C.GT..A..A..TGC...G.....CG.
Gregariella_coralliophagaNC04412  ..C........T...........A........AT.AGCTA.C..ATTAAAT..ATTA.....A..TG.TTTC........
Modiolus_kurilensisKY242717      ........T..A.....G..TGGTGGC......T.GG...C...A.T.CAT....AT.AAC.T...T.TTTG......C.
Modiolus_modiolusKX821782        ..C.....T........G..TGGTGGG.....A..GG.G.C...A...CAT....AT.AAC.T...T.TTT.........
Mytilisepta_keenaeNC044127       T.A.....C...........T.GA..G..A..AA.AG...CT...CT.A.C..ATTTTC.T....T..TTTT....GAA.
Mytilisepta_virgataKX094521      .TA..C..T..T.....A.....T..A..A..AA.G....CT....T.A....CTTTTCAT.A..TG.TTTT....GAC.
Perna_canaliculusMG766134        .T......T..A.....A..T.AT..C.....AA.AC.TTCT..ACT..AC..ATTTAGG..A..TT.TGTT....AC..
Perna_canaliculusMK775558        .T......T..A.....A..T.AT..C.....AA.AC.TTCT..ACT..AC..ATTTAGG..A..TT.TGTT....AC..
Perna_pernaOK576481              .T......T..T........T.AT.....A..AA.AC.TTCTC.CTT..AC..GTTTAG.A.T..TT.T.TT....A...
Perna_viridisJQ970425            .T......T..T........T.AC......C..A..C.TTCT..ATT..AT..CTTT.G...T..TT.T.TT....A...
Perna_viridisMW727515            .T......T..T........T.AC......C..A..C.TTCT..ATT..AT..CTTT.G...T..TT.T.TT....A...
Septifer_bilocularisMK721549     ........T..T........TT.T..G..A..A...GCTTCT..T.TAA.T..GTT.A..ACT..TT.GTTT......C.

Mytilus_californianusF-JX486124  AGTATATAGGATATCAGTAGGGCTATTTTTCTATGGGTGCTCTCTAATGAACAAGTTAAGAATAATGAGACAATTAAGAG
Mytilus_coruscusKart1            .........A..G.........T.G.....T.....A..T..C.....A..T...C.........G.......C......
Mytilus_coruscusKJ577549         .........A..G.........Y.G.....T.....A..T..C.....A..T...C.........G.......C......
Mytilus_chilensisKP100300        ...C......T....G........G........C........GT....A......A........GGT..C..GC....TA
Mytilus_chilensisNC030633        ...C......T....G........G........C........GT....A......A........GGT..C..GC....TA
Mytilus_edulisF-MF407676         ...C......T....G........G........C........GT....A......A........GGT..C..GC....TA
Mytilus_galloprovincialisF-FJ890  ...C......T....G........G........C........GTC...A......A........GGT..C..GC....TA
Mytilus_trossulusF-GU936625      ...T...TC.C.G..G........G.....T...........AA....A.....AAC......GGGCG.T..GA.T..TA
Mytilus_trossulusF-HM462080      ...T...TC.C.G..G........G.....T...........AA....A.....AAC......GGGCG.T..GA.T..TA
Arcuatula_senhousia1             TA.T..CTCT.....TC.CTTTT.......TCTA..C..TAGCAAT.GTGGT..AAGCTCTT..GG...T...AGGTTTA
Musculista_senhousiaGU001953     TA.T..CTCT.....TC.CTTTT.......TCTA..C..TAGCAAT.GTGGT..AAGCTCTT..GG...T...AGGTTTA
Bathymodiolus_childressiNC059707 ..CT...CTTG..CA.T....TT..G..G.T..CTAC.TG.GG.GC.GA..TGCAAGCTCTG...A....GGGAA.T..T
Bathymodiolus_japonicusAP014560  ..CT...CTTG..CA.T....TT..G..G.T..CTATCTG.GGTGC.GA..TGCAAATTCT....AA...GG.AA.T.GT
Bathymodiolus_securiformisNC0395  ..CT...CTTG..CA.T....TT..G.CA.T..CTAT.TG.GG.GC.GA..TGCAAACTCT....A...GGGGAA.T..T
Brachidontes_exustusKM233636     T..T..CT.TT.TAGC..T..AA..G....T.TGA.CGCTG.ATCCTATGGA..AC.TTACT...AA...A..GG.C.GT
Crenomytilus_grayanusNC044128    ...G.....A..G..C......A.......T........T..G.....A..T..AAG..A.G.G.........C....G.
Gregariella_coralliophagaNC04412  TA.T....TAC.......TTTATGTC.G..T.GAT.T..TG..AA...T..T..A.AT..GG.TG.A..GAGTGGTTTTA
Modiolus_kurilensisKY242717      ..GC....TAG.TCAGC..A.AG.TG.AG.GGG.ATT..T.A.GATT.AG.TGTACAG.A..G.GCA..GAT.AA..T.T
Modiolus_modiolusKX821782        ..GC...TTAG.TCAGT..ACAG.TG.AG.AGGGATC..T.A.GATT.AG.TGTAGAG.A..G.GCA..GAG.AA..T.T
Mytilisepta_keenaeNC044127       ...T..C..A...AG...G.TTT.GA.G..T.GGTCT..T...AAGGCACGG...CAGTTTT.G.AA..GA..A.GC.T.
Mytilisepta_virgataKX094521      T..T.....AG..AGGT...TTT..A.G..T.GATCT..T.T.AA.G.T.GA..ACA.TTTC.T.AA..TA..A.GC...
Perna_canaliculusMG766134        .A.T..C..AT.GAG...G.T.G.......T.T.A....T.GAACTC.T.GA..AAGT.....G......T.T.C..TTA
Perna_canaliculusMK775558        .A.T..C..AT.GAG...GAT.G.......T.T.A....T.GAACTC.T.GA..AAGT.....G......T.T.C..TTA
Perna_pernaOK576481              .A.T.....A...AGG..TTTT..T.......T.A....T.GAACCT.A.GA...AGG..G..G..A..GT.T.C..TCA
Perna_viridisJQ970425            G..G......T.GAGG..TTTAA.......T.TGA....T.GGG..G.T.GA..AAGG..CT....A..GT.C.CCGTTA
Perna_viridisMW727515            G..G......T.GAGG..TTTAA.......T.TGA....T.GGG..G.T.GA..AAGG..CT....A..GT.C.CCGTTA
Septifer_bilocularisMK721549     TT.T...T.TG.G..TT.GTATA.T.....T..C.....T.G.AA.G.AGG.....CTTATGCT.A..ATA..ACGGT.A

Mytilus_californianusF-JX486124  GAGCTGCTAGAGGAATAGGGCTTATGATACTTATAGGAATACCACCTTTCCTTGGATTCTTGGCTAAAGTGTTGGTGTTT
Mytilus_coruscusKart1            .G.....A...............T.A..G.....G.....G..C..C........G..T..A.....G...C.A......
Mytilus_coruscusKJ577549         .G.....A...............T.A..G.....G.....G..C..C........G..T..A.....G...C.A......
Mytilus_chilensisKP100300        .G........C..T..G...T.GT.A...........G..G..T..G..T.....T.....A..A.....A.....A...
Mytilus_chilensisNC030633        .G........C..T..G...T.GT.A...........G..G..T..G..T.....T.....A..A.....A.....A...
Mytilus_edulisF-MF407676         .G........C..T..G...T.GT.A.....A.....G..G..T..G..T.....T.....A..A.....A.....A...
Mytilus_galloprovincialisF-FJ890  .G........C..T..G...T.GT.A.....A.....G..G..C..G..T.....G.....A..A.....A.....A...
Mytilus_trossulusF-GU936625      ....C..G..G..T......T.AC.......G..G..G..G..T...........C..TC.A..G.....A.........
Mytilus_trossulusF-HM462080      ....C..G..G..T......T.AC.......G..G..G..G..T...........C..TC.A..G.....A.........
Arcuatula_senhousia1             .TTTACTAG.TTT...T...G..C.T...A.A.....GG.T..T.....T..G..C..T..AAGG...T.A..A..AA.G
Musculista_senhousiaGU001953     .TTTACTAG.TTT...T...G..C.T...A.A.....GG.T..T.....T..G..C..T..AAGG..GT.A..A..AA.G
Bathymodiolus_childressiNC059707 CCCT.ATAGT..C..GGT.TT.A..A.GCT.G.GG..GT.G..C..A..AGCC..G..TG...TG..GA.AACT..TG..
Bathymodiolus_japonicusAP014560  CTCT.ATAGT..C..GGTCT..A..A.GTT.G.GG..GT....T..A..AGC...T..TG...TA..GA.AG.T..TG..
Bathymodiolus_securiformisNC0395  C.CT.ATAGTG.C..GGTCTT.G..A.GTT.G.GG..GC.G..T..A..AGC...T..TG...TA..GA.AACT..TG..
Brachidontes_exustusKM233636     TGAT.TGAGCTTC.T.T..AG.AT.T...T.A..G..TT....G......T.A..T..TGCTTG....A.T.....A...
Crenomytilus_grayanusNC044128    .G...........G.....T..CT.A..G.....G..T.....T..G..T.....G..TG....A..G........T...
Gregariella_coralliophagaNC04412  .C...T..GCTA..G.TT.TT.A..T.....G.G...GG.G..C..G..TT.A.....T..A.GC...A.T..A..A...
Modiolus_kurilensisKY242717      CTTT.TTGG.G...G..ATATCAT.A.GTT.AGGG..GC.T..T...A.AGGA..T..T...TT....C.TAGA......
Modiolus_modiolusKX821782        CTTT.TTAG.T...G.GATATCAT.A.GTT.AGGG..TC.T..T..CA.AGGA..C..T...TT....C..AG.......
Mytilisepta_keenaeNC044127       TGTT.TG...TT.TT..A.A...T.T..GT.A.G....T.G..C.....TT.A..G..TG.TT.....C.T..A..AA.A
Mytilisepta_virgataKX094521      T.TTCCA....T.TT.GA.T...T.A..GT.G.G...TC....T..A...T.A..T..TG.AT.A..GC.T..A..AA.A
Perna_canaliculusMG766134        .GTGGATAG.GATGC..A.A..GT.A...T.GTCT..GG....C..C...A.A.....T..TATA...T..A.T...G.A
Perna_canaliculusMK775558        .GTGGATAG.GATGC..A.A..GT.A...T.GTCT..GG....C..C...A.A.....T..TATA...T..A.T...G.A
Perna_pernaOK576481              .CTGAATAG..AT.T..A.A..AC.A..G...TC...TG.T..T.....TA.A.....T..TATA...C.TA.T...G..
Perna_viridisJQ970425            ..TGATTGG..AT.T..A.T..AT.A..GT.ATCT..TG.T........TA.G..G..T..T.T....T..A.T...A.G
Perna_viridisMW727515            ..TGATTGG..AT.T..A.T..AT.A..GT.ATCT..TG.T........TA.G..G..T..T.T....T..A.T...A.G
Septifer_bilocularisMK721549     ..TT.CTGG..T.TT....TA..T.A..G....G......C..T..CA.GTCA..G..T..CC.A.....TG.T..T...

Mytilus_californianusF-JX486124  TTAATAAGAAGTAGGGCTATTATTGTGCTGTGTATTATGGGGTCAGTAATTAGGCTAAAATATTATATTGATTTTTTTTA
Mytilus_coruscusKart1            C.G....C...A...T.AG.A......T....C...G.A..C.....T..............C...........C.....
Mytilus_coruscusKJ577549         C.G....C...A...T.AG.A......T....C...G.A..C.....T..........................C.....
Mytilus_chilensisKP100300        ..G..G..GG.A...C.CG.A......GCA..C..C..A..A.....C.....AT......T............C.....
Mytilus_chilensisNC030633        ..G..G..GG.A...C.CG.A......GCA..C..C..A..A.....C.....AT......T............C.....
Mytilus_edulisF-MF407676         ..G..G..GG.A...C..G.A......GCA..C..C..A..A.....C.....AT......T............C.....
Mytilus_galloprovincialisF-FJ890  ..G..G..GG.A...C..G.G......GCA..C..C..A..A.....C.....AT......T............C.....
Mytilus_trossulusF-GU936625      C....G...G.A......G.A......GCT........A..T........C..........TC..C.....C........
Mytilus_trossulusF-HM462080      C....G...G.A......G.A..C...GCT........A..T........C..........TC..C.....C........
Arcuatula_senhousia1             ...TCT..GCC..CTTTCGC.T.G..TG.T...C.AT.A..T..T..TG.A.....T..G.T.....C.TC...C.....
Musculista_senhousiaGU001953     ...TCT..GCC..CTTTCGC.T.G..TG.T...C.AT.A..T..T..TG.A.....T..G.T.....C.TC...C.....
Bathymodiolus_childressiNC059707 ..TTGCGTTGAC.AATTA...T.GT.AT.TACAT.AGCT..T..TA.T.CGGCCA..TTT......T.GA.AGC.GCAA.
Bathymodiolus_japonicusAP014560  ..TTGCGTTGA..AATTA...T.GT.AT.TACAT.AGCT..T..TA.T..GGCCA..TTT..C..CT.GA.AGCGGCAA.
Bathymodiolus_securiformisNC0395  ..TTGCGTTGA..A.TTA...T.GT.AT.TACAT.AGCT..C..TA.T.CGGCTA..TTT......T.GA.AGC.GCAA.
Brachidontes_exustusKM233636     C...G..TTGA...TTA...A...T.CA.A...G.GG.A..T..TC.G..C..AA.G.........C.AACAC...C...
Crenomytilus_grayanusNC044128    C.C....CT..G....G.G.A.....AG.....G....A.....T..GG......................C........
Gregariella_coralliophagaNC04412  ...TCTGT..TA..TATAGAA...T.T.CA..C.....T........T.....A.....G.TC...C..TC.........
Modiolus_kurilensisKY242717      C.TTCGGTG.A.TTA.GGG..T.A...GCCCCGG.GG.......T..CG.ATCY..TCTT.T...CT.GCGCA.AA.AA.
Modiolus_modiolusKX821782        C.TTCGGTG.A.TT.AGGG.GT.A...G.CCCAG.AGC.........CT.GTC...TCTC.T...CT.ACGG..GA.AA.
Mytilisepta_keenaeNC044127       A..TC.GTT.AC...AT.G.GG..T.TG.T...GCA..T..A.....G......T....G..C...T.ATC.GC.C..A.
Mytilisepta_virgataKX094521      A.GTC..TT.AC..A.T.G.AG.GT.TG.T.C.G.A..T..T.....T......T..........CT.GTC.GC.C....
Perna_canaliculusMG766134        ....GGT.TCC..TTATAT.AT.AA.CA.T...T.GT.AA........G....AT.G..G.T......ATCG........
Perna_canaliculusMK775558        ....GGT.TCC..TTATAT.AT.AA.CA.T...T.GT.AA........G....AT.G..G.T......ATCG........
Perna_pernaOK576481              ..G.G.T.TCCCGTTATGT.A..AACTG.T...C..T.AA.......G......T......T......GTCA........
Perna_viridisJQ970425            ....G.T.CCCGTCTAT.C..T.GA.TA.T...T.GGG...A..TA.CG.A........G.T.......TC......C..
Perna_viridisMW727515            ....G.T.CCCGTCTAT.C..T.GA.TA.T...T.GGG...A..TA.CG.A........G.T.......TC......C..
Septifer_bilocularisMK721549     ....GCGTTGA...TTTAG..G.GT..TGA...G.A..TA....TT.T......T.G..G......T.GTC..A......

Mytilus_californianusF-JX486124  TAGAATAGTCATAAGAAATAAAAGAGAAGTAAAAGCTATATGAATGTTAGTTACTTCTATAAATTTAATGGGGGGGGCTC
Mytilus_coruscusKart1            .........T....A..G...G....G...G...AG...G.............T.AT............A.....A.TAG
Mytilus_coruscusKJ577549         .........T....A..G...G....GG..G...AGC..G.............T.AT............A.....A.TAG
Mytilus_chilensisKP100300        C.....G..A....A......GGT......T.....C..T..G.GCC.G..G.T..GC.....CA.T...........G.
Mytilus_chilensisNC030633        C.....G..A....A......GGT......T.....C..T..G.GCC.G..G.T..GC.....CA.T...........G.
Mytilus_edulisF-MF407676         C.....G..A....A......GGT......T.....C..T..G.GCC.G..G.T..GC.....CA.T...........G.
Mytilus_galloprovincialisF-FJ890  C.....G..A....A......GGT......T...A.C..T..G.GTC.G..G.T..GC.....CA.T...........G.
Mytilus_trossulusF-GU936625      ...G.....A....A...C...GC....T.C..GAT...G..G.G.A....G.TCGGGGCT...C..GCA........AT
Mytilus_trossulusF-HM462080      ...G.....A....A...C...GC....T.C..GAT...G..G.G.A....G.TCGGGGCT..CC..GCA........AT
Arcuatula_senhousia1             ...T..GT.TT...ACGG.TTGTAT.G.A.TG..T..G..GTGTC.C.TAGCTTAGTAT.....G.TT.A..ATTATT.T
Musculista_senhousiaGU001953     ...T..GT.TT...ACGG.TTGTAT.G.A.TG..T..G..GTGTC.C.TAGCTTAGTAT.....G.TT.A..ATTATT.T
Bathymodiolus_childressiNC059707 ...CTCCA.TG.T.A.TTATT..AT..T.GGGGC.T.T.TCTCTCT..TAC.TT.GG.T.GT..GCTTGAATTTATTTAT
Bathymodiolus_japonicusAP014560  ...CTCTA..G.T.A.TTATT.GAT..T.AGGGCTGCT.TCTCTCT..TAC.TT.GG.T..T..GCTTGAATCTATTTAT
Bathymodiolus_securiformisNC0395  ...CTCCA.TG.T.A.TTATT.GAT..T.AGGGCAT.T.CCTCT.T..TAC.TT.GG.T..T.CG.TTGAATTTATTTGT
Brachidontes_exustusKM233636     .TCTT.TA.TC.CG.TC..TG.TCTATCAAT...ATATCTATTT.TAGCA.CTTAATAT.G.....T..T..TTTTATAG
Crenomytilus_grayanusNC044128    .........G..G.AGC....G...AGG..T..GATA.....GGGT..GA.AGTAAT.GC.........A..T.....GT
Gregariella_coralliophagaNC04412  .........A......T..TT...T.G..CTG..AAA..TATC.CCACTT.AGT.GT...T...G.TG.C...TTAATAG
Modiolus_kurilensisKY242717      .G.GT.TA.GT.GG.G.GA..C..GTT..CT.GCTTGT.C.T.G....TAA.GGGGT.TGTT..A.TGGATTT..TATAA
Modiolus_modiolusKX821782        CG.GT.TA.GT.GG.G.GA..T..TTT.....GGTTGT.TCTGG....TAA.GGGGTCTGTT..A..GGATTT...ATAA
Mytilisepta_keenaeNC044127       .TC.T.TA.TT.TG.TG...T.G.TTGGTCTC.GT....TGT...T..GAGAGT..T.C.....G.TT.T...TTTCT.T
Mytilisepta_virgataKX094521      CTCTT.TA.TT.TG.TG...C.GATTGTTCTC.GTT...TGT...TG..AG.GTG.T.T.....G.TT.A...TTTCTGT
Perna_canaliculusMG766134        C......A.TT...AT.GA.TTTATTGT.....GTTAT.T.T.GCA..TAG.CTAG...ACTT.A.T..A..AA.AAT.T
Perna_canaliculusMK775558        C......A.TT...AT.GA.TTTATTGT.....GTTAT.T.T.GCA..TAG.CTAG...ACTT.A.T..A..AA.AAT.T
Perna_pernaOK576481              .......A.TT.G.AT.C..TGTATTGT......TTGT..ATG.CA..TAGGTTAATG.ACTT.A.CG....A..AAT.T
Perna_viridisJQ970425            ......GA.TT.G.ATTC.T.TTTTC..T.GG.GTTGG.T.AT..T..TTG..GGATG.ATTT.G..G.A....TTAG.T
Perna_viridisMW727515            ......GA.TT.G.ATTC.T.TTTTC..T.GG.GTTGG.T.AT..T..TTG..GGATG.ATTT.G..G.A....TTAG.T
Septifer_bilocularisMK721549     .CTT...T.A..TTCTTC.TTTTATA.TT.T.GTTT.CAT.TCT.T..CA..GT..T.T.T..C.....TA.CTTT.TCT

Mytilus_californianusF-JX486124  TGATTCTGGTGAGATTTTTGTAAATGGTTATGGGAATAAGGGTTGTCTTTGTATGTATCGTATCATTTTTATTTACGGGT
Mytilus_coruscusKart1            .A...T.A..A......C.A.............T...G..T.....T.....G.....T......C..C..........A
Mytilus_coruscusKJ577549         .A...T.A..A......C.A.............T...G..T.....T.....G.....T......C..C..........A
Mytilus_chilensisKP100300        .....T.A..A......A.T..G...........GT..........A..C..T........G.GT.G.C.G..C..A..G
Mytilus_chilensisNC030633        .....T.A..A......A.T..G...........GT..........A..C..T........G.GT.G.C.G..C..A..G
Mytilus_edulisF-MF407676         .....T.A..A......A.T..G...........CT..........A..C..T........G.GT.G.C.G.....A..G
Mytilus_galloprovincialisF-FJ890  .....T.A..A......A.T..G...........CT..........A..C..T........G.GC.G.C.G.....A..G
Mytilus_trossulusF-GU936625      ....CT...........A.T..G...........GT....A....CG.....C..C..T..G..T.....G........G
Mytilus_trossulusF-HM462080      ....CT...........A.T..G...........GT....A....CG.....C..C..T..G..T.....G........G
Arcuatula_senhousia1             .A...G....AGTGC....T.TGG.TT..T.AT.TTGCgagatggtt...T.G.TA..GC.TAG....AGGC.ACT.CCG
Musculista_senhousiaGU001953     .A...G....AGTGC....TCTG.G.T..T.A..CG.TGA.A.G..T..CT.G.TA..GC.TAG....AGG..ACT.CCG
Bathymodiolus_childressiNC059707 ..GGGTGCT..CTT..G.AA...TCT..ATCTATCC.TT..T.G..TG.GA.GATGGGT..T.GTtttatgttatctata
Bathymodiolus_japonicusAP014560  ..GGGTGTC.TTTC..G.AA...TCT..GT.T.TTT.TT..C.G..TG.GA..ATGGGT..T.GT...A.G..AT.TATA
Bathymodiolus_securiformisNC0395  ..GGGTGTT.CTTT..G.AA...TCT..GTCT.TCT.CT..T.G..TG.GA..ATGGGT..T.GTC..A.G..GT.TATA
Brachidontes_exustusKM233636     .A..GAGA..TTTT..A..TGT.atgA.GT..TTTG..TC...A........T.T...TA.T.GTA.G..G..A.GT.TG
Crenomytilus_grayanusNC044128    .....G.AA....G...A.C...........A..G.C...A...T.G.....G.....T..G..T...........A..G
Gregariella_coralliophagaNC04412  ..G..T.TA...TT....AAtaa.....AT..TTTTC..TT..AT.A...A.G.TA..TT....CAC.A.T..C..A.TA
Modiolus_kurilensisKY242717      .TT..GGCT.ATTCAG..AAtaaTG.C.GTG...TGCTGT...A..AA.A..GGT.CCTTGTATT..GC.T...TTA..C
Modiolus_modiolusKX821782        .TT..GGTT.ATTTAG..A.taaGGTT.GC.TT.T..TT..T..A.AG.G.CTGTG.GGTGC.GT..G.AT.....TTT.
Mytilisepta_keenaeNC044127       .A...G..A.TG.T.G..AAcaaagattt...TT.G.......G..A...A.TAT.TGTT..GGTC....T..GTTAA.C
Mytilisepta_virgataKX094521      .AG.AG.AA.TG.G.G..ATC...GAT.....TTG.....AA.A..G...A.TAT...TT...GT.....G..ATTAA.A
Perna_canaliculusMG766134        CT..AAG.TACTTTA...G...G...A.CGAAT.TT...CCC....G...C.TAT.GCTT..AG.C.AA.T..G.TACTA
Perna_canaliculusMK775558        CT..AAG.TACTTTA...G...G...A..GAAT.TT...CCC....G...C.TAT.GCTT..AG.C.AA.T..G.TACTA
Perna_pernaOK576481              CT..AAG.TACTTTA...GA..G...A..GAAT.TG...CTC....G...C.TAT.GGAC.GAGT..GA.T..G.TA.TA
Perna_viridisJQ970425            C.T.AT..T.TTTTA.A.G..GT...A..GAAT.TT.TCTTT.GT.T...C.T.T...TT..AGGA.GG.G..AGTACTA
Perna_viridisMW727515            C.T.AT..T.TTTTA.A.G..GT...A..GAAT.TT.TCTTT.GT.T...C.T.T...TT..AGGA.GG.G..AGTACTA
Septifer_bilocularisMK721549     ATT.GT..ACT.TTA...AAcaa...AGCC.TTTTT.TGTTTC.T.T..CA.TGTC..TC..AT.GC...G..GTGA.CC

Mytilus_californianusF-JX486124  TTATTGTTACTAAGAGAAAAGCGAGGCCTTGATCGTGAAAAGTGTAGGCCATATGAGTGTGGGTTTGAGCCTATTGGAAG
Mytilus_coruscusKart1            ..G........G..T........C..T..............A...........C.....C....................
Mytilus_coruscusKJ577549         ..G......T.G..C........C..T..........................C..........................
Mytilus_chilensisKP100300        ...A.AA..T..........A..G..G..G..C..A..G..A........G.....A........C........C.....
Mytilus_chilensisNC030633        ...A.AA..T..........A..G..G..G..C..A..G..A........G.....A........C........C.....
Mytilus_edulisF-MF407676         ...A.AA..T..........A..G..G..G..C..A..G..A........G.....A.................C.....
Mytilus_galloprovincialisF-FJ890  ...A.AA..T..........A..G..AT.G..C..A..G..A........G.....A.................C.....
Mytilus_trossulusF-GU936625      ...A..C.......G........G.....A..C..A........C..T..............A.................
Mytilus_trossulusF-HM462080      ...A..C.......G........G.....A..C..A........C..T..............A.................
Arcuatula_senhousia1             ..G..TA....CTCCTCT..ATCT.ATTA.AGG.........CTCTCT..T.....................G.ATTC..
Musculista_senhousiaGU001953     ..G..TA....TTCTTCC..ATCT.ATTA.AGG........ACTCTCT..T.....................G.ATTC..
Bathymodiolus_childressiNC059707 atgC.CA.GT..TCTATG.C.G.GCAGTGGAG..........GT.TCC..C........C........T..G...CTT..
Bathymodiolus_japonicusAP014560  A.GctcatgttatctatgacgG.GCAGTGGAG..........GT.TCC..C.................T..A...CTT..
Bathymodiolus_securiformisNC0395  A.GctcatgttatctatgacgG.GCAGTGGAGC.........GT.TC...T.................C..A..CCTT..
Brachidontes_exustusKM233636     ..GG...GCT..TCTTTTT.CAA..TATAC...........AA.CTCT....................AAGA..AAT.TC
Crenomytilus_grayanusNC044128    C.G..A..GT.G........A..G..GT.A..C.....G..A.....C..G.................A..C........
Gregariella_coralliophagaNC04412  A....A..TT.GTCT.....AG.T..AACAA....A.....AA.A..C..T...........A......A.A........
Modiolus_kurilensisKY242717      ......GCTA..G....T.TAA.TagaagtAG...A.......C.TCTTGT....................G...C...C
Modiolus_modiolusKX821782        ..G..A.GG..GGCTAT.GGAGATA.AAG.AG...A.......C.TCTTGT........C...........A...C...C
Mytilisepta_keenaeNC044127       ....G...TT.GTCTAT...AT.T..AGAA..C.....G....C.TCT.....C........T.....TGGAT.GTT...
Mytilisepta_virgataKX094521      ....G...TT.GTCTAT...AACTC.TGAA...TA.C.G....CATCT........A...........TGGGT.ATTG..
Perna_canaliculusMG766134        G..GCT..GT..TCT.....ATC.TTTGAAAG...A.......C.TCT..G.....A.....T.....T......TT...
Perna_canaliculusMK775558        G..GCT..GT..TCT.....ATC.TTTGAAAG...A.......C.TCT..G.....A.....T.....T......TT...
Perna_pernaOK576481              A.TG.T..GT..TCT......TCTTCTGAAAGC..........CATCT..T.................T......TT...
Perna_viridisJQ970425            G....T...T..TC...G..AAC.TTTGAGAGA.....G....CGTCC..T.................C......TT...
Perna_viridisMW727515            G....T...T..TC...G..AAC.TTTGAGAGA.....G....CGTCC..T.................C......TT...
Septifer_bilocularisMK721549     ...A....TT..TC.......TCGTTAG..AGA.....G..AA..TCT..T..C..A.....T.....AGT.G.GAT...

Mytilus_californianusF-JX486124  GGCTCGTAGTCCTTTTTCAATTCGGTTTTTCTTAGTAGCTGTTTTATTTGTAGTGTTTGATGTTGAAGTGGTGCTGTTGA
Mytilus_coruscusKart1            ...C..C..C.....C..G...........TC.C........A.................C.....G..A..TT.A..A.
Mytilus_coruscusKJ577549         ...C..C..C.....C..G........C..TC.C........A.................C.....G..A..TT.A..A.
Mytilus_chilensisKP100300        A.....A..C.....C..C.....A..C..T.....G..A.....G.....G...........G..G..A..C..A....
Mytilus_chilensisNC030633        A.....A..C.....C..C.....A..C..T.....G..A.....G.....G...........G..G..A..C..A....
Mytilus_edulisF-MF407676         A.....A..C..C..C..C.....A.....T.....G..A.....G.....G.....C.....G..G..A..C..A....
Mytilus_galloprovincialisF-FJ890  A.....A..G.....C..C.....A.....T.....G..A.....G.....G...........G..G..A..CT.A..A.
Mytilus_trossulusF-GU936625      A.....G..G..C.....T..C..A..C..TC.......A.....G..C..C...........A..G..A........A.
Mytilus_trossulusF-HM462080      A.....G..G..C.....T..C..A..C..TC.......A.....G..C..C...........A..G..A........A.
Arcuatula_senhousia1             T.....A.C.AGG.....TG..........T.....C.....C........G...............C..TCTA.C..AG
Musculista_senhousiaGU001953     T.....A.C.AGA.....TG..........T.....C.....C........G...............C..TCTA.C..AG
Bathymodiolus_childressiNC059707 ...C.....GAGG.....TT.G..C.....TC.GC.T.GC.....G...T.............G........TA..G.TG
Bathymodiolus_japonicusAP014560  ...C.....GAGG.....TT.G............C.T.G...G..G...T.............G........TA..G.TG
Bathymodiolus_securiformisNC0395  ...C.....GAGG.....TT.G..T........GC.T.G......G...T.............A........TA..G.TG
Brachidontes_exustusKM233636     C..G..ACA.......G..G.G........T........A.CCA.T..C..T..A........A...A.T.CTT.A..A.
Crenomytilus_grayanusNC044128    T..A..C..GT.......T.....C.....TC.G...........G.....G.....................T......
Gregariella_coralliophagaNC04412  A.........A.A.....TG..........T.....T.....G..G.................G..G..A...T.AG.T.
Modiolus_kurilensisKY242717      T.....A..GAGG......T.G..A.....TC.TT...G......G.....T..T........A.....T..AA.AA..G
Modiolus_modiolusKX821782        T.....A...AGG......T.G..A.....TC.TC...GG.....G.....T..T........A...A.T...A.AA..G
Mytilisepta_keenaeNC044127       C........G........CT.G..A.....T..G........AA.......T..T........G.....T..CT....TG
Mytilisepta_virgataKX094521      A..A..A...........TT.G........T..G..G......A...................AA.G..T..TT.AG.TG
Perna_canaliculusMG766134        ......A...T....C...T.A........TC.TC.T..A.....G.....C..T..C..C..A...T..TCTT.A..A.
Perna_canaliculusMK775558        ......A...T....C...T.A........TC.TC.T..A.....G.....C..T..C..C..A...T..TCTT.A..A.
Perna_pernaOK576481              A..C..A..GT.......TC.A..A.....TC.TC.C..A..A..G.....T..A.....C..G..GT.ATCTT.A..A.
Perna_viridisJQ970425            ...G..A..GT.......TC....T.....TC.TT...GG..C........T..T...........GT..TCTT....A.
Perna_viridisMW727515            ...G..A..GT.......TC....T.....TC.TT...GG..C........T..T...........GT..TCTT....A.
Septifer_bilocularisMK721549     A..C...GC...G.....TT.G..T.....TA.TT.G..C..AC.C.....T...........A.....A.CAT.AA.AG

Mytilus_californianusF-JX486124  TACCCTTTGTCTATATATTTTTCTATGGGAAGAGATTATTAGGTATTTTATCCTCAAGAGGGTTTCTATTTATTTTGTTT
Mytilus_coruscusKart1            ....T....CT.....G...C.T.....T.....G...A.G..A..C.....T.....G......T.G............
Mytilus_coruscusKJ577549         ....T....CT.....G...C.T.....T.....G...A....A..C.....T.....G......T.G............
Mytilus_chilensisKP100300        ....T....CT..C........T.....C..A...G.G..G...........T.....G.....C..CC.....C.....
Mytilus_chilensisNC030633        ....T....CT..C........T.....C..A...G.G..G...........T.....G.....C..CC.....C.....
Mytilus_edulisF-MF407676         ....T....C...C..............C..A...G.G..G...........T.....G.....C..CC.....C.....
Mytilus_galloprovincialisF-FJ890  ....T....C...C..............C..A...G.G..G.................G.....C..CC...........
Mytilus_trossulusF-GU936625      ....T....C...C..G..C..T..C..T......G.G.....G.....G........G..T..C..TC....C......
Mytilus_trossulusF-HM462080      ....T....C...C..G..C..T..C..T......G.GC....G.....G........G..T..C..TC....C......
Arcuatula_senhousia1             ..G.AACAA.T.T.TCTA.CAGGCT.ATA..A.AC...A.CA.AC.AG.GAGTGTT.TT.TT......G..G..C.T...
Musculista_senhousiaGU001953     ..G.AACAA.T.T.TCTA.CAGGCT.ATA..A.AC...A.CA.AC.AG.GAGTGTT.TT.TT......G..G..C.T...
Bathymodiolus_childressiNC059707 .T..AC..T.G.T.G....G.A.GGG...GT..AGG..G.G..CC..G.G.GT.T.GT......CT..CA.G..C.TAC.
Bathymodiolus_japonicusAP014560  .T..AC..T.G.T.G....G.A.GGA...GC.GAGG..G.G...G..G...GT.T.GTG......T..CA.G.GC.TAC.
Bathymodiolus_securiformisNC0395  .T...C..T.G.T.G....G.ATGG....GC.GAGG..G.G...G..G.G.GT.T.GTG..T...T..CA.G.GC.TAC.
Brachidontes_exustusKM233636     .T..AG.AA.....G.......T...A.TTTT..G...A..AC...GG.TATTG.TTTG.TC...G..G.AC.A..A...
Crenomytilus_grayanusNC044128    .G..T.....G..C..G..CC.T...A.T.....G...C.T..A..GG.G..A........C...T........C.....
Gregariella_coralliophagaNC04412  .T..T..AA.T......G...GAACAATA..A...G.T.....C......GTTGGTCTCATA...A.T...G.C......
Modiolus_kurilensisKY242717      .T..TA.CC.A.T.GGTG..AGAGTA...GGATC.GC.G..A.G...A.T.GT.T..TTTTA...A.TA..G.G..AG.G
Modiolus_modiolusKX821782        .T..TA..T.A.T.GGTG..AGAGTG...GGATC.GC..CTA.AG..G.T.GT.T.GTTTT....A.CA..G.G..AG.A
Mytilisepta_keenaeNC044127       .G..TA....T...TCT....GA.T.TTT..A..TGCTA..AC...AC.TATAAG....TT....T.G..A.........
Mytilisepta_virgataKX094521      .G..TA..A.T...TCT....GA.T.TTT..A.CTG.TA.G.C...AG.TA.AAG.T.CTTA...T..C..G....A...
Perna_canaliculusMG766134        ....TG.A..AACA.GG..GA.AAGA..TTTT.AT.ATA.TA..C.GG.TAGA.GCTTTTTA...T..G.A...C.A...
Perna_canaliculusMK775558        ....TG.A..AACA.GG..GA.AAGA..TTTT.AT.ATA.TA..C.GG.TAGA.GCTTTTTA...T..G.A...C.A...
Perna_pernaOK576481              .G..TG.A..AACA.GG..AA.AAGC...TTT.AT.ATA.TA.GT.CA.TAGT.GTTTTTTA...T..AC...C......
Perna_viridisJQ970425            ....TG.G..TCT..GGA..AGGGTG...TTT..C.ATG.G..GC..A.TAGA.GTTTTATC.....T..AG........
Perna_viridisMW727515            ....TG.G..TCT..GGA..AGGGTG...TTT..C.ATG.G..GC..A.TAGA.GTTTTATC.....T..AG........
Septifer_bilocularisMK721549     .T..TG.A..G.T..GTA.CAGT.T..CT..A...ACT..T..AT.AG.TAGTAGCGTTTTA...T.T...G........

Mytilus_californianusF-JX486124  GTTGGGTTATACCACGAATACCGAGAGGGATCCTTGGAGTGAGTGGGCTAAATGGTTAAAAGGCTAGCAATCAGGCTTAT
Mytilus_coruscusKart1            ..G.....G.....T..G..T.....A..T..T.........gtgggataa.............................
Mytilus_coruscusKJ577549         ..G...........T..G..T.....A..T..T..............A................................
Mytilus_chilensisKP100300        ..G..CC....T..T........T..A..T..T..............T...............T.......T........
Mytilus_chilensisNC030633        ..G..CC....T..T........T..A..T..T..............T...............T.......T........
Mytilus_edulisF-MF407676         ..G..AC....T..T........T..A..T..T..............T...............T.......T........
Mytilus_galloprovincialisF-FJ890  ..G..A.....T..T........T..A..T..T...........C..T...............T.......T........
Mytilus_trossulusF-GU936625      .GG..TC.C..T........T..T.....G..T.....A.....A..T...............T.G.....T..A.....
Mytilus_trossulusF-HM462080      .GG..TC.C...........T..T.....G........A.....A..T...............T.G.....T..A.....
Arcuatula_senhousia1             T.A.....G.TT..T..G.TT..T....TTCGT.AAATTGA.T.TACTt.aG....ATTGT..T..TT..GT.TAT..C.
Musculista_senhousiaGU001953     T.A.....G.TT..T..G.TT..T..A..T..G..AA.T...A.TTA....G....ATTGT..T..TT..GT.TAT..C.
Bathymodiolus_childressiNC059707 A......GCCT.T.T..GCGT..C..C..G..GA....T..GA.TA.TG.GG......TTG.T..T.TT..AT.TA.AC.
Bathymodiolus_japonicusAP014560  A......GTCTTT.T..GCGT..T..T..G...A....T..G..TA.TG..G..A...TTG.T..T.TT..AT.TA.AC.
Bathymodiolus_securiformisNC0395  A....T.GTCTTT.T..GCGT..C..C..G..GA....T..G..TA.TG.GgtgA...TTG.TTCT.TT..GT.TA.AC.
Brachidontes_exustusKM233636     ..A..CC.G.T.......C.T..T..A..T..T.....T.......CT......T..TT.G..T..TTTT.T...T.G..
Crenomytilus_grayanusNC044128    A.C.....G.....T..G...........G..T.....A........A..............A..G.....TG.......
Gregariella_coralliophagaNC04412  T.A.......TT..T..G........A..G..T..AA.T.....TTAAtaa...AC..T.TCTT..ATT..TG.CAC...
Modiolus_kurilensisKY242717      ..A..A.GT.TAT.T..GCGG..T..T..C...A.A..T..GA.TAAGG.G......TTG...GGT.TTGCAGTAG..T.
Modiolus_modiolusKX821782        ..G....GT.TAT.T..GCGG..G..T..C..TA.A..T...A.TAAAG.G......TTG...GGT.TGGCAGTAG..T.
Mytilisepta_keenaeNC044127       T.A.......TT..T........T..A..T..T..A.....G..A.AT.........TT.G..T.TTTGG.T..T...G.
Mytilisepta_virgataKX094521      .....T..G..T........T..T..A..Ttctttagagtgggtagattaa.....GTT.G..T..AT.T.T..TG.A..
Perna_canaliculusMG766134        C.A..CA.T..T..T..G.GA.....A..G..T...A.T.....A.TT...G...CCGT...TT.GATT..TTCTT.G..
Perna_canaliculusMK775558        C.A..CA.T..T..T..G.GA.....A..G..T...A.T.....A.TT...G...CCGT...TT.GATT..TTCTT.G..
Perna_pernaOK576481              T.G..CA.T.TT..T..G.GG..G..A..G..T..AA.T.......TT...G...CCGT...TT..A.T..T.CTT.G..
Perna_viridisJQ970425            T.A..AA.T.TT..T..G.GA.....A..G..A...A.C..G..TATT..GG...CAGT...TA..AT.T.AGTATGA..
Perna_viridisMW727515            T.A..AA.T.TT..T..G.GA.....A..G..A...A.C..G..TATT..GG...CAGT...TA..AT.T.AGTATGA..
Septifer_bilocularisMK721549     A....C....TT..T..G..T..T..A..T..TC.T..T.....TA.T.....TA...C.G.TGCGTGTG.TTTA..AG.

Mytilus_californianusF-JX486124  TGCATTAATTATTATAAAGAATTTAAACATATCAATTATTGGGCTGAGATTTCTTACAATCATAAGTGTGATGATAGTAA
Mytilus_coruscusKart1            ..................AG.CC....T.....G........A......C..T.A.....T.C...CT......C.ACG.
Mytilus_coruscusKJ577549         ..................AG.CC....T.....G........A......C..T.A.....T.C...CT......C.ACG.
Mytilus_chilensisKP100300        ..................A..CC.G..TG.GAGT.........T.A..TG..T.A.....TT.G...A.AGGTGCC.C..
Mytilus_chilensisNC030633        ..................A..CC.G..TG.GAGT.........T.A..TG..T.A.....TT.G...A.AGGTGCC.C..
Mytilus_edulisF-MF407676         ..................A..CC.G..TG.GAGT.........T.A..TG..T.A.....TT.G...A.AGGAGCC.C..
Mytilus_galloprovincialisF-FJ890  ..................A..CC.G..TG.GAGT.........T.A..TG..T.A.....TT.G...A.AGG.GCC.C..
Mytilus_trossulusF-GU936625      ......G...........A..CCC...T..GAGTG.C......T.A..CG....A..T..TC.....A..GGCGCCAC..
Mytilus_trossulusF-HM462080      ......G...........A..CC....T..GAGTG.C......T.A..CG....A..T..TC.....A..GGCGCTAC..
Arcuatula_senhousia1             G.TG.....AG.AG..TT.C.ACGCG.GT..GTGG...GG.CA..ACT.A.AAGGTTTTATT.GGCAC.CTATC.CTGTG
Musculista_senhousiaGU001953     G.TG.....AG.AG..TT.C.ACGCG.GT..GTGG...GG.CA..ACT.A.AAGGTTTTATT.GGCAC.CTATC.CTGTG
Bathymodiolus_childressiNC059707 .TTT...GGCT.GC..GGT.GC...G.GT........GC...CT..TCT..A..AGGTGCA...gcgA..T.ATCTT..T
Bathymodiolus_japonicusAP014560  .TTT...GG.T.GT.GGGT.GA...G.GT........GC...AT..TCT..AT.GGGCGCG...gcgA....ATCTT..T
Bathymodiolus_securiformisNC0395  .TTT...GGGT.GT..GGA.GA..GG.GT........GC...TT..TCT..A..AGGTGCG...GCGA..ataTCTT..T
Brachidontes_exustusKM233636     GTATA.CC.AT....TCGC..G..T.GAG.GAGCT.G.GC.CTGC..........GTTG.A.A.T..A.A...C.GA.T.
Crenomytilus_grayanusNC044128    C..G.....GG.A..G..AG.CC.G........T........AT....GG..T.G.....T.....AT...CA...AC..
Gregariella_coralliophagaNC04412  .ATT..G..A..A..CGGT..AA..G.AGC.G....AGCC..AT.AGTT..A..A.T.T.T..T.TA..ATACGG....G
Modiolus_kurilensisKY242717      GTTG...C...C.T..GGCGG.GAGGTAGAGGTG...T....TG..CT.A..TGCT.TG.TC.TtttT.T..ACCCT..T
Modiolus_modiolusKX821782        GTT....T...CCG.GGGTGGAGA.GTAGAGGT.G.CT.....G..TT.A..TG...T..TC.TTT.A..CCTT.GT.G.
Mytilisepta_keenaeNC044127       ..GG..GT.AG.GT....AG..G....AGC.AG.T.GG.G...T.TGC.G.GA..CTGT.TT.TTC.A.A..CT..C..G
Mytilisepta_virgataKX094521      ATTT...T.GG.GT...GA...G....AG..AG.T.AG.G..TT.T.T.G.AA.ATT.G.TT.TGCAA.A..A...T..G
Perna_canaliculusMG766134        .AT.C.CT..G..T..GGT...AGG.CA..TAGGT.A..A.TTT.ATTT..CT.ATTTT.A.CTGT.T.AGA.....GC.
Perna_canaliculusMK775558        .AT.C.CT..G..T..GGT...AGG.CA..TAGGT.A..A.TTT.ATTT..CT.ATTTT.A.CTGT.T.AGA.....GC.
Perna_pernaOK576481              .AT.C.CT..G.CT..GGT...AAGGCA...AGGT.G..A.TC..TCTT..CT.ATTTT.A.CTGTCT.AGAAC...GG.
Perna_viridisJQ970425            CTTTC.TTG....G.T.GA...AA..TGT.GAGGC..T.AA.TT..GCT..GT.A.T.G.AGGGGT.A.AGA.....G.G
Perna_viridisMW727515            CTTTC.TTG....G.T.GA...AA..TGT.GAGGC..T.AA.TT..GCT..GT.A.T.G.AGGGGT.A.AGA.....G.G
Septifer_bilocularisMK721549     GTTTA.TG....GT...GAG..AGTTTA.CTAT.G.AT.ATT.T.ATT..G.T.A.GTG.T..GT..A.T.CA.G...TT

Mytilus_californianusF-JX486124  GAACGGTAACTGGGAGAGTAGAGTTAAATGGTTTATTCACAACAGATTTTGTGATGGGATTGATGGTAGTATTAACTTTA
Mytilus_coruscusKart1            ....A.CG.T.A.A..G..G...A.GGGC..C....A...G.................G.........AC......C..G
Mytilus_coruscusKJ577549         ....A.CG.T.A.A..G..G...A.GGGC..C....A...G.................G.........AC......C..G
Mytilus_chilensisKP100300        ..GTT.CG..A..AG.G.....A........GC...A.T.G..G..C..C........T......A.CAC...G..A...
Mytilus_chilensisNC030633        ..GTT.CG..A..AG.G.....A........GC...A.T.G..G..C..C........T......A.CAC...G..A...
Mytilus_edulisF-MF407676         ..GTT.CG..A..AG.G.....A........GC...A.T.G..G..C..C........G......A.CAC...G..A...
Mytilus_galloprovincialisF-FJ890  ..GTT.CG..A..AG.G.....A........G....A.T.C..G.....C........G......A.CAC...G..A...
Mytilus_trossulusF-GU936625      ..GTC.CG.TA...G.G........G..C..G..G.A...C.....C.....A..A..G..A.....TAC.C.....C..
Mytilus_trossulusF-HM462080      ..GTC.CG.TA...G.G........G..C..G..G.A...C.....C.....A..A..G..A.....TAC.C.....C..
Arcuatula_senhousia1             T.GTACC.GA.AAAGTGTGGATAC.TC.....G.TA.AGTCTG.......T...GTTT.AGA..ATCTC.T...GGGG..
Musculista_senhousiaGU001953     T.GTACC.GA.AAAGTGTGGATAC.TC.....G.TA.AGTCTG.......T...GYTT.AGA..ATCTC.T...GGGG..
Bathymodiolus_childressiNC059707 TTTTATGCG..CAATACTCT.......T...A..T..T.ATTTG..C...CCAGG.CAGGCCT.A.....TC.T.GAA.T
Bathymodiolus_japonicusAP014560  TTTT.TGCG...A.TACTCT.......C...AG.T..T.ATTTG.....CCCAGG.CAGGCTT.A.....CC.T.GAA.T
Bathymodiolus_securiformisNC0395  TTCT.TGCG...AATACTCT..A....T...AG.C..T.ATTTG......CCAGG.CAGGCCT.A.....CC.T.GAA.T
Brachidontes_exustusKM233636     .GCAA.GGT.ATCA..TT.C..AA...GG..GC.TG.GTG.TTT......T.A.GTTCTAGC..A...TGT.....CG..
Crenomytilus_grayanusNC044128    .GG.A.CC.AC..T.A.A.T...C.......G....A..G..TT.....CA.A..A..G..A..A..CAC..........
Gregariella_coralliophagaNC04412  C..AT.C.G.A.AA..T.....AA.C.TA..A.GC..T.ATTAC..C.A...AG.CTT.A.AC.A..GAG......GA.G
Modiolus_kurilensisKY242717      T..GTTGGGAAA.T..G..T..AA.GGGG.....GACT.GGCT......G..TGGT.TGG.T..A...A.T...T.C..T
Modiolus_modiolusKX821782        ..TGA.A..A.agt..G..T..AA.GGGG......ACT.G.TTG.....A..TGGT.TGA.C......A.T..GT.C..T
Mytilisepta_keenaeNC044127       ..T.AAG.T.AATACATTAT......TTA...A.T..T.ACCTT......C.TGCTA.TAGA..AA.TTGC.....G...
Mytilisepta_virgataKX094521      .GT.AA..T...TA..CTAT...C..TTA........T.ATCTC..C...C.TGC.A.TAGA..AA.TAGT.....AG.T
Perna_canaliculusMG766134        CT.TCAGGGAC.AATTT....CA...GGC..GAGGG.A.GGTAC.....AT..TCTTATAG.T.AAGT..TC...GAA.T
Perna_canaliculusMK775558        CT.TCAGGGAC.AATTT....CA...GGC..GAGGG.A.GGTAC.....AT..TCTTATAG.T.AAGT..TC...GAA.T
Perna_pernaOK576481              TGGTTAACGA..AATTTT...CT...GGC..GAGGA.A.G.TAT..C...T.ATCTTATAGCT.AAGT.CT....GAG..
Perna_viridisJQ970425            T..TCAATGA..A.GT.A.TAGAA.GGGG...AGTC.T.G.TAT......T.ATCCTATAG.T.AAGG..T..G.GGA.T
Perna_viridisMW727515            T..TCAATGA..A.GT.A.TAGAA.GGGG...AGTC.T.G.TAT......T.ATCCTATAG.T.AAGG..T..G.GGA.T
Septifer_bilocularisMK721549     AT.T.CA..G..AAGTTA.T..C.AC.TA..GA.TG.AT..TT....AG.ACA.GAAC.AGAT.AA.TAC....T..A.T

Mytilus_californianusF-JX486124  TTCGTGGCAGCACTTTCCCACTTAAGAAGGGTGAAAACAGCACGTAAATCAAGATTTAACTTGATAGTTATCACAATCAG
Mytilus_coruscusKart1            ..T..C...........T...C..........A........G..C........G.....T..A.....CG.G.G.....C
Mytilus_coruscusKJ577549         ..T..C...........T...C..........A........G..C........G.....T..A.....CG.G.G.....C
Mytilus_chilensisKP100300        ..T..C...ATT.....TT.T.....T..A.CT...GTCT.C..G...G.............A..G.......G...T..
Mytilus_chilensisNC030633        ..T..C...ATT.....TT.T.....T..A.CT...GTCT.C..G...G.............A..G.......G...T..
Mytilus_edulisF-MF407676         ..T..C...ATT.....TT.T.....T..A.CT...GTCT.C......G.............A..G.......G...T..
Mytilus_galloprovincialisF-FJ890  ..T..C...ATT..C..TT.T.....T..A.CT...GTCT.C..G...G.............A..G.......G...T..
Mytilus_trossulusF-GU936625      ..T..A...ATT......T..C....G.....T..G.TCCAC..G...G..........T..A...A......G......
Mytilus_trossulusF-HM462080      ..T..A...ATT......T.TC....G.....T..G.TCCAC..G...G..........T..A...A......G......
Arcuatula_senhousia1             ..T..A.TG...A.AGGGGTA.......CAAA.GTG.GC.TG..G..CAAGCT....CTA...G..AA...GTTTT.AT.
Musculista_senhousiaGU001953     ..T..A.TG...A.AGGGGTA.......CAAA.GTG.GC.TG..G..CAAGCT....CTA...G..AA...GTTTT.AT.
Bathymodiolus_childressiNC059707 .ATA.TAG.TTTT.AATGGTG..GG.C....CCGCGGTTT.C...TTTAGTGC......TAGAC.TA...CTTGT...G.
Bathymodiolus_japonicusAP014560  .ATA.TAG.TTTT.AATGGTGA.GG.C....CT.TGGTTT.T...TTTAGT..G.....TAGCC.TA....TTGT..TG.
Bathymodiolus_securiformisNC0395  .ATA.CAG.TTTT.AATGGTGA.GG.C....CTGTGGTGT.T...TTTAGG..G.....TAG.C.TA....TTGT..TG.
Brachidontes_exustusKM233636     .ATA.TAGTTGTT.AATA.TTA.TGA...TTGTTC..T..........AT.GA.A.A..G..A..TT.A.CAGT.T.GT.
Crenomytilus_grayanusNC044128    ..TA.C..G.TT..A..T...........AA.T.....G.TG.....GC.......C..TC.A...A....TGGG..T..
Gregariella_coralliophagaNC04412  ..TA.TATG.T.T.A..GTTAA...T...AACAaaaGT..AG..G...CA.GAG.A.......T.TA.AT.A.G...T.A
Modiolus_kurilensisKY242717      .ATA.CAGTATTT.AATG.TT..G......A.TGG.GTTAAG..GTTTAATGC.....GAAAAG..A..T.GTGT..TT.
Modiolus_modiolusKX821782        .ATA.TAGG.GT..GATG.TT..G.....A..TGG.GTGAAG..GTTCAATGC.....GAAAAG..A..T.GTGT..TT.
Mytilisepta_keenaeNC044127       .AT....TTAGG...ATAGTAA...T...AT.A...GT.AAG..AGTT..GTTGA.A.....T...AA.T.G.GT..TG.
Mytilisepta_virgataKX094521      .AT...ATTAGT..GATAAT...T.TG...T.A...GT.AAG....TGAGGTTGA.A..T..T..TAA.C.T.G...A..
Perna_canaliculusMG766134        ..TA.TAT.TTG...AG..TGA....G..TAA..GGGT.CA...A.TTAAGTT....T.T..T..GAACT.AG.TT.GTT
Perna_canaliculusMK775558        ..TA.TAT.TTG...AG..TAA....G..TAA..GGGT.CA...A.TTAAGTT....T.T..T..GAACT.AG.TT.GTT
Perna_pernaOK576481              ..TA.T.T.TT...AAGG.TAA.G..T..TAAA..TGTTCA...AGTTAA.TT...CT....T..GAA.T.GGT.C.ACT
Perna_viridisJQ970425            ..TA.TAT.TTGT.AAG.TTAG.T.....AAAA.GGGT.AT...A.CT..TTTG...T.T..TT..AA.T.A.G.T.ATT
Perna_viridisMW727515            ..TA.TAT.TTGT.AAG.TTAG.T.....AAAA.GGGT.AT...A.CT..TTTG...T.T..TT..AA.T.A.G.T.ATT
Septifer_bilocularisMK721549     ..T..AAGT.TGT.G..GATGC....GTCT..A..TGTT.TG..GGC.AA.CTT....GT..T..TA.G.GT.T..GAGT

Mytilus_californianusF-JX486124  CCTGATCTTGCTAATAAGTTTTAGAGTGAGAAGGTTTTTTCTCTTTTTTTTTTTTTTTGAAAGAGTACTGGCGCCCTTGC
Mytilus_coruscusKart1            T.....T..A..G.....A.....G..A.....T..C.....T..............C..G.....GT.A..A..TC...
Mytilus_coruscusKJ577549         T.....T..A..G.....A.....G..A.....T..C.....T............CGA..G..TgtgA.TAGCA...CTG
Mytilus_chilensisKP100300        T..T..T..AG.G.....G.....G.....G.........T.T.....C........C.....T..GT.A.....T...T
Mytilus_chilensisNC030633        T..T..T..AG.G.....G.....G.....G.........T.T.....C........C.....T..GT.A.....T...T
Mytilus_edulisF-MF407676         T..T..T..AG.G.....G.....G.....G...........T..............C.....T..GT.A.....T...T
Mytilus_galloprovincialisF-FJ890  T..T.....AG.G.....G..C..G.....G...........T....................T..GT.A.....TC..T
Mytilus_trossulusF-GU936625      ...A..T..AG.G.....A..C..G.....G.....C.....T....................T..G..A..C..TC..T
Mytilus_trossulusF-HM462080      ...A..T..AG.G.....A..C..G.....G.....C.....T....................T..G..A..C..TC..T
Arcuatula_senhousia1             TA.AG.TG.AG.....GCG.....C..A.....T..C.....T..............C..G..CTCT...ATT..T..AA
Musculista_senhousiaGU001953     TA.AG.TG.AG.....GCG.....C..A.....T........T..............GAG.GCGACT...ATT..T..AA
Bathymodiolus_childressiNC059707 TG.TT.G..AG.TTGTGC......T.....GGCCAC...CT....C..CG..........GG.G..TT..TTT..TACTT
Bathymodiolus_japonicusAP014560  TGCTT.G..AA.TTGTGCC.....T.....TGCCAC...CT.......CG..C.......GG.G..TT..TTC..TACTT
Bathymodiolus_securiformisNC0395  TG.TT.G...A.TTGTGC......T..A..GGCCAC...C..G..C...G.CC.......GG....TT.ATTT..AACCT
Brachidontes_exustusKM233636     TGGTG.T..AG.TGG..C.......TGA.CT.ATC.....T.T...........C.......A......AATT..AG.CT
Crenomytilus_grayanusNC044128    A..A...C.A.....G.....C..G..A..T..A..C..C..T...............TG..AGAGTG.TAGCA..A.TA
Gregariella_coralliophagaNC04412  T..AT.T...A.T.....A...CTT..A.....T........T........C..C.........AGT..ATTC..AC.AT
Modiolus_kurilensisKY242717      TG..G.T..AG.GT.GGCG.....TT.T..GTCTA.A...T.A....A.A...GC.....G.....GT..ATT..AACTT
Modiolus_modiolusKX821782        TG..G.T..AG.GT..GCG.....TT.T..GTCTA.A...T.A....A.A...G.........G..GT.AATC..AACTT
Mytilisepta_keenaeNC044127       .G.AG....AG.TTGTGT.....CT..A..G.AT......T.T........C..C.....G..GTCTT.AATT..TA.TG
Mytilisepta_virgataKX094521      TT.A..T...A.TT..GT.....CT..A....AT..C.....T....................TTCGT.AATT..TG.TA
Perna_canaliculusMG766134        AA.AG....AG.TT..GC....T.CACATCT..T.....GGGT.....C............TCT.CTT.AATT..A...A
Perna_canaliculusMK775558        AA.AG....AG.TT..GC....T.CACATCT..T.....GGGT.....C............TCT.CTT.AATT..A...A
Perna_pernaOK576481              AA..G.T...G.CT..GC....T.CACCTCC..T.....AGGT.....C...........GTCC.CTT.AATT..TC.TA
Perna_viridisJQ970425            AA.AG.G..AG.TT.TGC....T.TACTTCT..T...C.AGGG.....C...........GTCT.CTT..ATT..T..AA
Perna_viridisMW727515            AA.AG.G..AG.TT.TGC....T.TACTTCT..T...C.AGGG.....C...........GTCT.CTT..ATT..T..AA
Septifer_bilocularisMK721549     T..A.G.C.TG.TT..TCA........AG.T.AT......T.A..........GC.........ACTT.AAT...TA.TT

Mytilus_californianusF-JX486124  TGTTATTAATTGTAGGATGGCGGTTACAAGCAGGAGGTTATATGGTGATCTATACTGTGTTTGGGTCTCTTTTCTTCTTG
Mytilus_coruscusKart1            .A..GC.......G.....A..A...........G...........T..T..............T..G..C.....TC.A
Mytilus_coruscusKJ577549         CTA.TGCT.A.TGT..GAT.GC.A.TAC.AGCA.G..GtatatggttatttatactT.A.A...T.A.T.A.A..GTG.T
Mytilus_chilensisKP100300        .AC.G.....C.....C.....TC....G........C.....A.....T........A........G.....T..TC.A
Mytilus_chilensisNC030633        .AC.G.....C.....C.....TC....G........C.....A.....T........A........G.....T..TC.A
Mytilus_edulisF-MF407676         .AC.G.....C.....G.....TC....G........C.....A.....T........A........C.....T..TC.A
Mytilus_galloprovincialisF-FJ890  .AC.G.....C.....T.....TC....G..............A.....T........A..C.....C........TC.A
Mytilus_trossulusF-GU936625      ................C..A..T.....G.....G..G..C..A..A........G.....C..A........T.....A
Mytilus_trossulusF-HM462080      ................C..A..T.....G.....G..G..C..A..A........G.....C..A........T.....A
Arcuatula_senhousia1             .T...A....C.....C.....T........T..G.TG..C..AC.A..T........AG.A..T.....A..T..TC.T
Musculista_senhousiaGU001953     .T...A....C.....C.....T........T..G.TG..C..AC.A..T........AG.A..T.....A..T..TC.T
Bathymodiolus_childressiNC059707 .AA.G..G.........................TT.T......A..T..T........TA.A.....A..CCCAC.T...
Bathymodiolus_japonicusAP014560  .AC.G..GG.......G.....A..G.......TT.T.........T..T........TA.A..A..A...CCAC.T...
Bathymodiolus_securiformisNC0395  ....G..G.........................TT.T......A..T..T........TA.A..A..A..ACC.C.T...
Brachidontes_exustusKM233636     .A..T..G..CT.GATC..A..TC....G..T..TA........A.TT.G..C..CAGA..G..T...TACCCA..T...
Crenomytilus_grayanusNC044128    CTACTGCT.A.TGTA.G.T.A..A..TC...C....CGAT.GCAAGC.GG.GGact..ACA...TGA.T.ACA..GT..T
Gregariella_coralliophagaNC04412  .AA..G.G........G.....AC.......T..G.C......AA.T...........T.....C...........T..A
Modiolus_kurilensisKY242717      ..C.T.....CC.G..T..A...G.T.......TTAAC......C.AG.T........AGG...T...A.ACC...AA.T
Modiolus_modiolusKX821782        ..C.C......T.G..T..A...G.T.....G.TTAA...C...T.AG.T........AGG...T...A.ACCT..AA.T
Mytilisepta_keenaeNC044127       ....TA.GT.GA.TTTT.....TC.T..G....T.AA...C..A.....T....TAAGTGC.......T..CCT.....A
Mytilisepta_virgataKX094521      .A..TA..G.AA.CTTT.....TC.T..G..T.TTAA......AA.A..T....TGAGAGC...T...T..CCA..AC.T
Perna_canaliculusMG766134        .CC.TA.T..CA.G..C......A.GG.G...A.GAC......AT.T..T.....G.....C..A..AT.G........A
Perna_canaliculusMK775558        .CC.TA.T..CA.G..C......A.GG.G...A.GAC......AT.T..T.....G.....C..A..AT.G........A
Perna_pernaOK576481              .TC.TA.T...A....C..A...A..G.G...A.GAC......AT.T..T..C..G........A.....G..T..T..A
Perna_viridisJQ970425            .T..GG.T...A....G..A...A..G.G...A..AC.......T.T........G..A.....T........T......
Perna_viridisMW727515            .T..GG.T...A....G..A...A..G.G...A..AC.......T.T........G..A.....T........T......
Septifer_bilocularisMK721549     .A..T..G.....T........CC.G........CA.A.....A..TT.A.....G..T.....T...TAC..T..TC.T

Mytilus_californianusF-JX486124  TGGGGGGTGAGGGCGTTATATATAAGGGGGAGGAGAAGAATAAGAGTGAGAAGAATAGTAAAGAAAAGCGCCATGAGATT
Mytilus_coruscusKart1            ..A..C..A.....A......G....A..A..............G..AG...AT...AC.........T..T..A...C.
Mytilus_coruscusKJ577549         ....CTC.TCTTT.TA.GAGGCGT.A...C.A.GAG.AG.AT.AGTGT..G.A.TATAGT..AG...AGCG.TAT.AGAC
Mytilus_chilensisKP100300        .....A..A..A.A.C.T..CC....A.....A.....G..G......G.....T.......A.....G..T..A...C.
Mytilus_chilensisNC030633        .....A..A..A.A.C.T..CC....A.....A.....G..G......G.....T.......A.....G..T..A...C.
Mytilus_edulisF-MF407676         .....A..A..A.A.C.T..CC.T..A.....A.....G..G......G.....T.......A.....G.TA..A...C.
Mytilus_galloprovincialisF-FJ890  .....A..A..A.A.C.T...C.T..A.....A.....G..G......G.....T.......A.....G..A..A...C.
Mytilus_trossulusF-GU936625      ........A..A.AAC.C.....T..A........G..G.....T...GT...GC.......A.....G.GA........
Mytilus_trossulusF-HM462080      ........A..A.AAC.C.....T..A........G..G.....T...GT...GC.......A.....G.GA........
Arcuatula_senhousia1             .TA.....TT.TTTTA.....T.T.ATA.A..AGACT.T....TCT.A.....GTC.TGTGTT....ATATATG...G..
Musculista_senhousiaGU001953     .TA.....TT.TTTTA.....T.T.ATA.A..AGACT.T....TCT.A.....GTC.TGTGTT....ATATGTG...G..
Bathymodiolus_childressiNC059707 .AC...T.TG..AA......CT.T.ATTAC..TGAT.ATT..TTTT..GAGTACT.TT.GG.T.....AATTT....T..
Bathymodiolus_japonicusAP014560  .AC...T.TG..AGTC.....T.T.ATTAT..TGAT.ATT..TTTT..GAGTACT.TT.GG.C.....AATTT....T..
Bathymodiolus_securiformisNC0395  .AC...T.TG..AAAC.....T.T.ATTAT..TGAC.ATT..TTTC..GAGTACT.TT.GG.T.....AATTT....G..
Brachidontes_exustusKM233636     .TC.CTA.T..TATTA.GGTGTCTG.C..T..AGAT.T...GCAGT.A..CTCTT.TC....CCGTGAGTTTTGCTTT..
Crenomytilus_grayanusNC044128    ...ATT..TCTTT.TA.GAGGCGTCA.AACGA.GAG.AG.ATG.GTGTG.GGAG.CT.GTG.A...GAGATATATG.GGC
Gregariella_coralliophagaNC04412  .TT..CA.T..ATATC.G.T...CTTA.....TGAT..T....TTA.AGTTTC.T.T..T..T.....ATTAT.A.....
Modiolus_kurilensisKY242717      .AT..AT.A..AAGTC.T...TGG..T....CT..T..G....TGT..CTTG...GGT..G.T..G..T.TT..TGCT..
Modiolus_modiolusKX821782        .AT..CT.A..AAGTC.T...TGG..A..A.C...T.......CCT..CTTG...GTT..G.T.....T.TT..CGCT..
Mytilisepta_keenaeNC044127       .TT..TT.A...AAT..GGTG.GTTCA.....TGAT.....GTCTA.ATAT.AT.GG..TTTT..G..TTGTTGTT.G..
Mytilisepta_virgataKX094521      .TT..TT.A..TAAT...GT.TATT.T..T..TGAT.....GTCC..TTAT.AT.GTT..TTC...G.TTGTTGTT....
Perna_canaliculusMG766134        .TT..A...T.TTT...G.T.TAT.........GAT.AT..GTT.T.AG......ATA.TTCT....AA.TG.GAG.G..
Perna_canaliculusMK775558        .TT..A...T.TTT...G.T.TAT.........GAT.AC..GTT.T.AG......ACA.TTCT....AA.TG.GAG.G..
Perna_pernaOK576481              .TC......TCCCT.....TATAT.....A..TGAT.AT..GTT.T..GCG..T.AT.....T..G.AGAT..GAG....
Perna_viridisJQ970425            .TT...A.TT.TCTTC.T.T.TAT..A..A...GAT.AT...TT.T.AG....G.AT..G..T....AG.TT.GA.TG..
Perna_viridisMW727515            .TT...A.TT.TCTTC.T.T.TAT..A..A...GAT.AT...TT.T.AG......AT.....T....AG.TT.GA.TG..
Septifer_bilocularisMK721549     .TT..TA.T..ATAC...GC.T.T.AC..ATCAG.TTAC..GTTTT.A.C.GAT.A.TGTGGT....TTATTTCT.T.G.

Mytilus_californianusF-JX486124  GTGGTGACTTTATATTCTAGGTTTTTTAATCAAATTGCCTATGTACCCTTTTCATTTGTGGCTTCCTAAAGCTCATGTAG
Mytilus_coruscusKart1            .........G........G..C..C.....T........C..A........C.....A..A........G..........
Mytilus_coruscusKJ577549         TGT.GTGAC.GTATA.TCT..GC..C.T.AT...C....C..A........C.....A..A........G..........
Mytilus_chilensisKP100300        ...A..G..G..C...T....G..CC....T..G..A..A..A.....G..C...........C.....G..C.......
Mytilus_chilensisNC030633        ...A..G..G..C...T....G..CC....T..G..A..A..A.....G..C...........C.....G..C.......
Mytilus_edulisF-MF407676         ...A..G..A..C...T....G...C....T..G..A..A..A.....G..C.........T.A.....G..C.......
Mytilus_galloprovincialisF-FJ890  ...A..G..A..C...T....G...C.T..T..G..A..A..A.....G..C...C.....T.A.....G..C.......
Mytilus_trossulusF-GU936625      ...A..G..A..C........G...C.T.....G..A..A..A..T..A.....CC....A..A.....G.....C....
Mytilus_trossulusF-HM462080      ...A..G..A..C........G...C.T.....GC.A..A..A..T..A.....CC....A..A.....G.....C....
Arcuatula_senhousia1             T..A...G.A.TCT.GT.T..G.....GG.T...A.A...TCT..T..C........A..A....TA.....A.....G.
Musculista_senhousiaGU001953     T..A...G.A.TCT.GT.T..G..C..GG.T...A.A...TCT..T..C........A..A....TA.....A.....G.
Bathymodiolus_childressiNC059707 TA.T..G......T.GT...CG......G.T..GC.T..AG.T.T...C..G.....A..AT.G.....G..........
Bathymodiolus_japonicusAP014560  TA.T..G......C.GT...CG......G.T..GC.C...G.T.TT...C.A.....A..AT.A.....G..........
Bathymodiolus_securiformisNC0395  TA.C..G.....CT.AT...CG......G.T..GC.T..GG.T.TT.....A.....A..AT.A................
Brachidontes_exustusKM233636     T.TC..GT.C..C..AT....G..C..G......C.T.......TT........C..A...T.G........C.......
Crenomytilus_grayanusNC044128    TGT.GTGG..ATATA..CTA.GA....TGAT........C..A.....C..C........AT.G.....G..........
Gregariella_coralliophagaNC04412  ......GT.A.T....T....G..C...G.A..GC.T..A..A.....C.....C..A....................T.
Modiolus_kurilensisKY242717      T.CT...T.G...G....T.C......GG.T..GC.T..AG...TT..A..C..C........A........C.......
Modiolus_modiolusKX821782        C.CC..GT.A...G....T.C......GG.T...C.T..GG...TT..G...........AT.A................
Mytilisepta_keenaeNC044127       T.AT..GT.....T.GA.G..G.....TG.T..G..A.....A.TT...........A...T.A..............T.
Mytilisepta_virgataKX094521      T.AT..GT.....T.GA....G.....TG.T.............T............A...T.G.....G........G.
Perna_canaliculusMG766134        T.....GT.G.T.G....G..G...C..G.T........GG.T..T..A........A..AT.A..............C.
Perna_canaliculusMK775558        T.....GT.G.T.G....G..G...C..G.T........GG.T..T..A........A..AT.A..............C.
Perna_pernaOK576481              T..A..GT.A.TCG.A.....A........T.........G.T............C.A...T.A..A..G.....C..G.
Perna_viridisJQ970425            T.....GG...T...GA.T..G...C....T..G......G.A..T...........A...T.A.....G..........
Perna_viridisMW727515            T.....GG...T...GA.T..G...C....T..G......G.A..T...........A...T.A.....G........G.
Septifer_bilocularisMK721549     A..AGTCA...T.G.AG....A......G.T..G..A...G.A..T..A........A........C........C....

Mytilus_californianusF-JX486124  AGGCCCCAGTAGCAGGTTCAATGTTGTTGGCTGGTGTAGTCTTAAAACTGGGTGGCTATGGTCTTTTACGATTTATAGGG
Mytilus_coruscusKart1            .A..T..G...........G...C....A...........TC.......A...........AT.AC.C..G..C..GA.A
Mytilus_coruscusKJ577549         .A..T..G...........G..AC....A...........TC.......A...........AT.A.....G..C..GA.A
Mytilus_chilensisKP100300        .......C..G............C..C....C..G.....AC.....T.A..A..A.....C..AC.T..G......TTA
Mytilus_chilensisNC030633        .......C..G............C..C....C..G.....AC.....T.A..A..A.....C..AC.T..G......TTA
Mytilus_edulisF-MF407676         .......T..G............C..C.......G.....AC.....T.A..A..A..C..C..AC.T..G......TTA
Mytilus_galloprovincialisF-FJ890  .......C..G............C..........G.....AC.....T.A..A..A.....C..AC.T..G.......CA
Mytilus_trossulusF-GU936625      .............C.........C.A.....C..G..G..AC.....T.A..A..G..C..G..GC.T.........ATA
Mytilus_trossulusF-HM462080      .............C...........A.....C..G..G..AC.....T.A..A..G..C..G..GC.T.........ATA
Arcuatula_senhousia1             ....A..T.....T.....T..AG....A..A..G..TA.TC.T...T.T..G..G.....CA.AA.C.....GT.TA..
Musculista_senhousiaGU001953     ....A..T.....T.....T..AG....A..A..G..GA.TC.T...T.T..G..G.....CA.AA.C.....GT.TA..
Bathymodiolus_childressiNC059707 ....T.....T..C.....T..AA.T..A..A..CC.TT.GC.T..GT.A..G..T..C..GA..A.T..T..A.G...C
Bathymodiolus_japonicusAP014560  ....T.....T..T.....T...A.T.....A..CC.TT.GC.T..GT.A..G..T..C..GG..A.T..T..A.G...C
Bathymodiolus_securiformisNC0395  ..........C..T.....T...A.T..A..A...C.TT.GC.T..GT.A..G..T..C..GG..A.T..T..A.G...C
Brachidontes_exustusKM233636     .......T....TT.....T..AA.T..A.....A...C..C.T...T.A.....T..C...A.GC.T..T.ACC..AAT
Crenomytilus_grayanusNC044128    ....T..T.....C..G......C.AC.A........G..G......T.A..G..G..C..AT.A.....G.....GAAC
Gregariella_coralliophagaNC04412  ....G........T..C..T...G.T.....A..A..C..G..G...T.A..C..T.....G..G.........G.G...
Modiolus_kurilensisKY242717      ....T..T..TT.G.....T..AA.TC.T..A...C..T.GC.......T.....T.....GT..A.C..T..GTGT...
Modiolus_modiolusKX821782        ....T..T..TT.G.....T...A.TC.T..G..GT.GT.G........T.....T.....GT..A.T..C..ATGT...
Mytilisepta_keenaeNC044127       ....T..G....TT.....T..AA.TC.T........TT.G..G...T.......T.....GA..A.T..T...T....T
Mytilisepta_virgataKX094521      .A..T.....G.TT..A.....AA.TC.T........TT.A..G..GT.A..C..A......A..A.T..T...T....A
Perna_canaliculusMG766134        ....G..T.....T........AG.A..A.....A..T..TC.T..GT.A..G........AT.AC.T...C.....ATA
Perna_canaliculusMK775558        ....G..T.....T........AG.A........A..T..TC.T..GT.A..G........AT.AC.T...C.....ATA
Perna_pernaOK576481              ....T..C..G............G.C..A..G..C..T..G...........G..T.....AT.A.....G..A...ACC
Perna_viridisJQ970425            ....T..T..T..T..A......G.T........G.....A..............A.....GA.A..G..G..GT..ATA
Perna_viridisMW727515            ....T..T..T..T..A......G.T........G.....A..............A......A.A..G..G..GT..ATA
Septifer_bilocularisMK721549     ....G..T..T..G..G..T...C.T.....A..G..CC.TC.T..G..T.....T......T.AA.T......T.TTCC

Mytilus_californianusF-JX486124  GTTATGCAAATAAATCTAAGAAGACTATTTGTGTTGTTATTATTGGTAAATTTGGCTGGAGGATTATATGCCGGGTTGGC
Mytilus_coruscusKart1            ........G......T.G......G.....A.T...C.G..GC.T..................C.T.............T
Mytilus_coruscusKJ577549         ........G......T.G......G....CA.C...C.G..GC.T......C...........C.T.............T
Mytilus_chilensisKP100300        ..A..A...G.C.GG.........G.G.........C..C..AG............A..G..C..C..C.....AC....
Mytilus_chilensisNC030633        ..A..A...G.C.GG.........G.G.........C..C..AG............A..G..C..C..C.....AC....
Mytilus_edulisF-MF407676         ..A..A...G.C.GG..T......G.G..C......C..C..AG......C.....A..G..C..C..C.....AC....
Mytilus_galloprovincialisF-FJ890  ..A..A...G.T.GG..C......G.G..C......C..C..AG......CC....A..G..C..C..C.....AC....
Mytilus_trossulusF-GU936625      .....A.......GG..T......G.G......C..C..C..G....G..C.....A.....TG.C.....A..A..A..
Mytilus_trossulusF-HM462080      .....A.......GG..T.....CG.G......C..C..C..G....G..C.....A.....TG.C..C..A..A..A..
Arcuatula_senhousia1             .....TA.TG.CTG.TATTACGATAGG..ATGTC..A.TG..G.C....GAC.ATTA..G..G..T..CAGAA.CG.T.T
Musculista_senhousiaGU001953     .....TA.TG.CTG.TATTACGATAGG..ATGTC..A.TG..G.C....GCC.ATTA..G..G..T..CAGAA.CG.T.T
Bathymodiolus_childressiNC059707 C..C.TGTT..C..AAG..TT...A..GC.A.AC..G..G..A.A..T.GGC.TTT......GA.TCT.A.AA.TA...T
Bathymodiolus_japonicusAP014560  C..C.TATT..T..AAG..TC...A..AC.A.A..AG.GG..A.A..T.GGC.TTT.......A.TCT.A.AA.TA...T
Bathymodiolus_securiformisNC0395  C.CC.TATT..T..AAG..TT...A..AC.A.AC.AG..G..A.A..T.GGC.TTT......GA.TCTCA.AA.TA...T
Brachidontes_exustusKM233636     T.AG.CTT......AA..T.T..GT.TAG.AGAACT......GCCA.TGG...A.TA..G..T..T.TAA.TA.AG..AT
Crenomytilus_grayanusNC044128    T.......GC....C........GG.G.C.T..C.....C....T..T.....A.T...T..GGCC.....G...A.A.T
Gregariella_coralliophagaNC04412  T.GG.AGGC.....GAGCTTT...T.C.C.AGA........GC.A..TTG...AATA........T.....GA.AC.T.T
Modiolus_kurilensisKY242717      T..G..G.GT.TCT..GTTT...GG.TCCA..AA..G.G..G.CT....GGC.ATT...G..TG...TAA.GA..G.AAT
Modiolus_modiolusKX821782        T..G.TG..T.TCT..GTTTG..GG.CCCA...G..G.T..G.CT..G.GGC.ATT...G..TG...TAA.TA..G.AAT
Mytilisepta_keenaeNC044127       TG...AAT.G.GCC.T..TTT..CGGT.C.TGCG.T...G.T.CT..GGC...ATT...G.....T.TA..TA..G.TAT
Mytilisepta_virgataKX094521      T.A.CTAT...TCC.A..TT...GAGT.C.TGTA.T...A.T.CT..TGC...ATT...G..T..TATA..A..AA.TAT
Perna_canaliculusMG766134        ..G..AAG.G.....T..G.GTT.AAG.C.AATA.AA.G..GAGAA.TGGGA...TA..T..TG.......TA.A..A.T
Perna_canaliculusMK775558        ..G..AAG.G.....T..G.GTT.AAG.C.AATA.AA.G..GAGAA.TGGGA...TA..T..TG.......TA.A..A.T
Perna_pernaOK576481              ..G..AAG.G.G......G..TT.AAG.CCAATG.AA.....AGA...GGGA.A.TA......G.......AA......T
Perna_viridisJQ970425            ..A..AAGTG.....T.GG.GTT.AA..G.AATC..A..C...GC...GGGA.A.T...T..T..T.....AA.A....T
Perna_viridisMW727515            ..A..AAGCG.....T.GG.GTT.AA..G.AATC..A......GC...GGGA.A.T...T..T..T.....AA.A....T
Septifer_bilocularisMK721549     ...G.TAGCTGTTC.TAT.AT.T.T.T.C.TGA..TG.T...G.T...GG.C.TCT...T..TG.G..CTGT..T..AAT

Mytilus_californianusF-JX486124  TTGTGTTCGACAGGTAGATCTCAAATGTTTGGTAGCATATTCATCGGTGGCGCATATAAGGCTGGTGTTACTAGTGTTGA
Mytilus_coruscusKart1            A.....A........G..C..A........A.....G........T.....T.....G..TT.......GT.........
Mytilus_coruscusKJ577549         A.....A........G..CT.A........A.....G........T.....T.....G..TT.......GT.........
Mytilus_chilensisKP100300        C.....A..G..A.....C..A.....C.....G.....C..G..C..A..T........T..A..CC..T.....C.A.
Mytilus_chilensisNC030633        C.....A..G..A.....C..A.....C.....G.....C..G..C..A..T........T..A..CC..T.....C.A.
Mytilus_edulisF-MF407676         ......A..G..A.....C..A.....C.....G.....C..G..C..A..T..C.....T..A..TC..T.....C.A.
Mytilus_galloprovincialisF-FJ890  C.....A..G..A.....C..A.....C.....G........G..T..A..T........T..A..TC..T....CC.A.
Mytilus_trossulusF-GU936625      G.....A..G..A..G..C..A....................C..C..A........G.....T...C..T.....C.C.
Mytilus_trossulusF-HM462080      G.....A..G..A..G..C..A....................C..C..A........G.....T...C..T.....C.C.
Arcuatula_senhousia1             .........T...ACT...T.A...C.CC....G..T..C..C..T..TAGA........AA.A..AA.T...TGT..T.
Musculista_senhousiaGU001953     .........T...ACT...T.A...C.CC....G..T..C..C..T..TAGA........AA.A..AA.T...TGT..T.
Bathymodiolus_childressiNC059707 ....T.A..T...AC....T.T....CC..A..G..T.....C..T..T.GA........TT.T..T...G.CT.A....
Bathymodiolus_japonicusAP014560  ....T.A..T...AC....T.T....C...A.....T.....T..T..T.G...C.....TT.T..T...G.TT.A....
Bathymodiolus_securiformisNC0395  ....T.A..T...AC....T.T....C...A.....T.....T..T..T.GA........TT.T..T...G.CC.A....
Brachidontes_exustusKM233636     G..CA.G..T.........T.A..G.CCC..A.C........T..T..T.GC..C..G..CT....TA.CT.GA.TC.A.
Crenomytilus_grayanusNC044128    G........T..A.....CT.G..............G..C..G..T.....T.....G..AT............CCC.A.
Gregariella_coralliophagaNC04412  ....T.G.....A..G.....A..G...C.T..C..T.....T..T.....T........TT....TC..T.GA.CA.T.
Modiolus_kurilensisKY242717      A...A.G..T..AAC....T.G..GA...................TA.T.GT.....G..AT.T..T...T.....G.T.
Modiolus_modiolusKX821782        G...A.G..T..AAC...C..A...A..........G........TA.T.GT.....G...T.T..T...T....TG.T.
Mytilisepta_keenaeNC044127       A...T.AATG.....C...T.A..G.C...A..G..T..C..T..T..T.GT.....G..AT.AA..G.TT.T.CAC.TT
Mytilisepta_virgataKX094521      A...T.GATG.....T...T.A..G.C...A..G........T..T..T.GT........TT..T.AG.G..TACTC.T.
Perna_canaliculusMG766134        C...TGC..C...AC...C..A......C.A..C..T..C..T..T..T.G...............AA.G...TGTC.T.
Perna_canaliculusMK775558        C...TG...C...AC...C..A......C.A..C..T..C..T..T..T.G...............AA.G...TGTC.T.
Perna_pernaOK576481              ....TG...G..AACG..CT.A...........T..C..C..C..C..A.G..........T.A..AA.GT..TGC....
Perna_viridisJQ970425            A...TG...T...ACG...A.A........A........C..T..T..A.GT.........T....TACTT.GTGTC.A.
Perna_viridisMW727515            A...TG...T...ACG...A.A........A........C..T..T..A.GC.........T....TACTT..TGTC.A.
Septifer_bilocularisMK721549     A...T.G..T.........T.A........A..T..T.....T..T..TT.T.........T.A..AC.T..TA.TA...

Mytilus_californianusF-JX486124  GAAACACTTTAGTGGGAGTAATGGGGGCAATTCTAATTATGGTTGGGCATGGCCTTTGTTCCTCGGGGTTGTTTAGATAT
Mytilus_coruscusKart1            ........CC...A..G.....A.....TG.CA.C......A.C..T.....T........T..T..T..A..C..G..C
Mytilus_coruscusKJ577549         ........CC...A..G.....A.....TG..A.C......A....T..............T..T..T..A..C......
Mytilus_chilensisKP100300        .C.....GC..T.A..G..G..A.....T...A.T...........C..C..GT.A..C..G..A..T..A.....G..C
Mytilus_chilensisNC030633        .C.....GC..T.A..G..G..A.....T...A.T...........C..C..GT.A..C..G..A..T..A.....G..C
Mytilus_edulisF-MF407676         .C.....GC..T.A..G..G..A.....T...A.T...........C..C..GT.A.....G..A..T..A.....G..C
Mytilus_galloprovincialisF-FJ890  .C.....GC..T.A..G.....A.....T..CA.T........C..C..C..GT.A.....G..A..C..A.....G..C
Mytilus_trossulusF-GU936625      .G.....GG..T.A..G...G.......C...A.C......A.C........GT.G.....A..A..T.....C..G...
Mytilus_trossulusF-HM462080      .C.....GG..T.A..G...G.......C...A.C......A.C........GT.G.....A..A..T.....C..G...
Arcuatula_senhousia1             ....TT....TC.A..GT..GAA....TT...TGGC.A...T.A.........T.G.....T..T.....A..C.TG.TA
Musculista_senhousiaGU001953     ....TT....TC.A..GT..GAA....TT...TGGC.A...T.A.........T.G.....T..T.....A..C.TG.TA
Bathymodiolus_childressiNC059707 .T..T......TG...GC.T..A.....G..GT.GG....AA.C........G..G..C..T..T..T..A...TCT.TG
Bathymodiolus_japonicusAP014560  .T..T......TG...GC.T..A.....C..G...G.C..AA..........TT.A........T..C..A...TCT.TG
Bathymodiolus_securiformisNC0395  .T..T......TGA..GC.T..A..A..G..GT..G.C...A....T.....AT.A..C..T..T..T..A...TCTCTG
Brachidontes_exustusKM233636     .TG...AGA.G..A..GT.TT.A..A..TG.......A...T.G..C..C.....G........T..AC.A...CTT.TG
Crenomytilus_grayanusNC044128    .......GCC...T...........A..T...A.T.....A..A........G........A..T...........G...
Gregariella_coralliophagaNC04412  ......G.GATC.A..G.....A..T..CC....T.....A.....C.....TT.A..C..A..T.........G....C
Modiolus_kurilensisKY242717      C...TGT..C.TGA.....TT.A..A.GGG..T.......AT.A..T.....TT.G..C..A..T.CT..A...TCT.TG
Modiolus_modiolusKX821782        C...TGT..C.TGA.....CT.A..A.GGG..T.......AT.A........GT.G.....A..T.CT.....CTCT.TG
Mytilisepta_keenaeNC044127       .TC.G.GGGAG...A.TT.TTAT..TTGT...A.TT.A..A..G..T.....TT.A.....T..A..C..A...T.T.TA
Mytilisepta_virgataKX094521      .TC.A.G.GAT...A.GT.TTAT..TT.T...A.TT.A..A.....T.....AT.G.....T.....T......T.T.TA
Perna_canaliculusMG766134        ....T.T.AG.A.A..G..T.A...A..TC.AT.T.....A..A..T.....T..A..C.....T...A.......G.TG
Perna_canaliculusMK775558        ....T.T.AG.A.A..G..T.A...A..TC.AT.T.....A..A..T.....T..A..C.....T...A.......GCTG
Perna_pernaOK576481              ....TTTAAG.A.A.....T.AA..A..T...T.C.....A..G........GT.G........T..AA.......T.TG
Perna_viridisJQ970425            ......T.AG.A.A..G....AA..T..TT.GT.T.....AA..........GT.A.....T..T...A.A.....CCT.
Perna_viridisMW727515            ......T.AGGA.A..G....AA..T..TT.GT.T.....AA..........GT.A.....T..T...A.A.....CCT.
Septifer_bilocularisMK721549     .T..T..A..T..T.....GT.A..A..TG..G.T......A....C.....TT.A.....A..T..TC.T......ATA

Mytilus_californianusF-JX486124  GTTAATGTGGTGTATAAAATAAGGCACTCACGTCTCCTGGTAATAAATAAGGGAGGGTTATTAATTTGCCCAAGATTGGT
Mytilus_coruscusKart1            .....C....C............C...........T..............A.................T..G...C.A..
Mytilus_coruscusKJ577549         .....C....CC...........C...........T...........C..A.................T..G...C.A..
Mytilus_chilensisKP100300        ..A....CTA.T.....G..G..T.....G..CT.A..A........C..A..T......C.TT.......TGT...A..
Mytilus_chilensisNC030633        ..A....CTA.T.....G..G..T.....G..CT.A..A........C..A..T......C.TT.......TGT...A..
Mytilus_edulisF-MF407676         ..A....CTA.T.....G..G..T.....G..CT.A..A........C..A..T......C.TT.......TGC.C.A..
Mytilus_galloprovincialisF-FJ890  ..A....CTA.C.....G..G........G..CT.A..A........C..A..T......C.TT.......TGC...A..
Mytilus_trossulusF-GU936625      ..G....CTA.C.....G..G........G..C..G..A...........A..G..C..G...G.C........TC.A..
Mytilus_trossulusF-HM462080      ..G....CTA.C.....G..G........G.....G..A...........A..G..C..G...G.C........TC.A..
Arcuatula_senhousia1             ..GTCA..A..T..CTCT.GG...G.G..T..AG.T..TC.TC.T.....A.........G.T.AAGCA..CT.T..A.C
Musculista_senhousiaGU001953     ..GTCA..A..T..CTCT.GG...G.G..T..AG.T..TC.TC.T.....A........GG.T.AAGCA..CT.T..A.C
Bathymodiolus_childressiNC059707 ........TT.T...CTT.G...T.G...T...T.GT...C.............TTT...A..C..A....TT.TG.C.C
Bathymodiolus_japonicusAP014560  ......ACTT.C...CTT.G...T.GT..T..CT.G....C............GTAT...A..C..A....TT.TG.A.C
Bathymodiolus_securiformisNC0395  ......ACTT.C...CTT.G...C.GT..T...T.GT...C.............TAC...A..C.CA....GT.TG.A.C
Brachidontes_exustusKM233636     ..A...C..T.T..C..GCA...TGGT..C...TCTG.AT..TAC.........A.TC.TA..C..ACA..T..T..A.C
Crenomytilus_grayanusNC044128    ..G..C....C...C..G.....A.....T..GT.GT.A...........A..C.................G..GC....
Gregariella_coralliophagaNC04412  ..A..CACTA.T.....GG.TTCTA.T......A.GT.AA..........A....T....A.T....CT..GGT.AGA.C
Modiolus_kurilensisKY242717      ..A...TACA....CGG.G.T..TAGTAGT.....TA.TAGCC.......A..TTAT...C....G.C...TTCT...TC
Modiolus_modiolusKX821782        ..A...TACA.....GGTG.T..TAGTAGT.....TA.TAG.T.......A..GTATC..C.T..A.CT..TTCT...TC
Mytilisepta_keenaeNC044127       ..AT..A.AT.T...TGTG.TTCTGG...T..ATCTG.TA.TT..........GTTT.....T.AGATT..TGCT..T..
Mytilisepta_virgataKX094521      ..AT..A.AT.T...TGT..TTCTGGT..T...TCAG....TT..........GTTT.......AAGTT..TGC...T..
Perna_canaliculusMG766134        ..G..C..AT.T..C..TCATTCAGGG.AT...AAT..TTAC.....C.....TTTCC.GA.G.AAA.T...GTT..ATG
Perna_canaliculusMK775558        ..G..C..AT.T..C..TCATTCAGGG.AT...AAT..TTAC.....C.....TTTCC.GA.G.AAA.....GTT..ATG
Perna_pernaOK576481              ..A..C..TT.T....GTCATTCAGGA.TC..AAATT..TAC.....C..A..TTTT...A.T.AAA.T....TT..ATG
Perna_viridisJQ970425            ........TT.T....GTCATTCTGGT.AT..AAAT...TAT...........GTTT..GA...AAA.T....TTC..TG
Perna_viridisMW727515            ........TT.T....GTCATTCTGGT.AT..AAAT...TAT...........GTTT..GA...AAA.T....TTC..TG
Septifer_bilocularisMK721549     ......C.ATAC...TT..AT..AA.A..T.....G..TAG.........A..T..A...A.T....TT..TTATC.TAG

Mytilus_californianusF-JX486124  ATTAATGTGTTTTCTTCTAAGATCTAGAAACATAGCAGCTCCTCCTAGACTAAATCTATTTGGGGAGATTTTAGTATTTG
Mytilus_coruscusKart1            T....................T........T..G..G.....C......T.....T..........A..CC.........
Mytilus_coruscusKJ577549         T........C...........T........T..G..G.....C......T.....T..........A..CC.........
Mytilus_chilensisKP100300        G..G....................A..G.....G.....C..A.....C..T........C.....A..CC.C..T....
Mytilus_chilensisNC030633        G..G....................A..G.....G.....C..A.....C..T........C.....A..CC.C..T....
Mytilus_edulisF-MF407676         G..G...........C........A..............C..A.....T...........C.....A..CC.C..T..C.
Mytilus_galloprovincialisF-FJ890  G..G........C...........A.....T...........A.....T........G........A..CC.C..T..C.
Mytilus_trossulusF-GU936625      C...........C..GT.......A..C...........C........TT....CT..C.......A..CC.C..T....
Mytilus_trossulusF-HM462080      C...........C..GT.......A..C...........C........TT....CT..........A..CC.C..T....
Arcuatula_senhousia1             .A..G.TA.A........TT.TGT......T..G..G..G..C.....GT....C..G..G.CA.......GCT...A.A
Musculista_senhousiaGU001953     .A..G.TA.A........TT.TGT......T..G..G..G..C.....GT....C..G..G.CA.......GCT...A.A
Bathymodiolus_childressiNC059707 T..GT..........GT.G..GGTC.....T.....CAGC..A.....TT.G..CT.......A..AC....TA.T.A.A
Bathymodiolus_japonicusAP014560  T..GT....C...T.G..G..GGT......T.....TAGC..A..C..GT.G..C........A..AC....TA.T.A.A
Bathymodiolus_securiformisNC0395  T..G.....C...T.GT.G..GGT......T.....TAGC..A.....GT.G..CT.......A..AC....TA.T.ACA
Brachidontes_exustusKM233636     G..GT.T......A.A.....TG..G.T..T..G..T..C.....CTCTT....CT.TGC...T..AGCCC.TT.G..CA
Crenomytilus_grayanusNC044128    GC.GG.......CT.A..G..G........T..G..T.....A..A..CT....CT....C.....AG....G..T....
Gregariella_coralliophagaNC04412  TA.GG.A......T.AT.G..G.....T..T..G..T..G...............T.GGCA..A...G.A..TA.T.A..
Modiolus_kurilensisKY242717      T...G....C...T.GT.GGCGGT......T..G..TAGA.........T.G...T.G.........T.A...A.G...A
Modiolus_modiolusKX821782        T...G........T.GT.GGC.GT......T.....TAGA.....C..GT.G...T.G.........T.A...A.G...A
Mytilisepta_keenaeNC044127       G...TGT......A..T..G.TGT...G..T....G...G..G..A..G..GGG.T.TG....T...G.G..GT.....A
Mytilisepta_virgataKX094521      ...GTGT......G.AT.....AT.G....T..GAGT..G..G......T.....T.TG.......A...A..T.T...A
Perna_canaliculusMG766134        T...G.AG.A........GT.T........T........C.....C..T......T.G.....C..AG.....A.G....
Perna_canaliculusMK775558        T...G.AG.A........GT.T........T........C.....C..T......T.G.....C..AG.....A.G....
Perna_pernaOK576481              TC.TG.AA.G......T..T.T........T...........G.....TT.....T.......A..AG.....A....C.
Perna_viridisJQ970425            T..GG.AG.A...T.AT.GT.T.....T..T.....T.....G..G..GT.....T.G..G..T...G.GC..A.G...A
Perna_viridisMW727515            T..GG.AG.A...T.AT.GT.T.....T..T.....T.....G..G..GT.....T.G..G..T...G.GC..A.G..CA
Septifer_bilocularisMK721549     ...T.........T.GT....T..ATCT..T..G..G..A..A.....T..C.....TC.......A........G...A

Mytilus_californianusF-JX486124  GGGTAGGGGGCTGAATAAGAGGTGTGTTTCTTTGTATTTTGGGGTTAATAAGGTTCATTAGGGCCTGTTTTAGGTTATAC
Mytilus_coruscusKart1            ....T..A..T........G..CC.A.....C.....CC................T.....A...........C......
Mytilus_coruscusKJ577549         ....T..A..T........G..CC.A.....C.....CC................T.....A...........C......
Mytilus_chilensisKP100300        .C..C..N..G........G..G.CC...T.A.T...CC.......G..G..C...........T..C.....A.....T
Mytilus_chilensisNC030633        .C..C..N..G........G..G.CC...T.A.T...CC.......G..G..C...........T..C.....A.....T
Mytilus_edulisF-MF407676         .C..C..C..G........G..G.CC...T.A.T...CC.......G..G..C..T........T..C.....A......
Mytilus_galloprovincialisF-FJ890  .C..C..T..G........G..G.CC..CT.A.T...CC.......G..G..C..T........T..C.....A......
Mytilus_trossulusF-GU936625      .C..G..A..G........C..A.....C..GCT...C.....TC.G.....C..T........G........A......
Mytilus_trossulusF-HM462080      .C..G..A..G........C..A.....C..GCT...CC....TC.G.....C..T........A........A......
Arcuatula_senhousia1             TTTGCATCA.T.CT..GTATCACTATA.GG.GCTGT.C..T.CTA..G.T.....TT.......TGCC.A....C.T..T
Musculista_senhousiaGU001953     TTTGCATCA.T.CT...TATTACTATA.GG.GCTGT....T.CTA..G.T.....TT.......TGCC.A....C.T..T
Bathymodiolus_childressiNC059707 TA.CG..T.CT.CT....ATATAC.....T..CC.T.A..AAT...GT.G..A..TT.G..C..T..C.A....C.T..T
Bathymodiolus_japonicusAP014560  TA.C...T.CT.CT....ACATGT.....T.CCC.T.A..AAT...GT.G.....TT.G..T.....C.A....C.T..T
Bathymodiolus_securiformisNC0395  TA.C...T.CT.CT....ATATGT.....T.CCC.T.A..AAT.C.GT.G.....TT.G..T..T..C.A....C.T..T
Brachidontes_exustusKM233636     T.AG.A.TTCTGTGT....GA.ATGA..G...GTGG.GG.A..TC.......T..T..A..A..T....A.TCC..G.T.
Crenomytilus_grayanusNC044128    ....GA...CG........GATA..A...T.G........A...C.G..G.....T.....A..T........T..G..T
Gregariella_coralliophagaNC04412  .C....CTTCT...G....TAAA..A..AT.AATATG.G.CATA.....T..T..T..G.....T....A...T..G..T
Modiolus_kurilensisKY242717      TA.....AA.T.T.T.T..G.TAT.AG.CT.AAT.T.AC....T..T........T..GGCT..A..C.A...A..G..T
Modiolus_modiolusKX821782        TA.....CA.GGTTT.T..G.TGT.AG..T.AGTCT.G..A..A..T........T..GGCT..T..C.A....C....T
Mytilisepta_keenaeNC044127       TAAGTT.TA.TATGG.TTCTTA.TG....G.C.T.G....TT.T..G..G..T..T..A..T..A....A...CC.T..T
Mytilisepta_virgataKX094521      TAAGTT.TA.AATGG.CTCTTA.TGA...G...TA.....TTCT..G..T..A..TG.GG.A..A....AC..T.....T
Perna_canaliculusMG766134        T.TGTTCTTA..TG..TTC.TTCTGT..CT.AGT.T.AC.AAT.G......CAA.T.....A..TGTA.AC..AC.TC..
Perna_canaliculusMK775558        T.TGTTCTTA..TG..TTC.TTCTGT..CT.AGT.T.AC.AAT.G......CAA.T.....A..TGTA.AC..AC.TC..
Perna_pernaOK576481              TATGCTC.TA.CTT..TTC.TT.TGC...T.AGTAC.AC.AAT.G......CAA.......C..TAT..A....C.TC.T
Perna_viridisJQ970425            TTTGTTCATATGT...TTCTTT.TGT.....G.TGT.G..AATAGC.....CTA.AG....T..TGT..A...C..GC.T
Perna_viridisMW727515            TTTGTTCATATGT...TTCTTT.TGT.....G.TGT.G..AAT.GC.....CTA.AG....T..TGT..A...C..GC.T
Septifer_bilocularisMK721549     TTTCTT.T..T.ATG.GTC.TTAA.T...T.GAT...GA.T..CC.T..T..A..TT....T..G....A......G..T

Mytilus_californianusF-JX486124  TTGTATGGAAGGTGTAGGCATGGAAAAGGGCTAATACATAGAGAATCTTTAAGTTTAATGTGTGATATTATGGTTCTCGG
Mytilus_coruscusKart1            C...............AT...........AA.............G..C.....C..T..............AA..T.A.C
Mytilus_coruscusKJ577549         C...............AT...........AA.............G..C.....C..C..............AA..T.A.C
Mytilus_chilensisKP100300        ..A.....G.....CTCA..C...........T........G..G..GC.G.A....C.C..C...G.GT.C..CT.GTT
Mytilus_chilensisNC030633        ..A.....G.....CTCA..C...........T........G..G..GC.G.A....C.C..C...G.GT.C..CT.GTT
Mytilus_edulisF-MF407676         ..A.....G.....CTCA..C...........T........G..G..GC.G.A....C.C......G.GT.C..CT.GTT
Mytilus_galloprovincialisF-FJ890  ..A..C..G.....CTCA..............T........G..G..GC.G.A....C.C..C...GCGT.T..CT.GTT
Mytilus_trossulusF-GU936625      C.A........T...T.T..C..G..G...G.GTC...C..G..G..C....AC..GG.T......G..T.T.....G.C
Mytilus_trossulusF-HM462080      C.A........T...T.T..C..G..G...G.GTC...C..G..G..C....AC..GG.T......G..T.T.....G.C
Arcuatula_senhousia1             ......ACC..T...TTT.....T.GCCT.AG.GG.GG.CT.TTTAGAG.TCTAGGGCATA.A....C...C...T.AAT
Musculista_senhousiaGU001953     ......ACC..T...TTT.....T.GCCT.AG.GG.GG.CT.TTTAGAG.TCTAGGGCATA.A....C...C...T.AAT
Bathymodiolus_childressiNC059707 A.T...ATC..C.CCCAA..C..C...T.TA...ATAGACT...C..ACG..TAAGT..AATA..C...TC...GT.GAC
Bathymodiolus_japonicusAP014560  A.T...ATT..T.CCCAA.....T...T.TA.G.ATAGATT...C..ACGT.CAAGT..AA.A......TC...GT.G.C
Bathymodiolus_securiformisNC0395  A.T...ATT..T.CCCAA.........T.TA...ATAGACT...T..ACGT..AAGT...ATA..C...TC...GT.GAC
Brachidontes_exustusKM233636     ..T.....TGTA...T.T.....G...A.TTCG.A.ATCC.T..T...GGT.T..AT..A.C.AG...GT.AAA.T.GTT
Crenomytilus_grayanusNC044128    C....CA....T...T.C..C..T......T..G.GT.......G.....G..AC..C.T.....CGCA......T.A..
Gregariella_coralliophagaNC04412  ..T...A.G..T.....T........GACTAGTGGCT.C..C.T...AAATTT...TGA......G..GG.T..A..TTT
Modiolus_kurilensisKY242717      A.T....TGG.AACACAA.....G...A..TGTGGG.TAT.G.T.AGAA...A.GGTG.A...AGCGGAT.T..AT.ATT
Modiolus_modiolusKX821782        A.T....TGG.AACACA......T...A..TGCGGTTTAT...T.AGAAG...CAGTG.A...AGGGGAC.T..G..GTT
Mytilisepta_keenaeNC044127       C.T.....TGTT.C.T.T........G.AAGAT.GTTTATT.T.T.TAAGT.T..CTT.TAAG...T.GT.T..GT.GTT
Mytilisepta_virgataKX094521      ..T.....TGTT...T.T.....G....AAAAT.GT.T.TT.T.T.TGGGGGT..CTT.TAAG...T.AT.T..AT.GTT
Perna_canaliculusMG766134        ..A..CAC..CAAC.T.T.........TCTTCTGA.GCC.AG.TTAGG...GAGACTTATA.G.C.G..T.C..AT.ATT
Perna_canaliculusMK775558        ..A..CAC..CAAC.T.T.........TCTTCTGA.GCC.AG.TTAGG...GAGACTTATA.G.C.G..T.T..AT.ATT
Perna_pernaOK576481              ......ACG..AAC.T.T..C..G..G.TTTC.GAGGC.CA.ACTAGA..GGAGACTTATA.GTC....T.T.....TTT
Perna_viridisJQ970425            .....CAC.TCTACAT.T............TC.GAGAGG.TGATGGGA.G.GA.A.TTATA.ATC.G.GT.C...T.GTT
Perna_viridisMW727515            .....CAC.TCTACAT.T............TC.GAGAGG.TGATGGGA.G.GA.A.TTATA.ATC.G.GT.C...T.GTT
Septifer_bilocularisMK721549     G.T...T.TTCT....AT..........TAGGT.ATT..CCTACTAGA.G.TA.AACT.T.TA..CT..T.T.....TTT

Mytilus_californianusF-JX486124  GGTTCATTGAGTACCTTTAAATTTTCTATTCATGTTTATGCCTTAGCGTATAAGAAAACATCTTCTTTGTCTATTTGTAG
Mytilus_coruscusKart1            A........G..G...........CT.G..T..A.................G..C.....C........CT.G.....G.
Mytilus_coruscusKJ577549         A........G..G...........CT.G..T..A.................G..C.....C........CT.G.....G.
Mytilus_chilensisKP100300        .TC......G..G..G........CT.G..T..A..C..A.....A.......AT.....C..AT.G.....G.......
Mytilus_chilensisNC030633        .TC......G..G..G........CT.G..T..A..C..A.....A.......AT.....C..AT.G.....G.......
Mytilus_edulisF-MF407676         .TC......G..G..G........CT.G..T..A.....A.....A.......AT.....C..AT.G.....G.......
Mytilus_galloprovincialisF-FJ890  .TC......G..G..GC.......CT.G..T..A.....A.....A.......AT.....C..AT.G.....G.......
Mytilus_trossulusF-GU936625      ..C......GA....GC.G..C...A.G..T........A..C..A.......AC.....C...T.G...T.........
Mytilus_trossulusF-HM462080      ..C......GA....GC.G..C...A.G..T........A..C..A.......AC.....C...T.G...T.........
Arcuatula_senhousia1             ATG...C...A.C..C......A.GT.GG.T..TA.AT.ATA....ATACAT.AGT.CTT.T.AT.GA.AT.G...A.TA
Musculista_senhousiaGU001953     ATG...C...A.C..C......A.G..GG.T..TA.AT.ATA....ATACAT.AGT.CTT.T.AT.GA.AT.G...A.TA
Bathymodiolus_childressiNC059707 TT........A.G............T.G..TG.AG....T..A...GTGCGC....T....T.GA..ACGA.T..CT...
Bathymodiolus_japonicusAP014560  TT........A.G........C...T.G..TG.AG....T..A...GTGCGT....C....T.AA..ACGA.C...C...
Bathymodiolus_securiformisNC0395  TT....C...A.G........C...T.G..TG.AG....T..A...ATGCGT....T....T.GA..ACGA.T...C...
Brachidontes_exustusKM233636     TT....C..GT.T..................T.A...T..TAAtaaTA.CAGC...C......GA..A.AG.....T...
Crenomytilus_grayanusNC044128    A.CC..C...A.....C....CC.A..G..TT.A.....A.............AC.C...C.......C.T.G.....T.
Gregariella_coralliophagaNC04412  .A.A......T.G........C...T.G..TT.......T.....A..A.A..ATGCC...T.AA.AA.CA.T...A.T.
Modiolus_kurilensisKY242717      A.C.......T.T........C...T.G..TT..tttattcct...TCGCGT...G.T..CT.AG..A.AG.G...T...
Modiolus_modiolusKX821782        A.C......GT.T.....G..CC..T....TT.......T....agTCACGT...GCT...T.AG..A.AG.G...T...
Mytilisepta_keenaeNC044127       TT.G...ATTT.T.....GGT.AG.T.G..TT.....T..TAAtagGTACA...G.....CT.AA..A.GG.G...T...
Mytilisepta_virgataKX094521      TT.G...ATCT.T.........agtttgtttttgtttttgtaatagGTCCA....CGG.....AA..A..G.G...T...
Perna_canaliculusMG766134        A..A......A.T..A..G.....CA.C..TT.......T......AC..A..A...T...T.AA..A..G.....A.T.
Perna_canaliculusMK775558        A..A......A.T..A..G.....CA.C..TT.......T......AC..A..A...T...T.AA..A..G.....A.T.
Perna_pernaOK576481              A.CA.....GA.C..G........C..G..TT.A.....A......ACG.A..A...T...T.AA.CA.GG.T...A.T.
Perna_viridisJQ970425            A.C......GT.G.....G......T.G..TT.......A....agTTA.A..A.GGG......A..A.AA.T..CA.T.
Perna_viridisMW727515            A.C......GT.G.....G......T.G..TT.......A....agTTA.A..A.GGG......A..A.AA.T..CA.T.
Septifer_bilocularisMK721549     TAG......G..T.....G...A.A.....TT.....G.......A...CAG.A.GTT......A..G..G.......G.

Mytilus_californianusF-JX486124  GGCTTGAAATAATAAGGTTAGGATTGCTGTTTGTGAGACATGTCTTTTTAATAAATCAGTTTTGGTTAATTCTTCTAATT
Mytilus_coruscusKart1            ................T.....G.....A.....A........T...C.G.....C.........C.G......T.....
Mytilus_coruscusKJ577549         ................TC....G...........A........T...C.G.....C.........C.G......T.....
Mytilus_chilensisKP100300        .......G.....G...C.G..C..A..T.....A.C......T..C.................AC.....T.AT.....
Mytilus_chilensisNC030633        .......G.....G...C.G..C..A..T.....A.C......T..C.................AC.....T.AT.....
Mytilus_edulisF-MF407676         .............G...C.G..C..A..A.....A.C......T..C.................AC.....T.AT.G...
Mytilus_galloprovincialisF-FJ890  .......G.....G...C.G..T..A..A.....A.C......T..C.................AC.....T.AT.G...
Mytilus_trossulusF-GU936625      ................AC....C...T.......A.CC.....G...C.......................T.A......
Mytilus_trossulusF-HM462080      ................AC....C...T.......A.CC.....G...C.......................T.A......
Arcuatula_senhousia1             .TA.A..GG.TG...TC.....CC.TG.TG..T.AT.TGT..CTG.AAATT.TTT.T.TG.AGCT.C.T.AAAAT..G.G
Musculista_senhousiaGU001953     .TA.A..GG.TG...TC.....TC.TG.TG..T.AT.TGT..CTG.AAA.T.TTT.T.TG.AGCT.C.T.AAAAT..G.G
Bathymodiolus_childressiNC059707 ..A.G..GT.T.G.GC.C.T..CC..T.TA.C..TG.GTC.T.A.CGGCGTAC...AGTC.G.TTA.TC.A..A..TG.A
Bathymodiolus_japonicusAP014560  ..A.G..GT.T.GTGCAC.T..CG.TT.TG.GA.TG..TC.T.A.CGGCGTAC..CAGT..A.TTG.TT.AT.AG.TG.A
Bathymodiolus_securiformisNC0395  ..A.G..GT.T.GTGC.C.T..GG.TT.TG.CA.TG.GTC.T.A.CGGCGTAC...A.T..A.TTG.TC.A..AG.TG.A
Brachidontes_exustusKM233636     .AA.A..GT.T..T.CTC.TA.TG.TA.TGCCA.A...GC...GAG.A.G.CT.GAATAAGA..T..TG..T.GT..G..
Crenomytilus_grayanusNC044128    .T..............A.....G.....T.....TG....C..T..............A..C..AG....C...T....C
Gregariella_coralliophagaNC04412  .TA....G...GCTG.A......G.TA.T...T.ATCTAC.T.TAGA....GGC..A.TG....AC.....T..T.G...
Modiolus_kurilensisKY242717      .TA.A..GT.T...GCT......G.TT.T..AA.AGCTTT....CCG.CC..T..CAGYC...TTA.TC.....G.TT.G
Modiolus_modiolusKX821782        .CA.A..GT.T...GCT.....GACTT.T..AA.AGCCTT...TCCG.CC......AG.C...TTA.CC.....G.TT.G
Mytilisepta_keenaeNC044127       ..A.A...T.T..GGCT...A..GCTA....AA.T..GTC.A.TGCGG.TTAT.GAAGA.CAA.T.ACG..T.AT.T.C.
Mytilisepta_virgataKX094521      .AA.AA.GT.T...GCT...A.T..TA....G..TG..TC.A.T.CAG.TTAT.GAA.C.CAA...ATG..T.AT.....
Perna_canaliculusMG766134        ..A.A..GT.T....TA......A.TT.A.ACTGCT.TAG.AGA..AA..T.TT..A.TA..A.AA.....T.....G.A
Perna_canaliculusMK775558        ..A.A..GT.T....TA......A.TT.A.ACTGCT.TAG.AGA..AA..T.TT..A.TA..A.AA.....T.....G.A
Perna_pernaOK576481              ..A.G..GT.T....T...GA..A.T..A.A.TGTT.TAG.ACA..GG.GT.TT..A.CG..A.AA.....T..T..G.A
Perna_viridisJQ970425            .AA.G...T.T....T......GG..T...A.AGTGCTAGGA..A.AA.GTGTT..A.TG.AA.AA..G.AT.CT.....
Perna_viridisMW727515            .AA.G...T.T....T......GG..T...A.AGTGCTAGGA..A.AA.GTGTT..A.TG.AA.AA..G.AT.CT.....
Septifer_bilocularisMK721549     .TT.A...T.T.....TC.T..TA.TT......CTGCTGG.T.A...C.T.AT...GTTG.A..T......T..T.GG.G

Mytilus_californianusF-JX486124  TTATGTTTAGCTGTTTGTGAGGCTAGGATTTGTTTGGCGCTCTTAGTAATAGTAATGCGACTGTGCGGTAATGACTTAAT
Mytilus_coruscusKart1            C.G..C....................A........A..A..T.....G........A..GT.A.....C.....T.....
Mytilus_coruscusKJ577549         C.G..C....................A........A..A..T.....G........A..GT.A.....C.....T.....
Mytilus_chilensisKP100300        C...................A.....C...........C..GC.G..C.....G......T.A.....CG.C...C....
Mytilus_chilensisNC030633        C...................A.....C...........C..GC.G..C.....G......T.A.....CG.C...C....
Mytilus_edulisF-MF407676         C...................A.....C...........C..GC.G..C.....G......T.A.....CG.C...C....
Mytilus_galloprovincialisF-FJ890  C...................A.....T...........CT.GC.G..C.....G......T.A.....CG.C...C....
Mytilus_trossulusF-GU936625      C................C..A..C..A.....C.....C..TC.G..T..G..G........A.....AG.C..T..G..
Mytilus_trossulusF-HM462080      .................C..A..C..A.....C.....C..TC.G..T..G..G........A.....AG.C..T..G..
Arcuatula_senhousia1             C.G...C.T..A..G.....T..AG..G.A.T.......T.AA.T..TTC.C....A..G.GTGTT..A.GA...AGTG.
Musculista_senhousiaGU001953     C.G...C.T..A..G.....T..AG..G.A.T.......T.AA.T..TTC.C....A..G.GTGTT..A.GA...AGTG.
Bathymodiolus_childressiNC059707 A.T...ACTAGG..G.C...A..AGCT...ATGC..T.TT.GA.G..T...A.G.CT..TT...A...A.....TCG.TG
Bathymodiolus_japonicusAP014560  A.C...A.TAGG..A.C...A..AGCC...ATGC..T.TT.GA.G..C...A...CT..TA...A...A..C..TCG.TG
Bathymodiolus_securiformisNC0395  A.T...A.TAGG..G.C...A..AGCC...ATGC..T.TT.GA.G..T...A.G.CT..TA.A.AT..A.....TCG.TG
Brachidontes_exustusKM233636     A.G...A.............A..A..AG.GGCAC.A..TT.GA.T....G.A..G.T...G.AA.G..C.GC...AA..G
Crenomytilus_grayanusNC044128    ..............G.....A.....A......C....TT.A.....T.....G.....GT.A.................
Gregariella_coralliophagaNC04412  G....C....GGA.......A.....AT.A.....A..CT.G........G..T..A..TT....T..A.........G.
Modiolus_kurilensisKY242717      ..G..CA....G....CA.....AGCTG..ATAC..T.TT.TA....TCA.....CT..T..T.AT..G.G....CA.G.
Modiolus_modiolusKX821782        ..G..CA....G....CA.....AGCTG..ATA...T.TT.TA....CCA...G.C...C..T.AT..G.GA...CA.G.
Mytilisepta_keenaeNC044127       A.....A.......A........A..T..CGC.........AA.T....GTA..G....TG.TCAT..A.GA..TCGTG.
Mytilisepta_virgataKX094521      A.....A.......G........A...G..GC...A..TT.AA.T..T.ATA..G.A..TG.T.A.A.A.GA..TCGTG.
Perna_canaliculusMG766134        A.G.......GG...........A...G.G..C..A..T..T.........A..G.A.....T.CA..G.....TC.G..
Perna_canaliculusMK775558        A.G.......GG...........A...G.G..C..A..T..T.........A..G.A.....T.CA..G.....TC.G..
Perna_pernaOK576481              A.G.......GG..C.....A..A..TG.....C.A..T..T........GA.GG....G..T.CA..G.....T.....
Perna_viridisJQ970425            A.G.......GG..A........A...G.A..C..A..TT.A.....T..GA..G....TT...CA..A.....T.....
Perna_viridisMW727515            A.G.......GG..A........A...G.A..C..A..TT.A.....T..GA..G....TT...CA..A.....T.....
Septifer_bilocularisMK721549     ..G.....T.....G.....A.....T....CG..A..TT.GA.T..C..GA.GG....TT.A..T............G.

Mytilus_californianusF-JX486124  GTCAAGATTAGTAAGAGATtaAAATTAATAAGAGGGAATTTTCCTCTTTTGGTGTTAATTTTTGGGTATGCATCTATTTC
Mytilus_coruscusKart1            ..........A........GG...C.......GA.A.....A...........A.......G.......TTG..A....T
Mytilus_coruscusKJ577549         ..........A........GG...C.......GA.A.....A...........A.......G.......TTG..A....T
Mytilus_chilensisKP100300        A........GC........GT.T.CA.TC..AG..T..CC.AGGGT.GC.TA.A.....C..A......TT..TC....T
Mytilus_chilensisNC030633        A........GC........GT.T.CA.TC..AG..T..CC.AGGGT.GC.TA.A.....C..A......TT..TC....T
Mytilus_edulisF-MF407676         A........GC........GT.T.CA.TC..AG..T..CC.AGGGT.GC.TA.A.....C..A......TT..TC....T
Mytilus_galloprovincialisF-FJ890  A......C.GC........GT.T.CA.TC..AG..T..CC.AGGGT.GC.TA.A.....C..A......TT..TC....T
Mytilus_trossulusF-GU936625      ......G...C........GT.T.CA.T...A.A.T..C..AGGGT.AC.TT.AC.G...C.G..A..CTT..T....CT
Mytilus_trossulusF-HM462080      ......G...C........GT.T.CA.T...AGA.T..C..AGGGT.AC.TT.AC.G...C.G..A..CTT..T....CT
Arcuatula_senhousia1             TAG....A..TCTTCTTT.AAtttaaa...TTGAATC.....AT.T....T.C.C.C...A........A.T.T.....T
Musculista_senhousiaGU001953     TAG....A..TCTTCTTT.AAtttaaa...TTGAATC.....AT.T....T.C.C.C...A........A.T.T.....T
Bathymodiolus_childressiNC059707 T.TG..T..GA.G.CT...AATTTAA.G.T.AT.AAGT...AGG.TG.A.TT.TA.GG....A..A.GG.GTGTA..AAG
Bathymodiolus_japonicusAP014560  TCTG.ATC..A...CT...AATTTAA.G.T.AT.AAGT...AGG.TG.A.TT.TA.GG....A....GG.GTA....AAG
Bathymodiolus_securiformisNC0395  CCTT.ATC.GA...CT...AATTTAA.G.T.AT.AAGT...AGG.TG.A.TT.TA.G.....A..A.GG.GTA.A..AAG
Brachidontes_exustusKM233636     TGT..AC...A.TTTG...AATTTAA..ATGTTATA.TAAAAAGGT..A.AAGAGCTG..C.A..T....T..TAC..AT
Crenomytilus_grayanusNC044128    ......G.....G......GC...C..T.G..T.AA.G....TTG......T.......C.G......C.TG..A..C.T
Gregariella_coralliophagaNC04412  AAA..ACC.TAG.TT.ATAAGTT.ACTT...A.AAA.....GATCT....AT.TGGTG..AC....GT.TTT.G.T.A.T
Modiolus_kurilensisKY242717      A..T..GG.TA..GT....AG.TTCAGT.TTCTAAAGT...AGG.G.G...T.TC..GC...A...GCGATGCT.C..AA
Modiolus_modiolusKX821782        A..T..GG.TA.GGT....AA.TTCAGT.TTCTAAAGT...AGG.A.AA..T.C...G....A...GTGAT.CTCC..AA
Mytilisepta_keenaeNC044127       AAT.GC...GAGTTTG...AGatgagtgttgtaAT.GT...GGGGT....TAG.G..T.AA....T...TTT.TG..GGT
Mytilisepta_virgataKX094521      AAT..T.ttgagtttggatag.TGAGTG.TGT...AGT...AGGGT....AAGTG.TT.A..A.......TGATA..AAT
Perna_canaliculusMG766134        C..G...C.TTCTTTGT.CAATTTAAT.ATTTTTCTC.AAAAATGAGG...A.AG.T..A..A..C....T..TGG.G.T
Perna_canaliculusMK775558        C..G...C.TTCTTTGT.CAAtttaataatttttctcaaaaaATGAGG...A.AG.T..A..A..C....T..TGG.G.T
Perna_pernaOK576481              T..T..CC.TTCTCTGT..AAtttaataatttttctcaaaaaATG..AG.AA.AGCGG.A..G......TT..T.G.GCT
Perna_viridisJQ970425            TAG......GTCTTTGT..a.TTTAGG.A.GTTTATC.AAAAATAT.A..CA.AG.GG...........TGC.T.....T
Perna_viridisMW727515            TAG......GTCTTTGT..a.TTTAGG.A.GTTTATC.AAAAATAT.A..CA.AG.GG...........TGC.T.....T
Septifer_bilocularisMK721549     TAG..AC.....TT.T...AAG..A.GTGTGTTAA...A..GTGGT.AA.TT...G.TG...G..TGC.TT..T....GT

Mytilus_californianusF-JX486124  TATTGGCAGTATGAGGAGGTGTTTCTTATTTGAAGTGCCTGTATGAGATAGAAATTGTCTATCATTTAGATTTAGAGTTT
Mytilus_coruscusKart1            C.C.........C..A..AGC..AT..GC.............G..G......C.C..CT.G........G......A..C
Mytilus_coruscusKJ577549         C.C.........C..A..AGC..AT..GC.............G..G......C.C..CT.G........G......A..C
Mytilus_chilensisKP100300        ..CA..A..G.G.G.A..AGCG.A....C.......T.....T.....G..C........G..T.....T......T.C.
Mytilus_chilensisNC030633        ..CA..A..G.G.G.A..AGCG.A....C.......T.....T.....G..C........G..T.....T......T.C.
Mytilus_edulisF-MF407676         ..CA..A..G.G.G.A..AGCG.A....C.......T.....T.....G..C........G..T.....T......T.C.
Mytilus_galloprovincialisF-FJ890  C.CA..A..G.G.G.A..AGCG.AT...C.......T.....T.....G..C........G..T.....T......T.C.
Mytilus_trossulusF-GU936625      ..GA..A..GGCCG.A.AAGC..AT.....G.....T.....T.....G..T........C........C..C......C
Mytilus_trossulusF-HM462080      ..GA..G..G.CCG.A.AAGC..AT.....G.....T.....T.....G..T.....C..C........C..C......C
Arcuatula_senhousia1             AG....A..AG.CTCT..CGT..AT...A....GA.AGTGT.T.....GTC.GGAA.AG..AGGA.AGTG.....G..C.
Musculista_senhousiaGU001953     AG....A..AG.CTCT..CGT..AT...A....GA.AGTGT.T.....GTT.GGAA.AG..AGGA.AGTG.....G..C.
Bathymodiolus_childressiNC059707 ...AAT.CCCT.T..CTCT.TAG.TC.TG....CTATAGAA.T...TTATCT.GAAA.T.G..GG.G.AT..A.C.T.GC
Bathymodiolus_japonicusAP014560  ...A.TTCCCT.T..CCCT.TAG.TC.TG....CTATAGAA.T...TTATCT.GAAA.T.G...G.A.AT..G.C.T.A.
Bathymodiolus_securiformisNC0395  ...AAT.CC.T.C..CCCT.TAG.TC.TG....CTATAGAA.T...TTGTCTGGAAA.T.G..GG.A.AT..G.C.C..C
Brachidontes_exustusKM233636     ...CA.A.CA.GT.AT.ATCTGACAG..C.CAC.T.CT..T...TGAG.TAC...GTCT.TGATA...CT...TCTT.AA
Crenomytilus_grayanusNC044128    .GCA.....GT....T.A.GT..AT..G.....G...TG.A.T.....C..GC.....T.GC.C............A...
Gregariella_coralliophagaNC04412  GT..A....A..ACCC.AT.CAA.AC.....C...CTAG...G...A.A..T......G.GGAT.........GAGC.A.
Modiolus_kurilensisKY242717      GG.A.CA....GTT.TGTAGTCA..A.T..G..GT.TAGGC.T...CTCTCTT..AT.TC....G.A..T......T.G.
Modiolus_modiolusKX821782        GGCG.CA....GTT.TGT.GTGA.TA.T..G..GT.TAGGC.T...CT.TCCT..CT.TC...TG.A.AC......C.A.
Mytilisepta_keenaeNC044127       A.G.TCTCT.T.TCATTCT...AGAG.TC.......AGTAT.G..T.T.GT..G.A.GTGTGA.G..G.TGC....T...
Mytilisepta_virgataKX094521      A.G.TCATT.T.TCATTCT...G.GG.T..G..G..AGTAT....TAGG.TT...A.GTGTGA.A..G.GGCG...T...
Perna_canaliculusMG766134        AT.AA.G..GT.CGAA..TGT..AT..T......T.CATGT....G...TT...CA.AT..AGG..CTCTG.A.ATT.AC
Perna_canaliculusMK775558        AT.AA.G..GT.CGAA..TGT..AT..T......T.CATGT....G...TT...CA.AT..AGG..CTCTG.A.ATT.AC
Perna_pernaOK576481              A..A..G...T.TGA...TGT..AT..TC.A..GT.CATGT.G.....CTC....A.AT..AGC...TCTG.A.AT..AC
Perna_viridisJQ970425            AT.AA.A..AG...A...TGTC.AT..TA.G..GT.TATGT.G..G...TT.GGGG..A..GG...GTCTA...ATT.A.
Perna_viridisMW727515            AT.AA.A..AG...A...TGTC.AT..TA.G..GT.TATGT.G..G...TT.GGGG..A..GG...GTCTA...ATT.A.
Septifer_bilocularisMK721549     A..GT.TG...AT.AAGAT.TAA.TG.TA.A...T.TGA.TATCTTAT....G.A.C.T.TGTT.........G.CT.AA

Mytilus_californianusF-JX486124  TAGTTGATAGTGTAAGAATAATTTTTGTTGGTACTGTTTTAGTAATCAGAGGCAGAGTAGGAACTTATTGCAAATGGTAC
Mytilus_coruscusKart1            .G.CG....AC...........C........A..............T........G....C......C..T..G......
Mytilus_coruscusKJ577549         .G.CG....AC...........C........G..............T........G....C......C..T..G......
Mytilus_chilensisKP100300        ..C.A....A......G..............G..A.....G..G........A..T....C...C.....T..G.....T
Mytilus_chilensisNC030633        ..C.A....A......G..............G..A.....G..G........A..T....C...C.....T..G.....T
Mytilus_edulisF-MF407676         ..C.A....A......G..............G..A.....G..G........G..T....C...C.....T..G.....T
Mytilus_galloprovincialisF-FJ890  ..C.A....A......G..............G..A.....G..G........G..T....C...C.....T..G.....T
Mytilus_trossulusF-GU936625      ..C.A.....C..G......G..........G..G.....G.....T.....A..T....C...C..C.....G.....T
Mytilus_trossulusF-HM462080      ..C.A.....C.........G..........G..G.....G.....T.....A..T....C......C.....G.....T
Arcuatula_senhousia1             ....G...TA.A....GC..G.....A....G.....AA.......TG.T..A.....TTT..T...CACA.G.......
Musculista_senhousiaGU001953     ....G...TA.A....GC..G.....A....G.....AA.......TG.T..A.....TTT..T...CAC..G.......
Bathymodiolus_childressiNC059707 .GT.A...CAA..T...GGGT.G..CA.A.C...GA....TT.G..TTCG..GTCT..TTT..T...C..TTCT.....T
Bathymodiolus_japonicusAP014560  .GT.A...CAA..T..GGGGT.A...A.A.C...CA....TT.G..TTCG..GTCT..TTT.GT.......TCT.....T
Bathymodiolus_securiformisNC0395  ..C.C...CAAA.T...GG.T.A...A.A.CC..CA....TT.G..TTCT...TCT..TTT.GT.......TCC......
Brachidontes_exustusKM233636     .GT.....GAA.....CT.TC.......A..GGTG......A.T..TTCG..A.....T..GGT...C.CTTTC.....T
Crenomytilus_grayanusNC044128    ..T.G.....A...............A....G..A........G.....G..G.....G.CT.....C..T.....A...
Gregariella_coralliophagaNC04412  ..T.G.....A.....TG.TT.A.....A..G.....AC..A.T..TG.GAAT......ATG.T...CATA.....A..T
Modiolus_kurilensisKY242717      .CT.....T..AGTG.GT..T.G...A..A.A..A......C.T..TTC...TTC...CCT..T......T.GT......
Modiolus_modiolusKX821782        .CT.....T..AGTG.GT..T.G...A..A.A.........C.T..TTC...TTC....CT..T........GT......
Mytilisepta_keenaeNC044127       ........GAA..T..GG........AG...GGTA............TTT..A..T...A.G.T....A.T........T
Mytilisepta_virgataKX094521      .GT.A...GAA..T..GG.T.......GA..GGTG..G.....T..TTCT..T..T..G....T....A.A........T
Perna_canaliculusMG766134        .CT.A...TCAT.G..G.....A...T.A......A.....A.T..TTC...T..G..TTT..TA..C..TT.T..A...
Perna_canaliculusMK775558        .CT.A...TCAT.G..G.....A...T.A......A..C..A.T..TTC...T..G..TTT..TA..C..TT.T..A...
Perna_pernaOK576481              .TT.A...TC.T....TT....A...C.G..G...A.....A.C..TTCG..G..G...TTG.TA.....TT.T.....T
Perna_viridisJQ970425            .G........AA.TG.GG.G..A..CA....G...A.CA..A.T..TTCT..T......TT..TA..C...T.T.....T
Perna_viridisMW727515            .G........AA.TG.GG.G..A..CA....G...A.CA..A.T..TTCT..T......TT..TA..C...T.T.....T
Septifer_bilocularisMK721549     .TT.......AT..TCT..TGG.........CTG.A..A.GT.G..TTCT..T..C..TTTTGT....A.A.TT..A...

Mytilus_californianusF-JX486124  ATAGCTAGAGAGAGATACTATAACCGTTTCATAGGGTTGGTTTGGTTATTTGTGCTTTCTATAATTTTCATGATTTTAGT
Mytilus_coruscusKart1            ........G..A.C...T...........T..G..AC....A...C.C...........C...G....T...........
Mytilus_coruscusKJ577549         ........G..A.C...T...........T..G..AC....A...C.C...........C........T...........
Mytilus_chilensisKP100300        ......GA....CT......C.....G..T..G........G...........TT.A......G.G..T..A..C.....
Mytilus_chilensisNC030633        ......GA....CT......C.....G..T..G........G...........TT.A......G.G..T..A..C.....
Mytilus_edulisF-MF407676         ......GA....CT......C.....G..T..G........G...........CT.A......G.G..T..A..C.....
Mytilus_galloprovincialisF-FJ890  ......GA...A.T......C.....G..T..G........G...........TT.A......G.G.....A..C.....
Mytilus_trossulusF-GU936625      ......G.....CC......C..G..G..T..G..A..A..A.....G........G......G.G..T..A..C.....
Mytilus_trossulusF-HM462080      ......G.....CC......C..G..G..T..G..A..A..A.....G........G......G.G..T..A..C.....
Arcuatula_senhousia1             ...T.AGAT...CTT..T..C..A..A..TG.TA.T..A..G.TAC.....A.T.....A...G.G..A..A..CC.TA.
Musculista_senhousiaGU001953     ...T.AGAT...CTT..T..C..A..A..TG.TA.T..A..G.TAC.....A.T.....A...G.GC.A..A..CC.TA.
Bathymodiolus_childressiNC059707 ..G..CGAT..A.TT..T.T.TTG.....T..TTATC.T...GTA..T..C..T..A.....G..A.C.C.A...A..A.
Bathymodiolus_japonicusAP014560  .....GGAT..A.TT..T.T.TCG........TTATC.T...GTAC.T.....TT.A........A.C.T.A...A..A.
Bathymodiolus_securiformisNC0395  ..G...GAT..A.TT..T.T.TCG.....T..TTATC.T...GTAC.T.....TT.A........A.C.T.A...A..A.
Brachidontes_exustusKM233636     ....AC.AT..A.AG.TT.TATTG..A..TT.GT..C.AA...TTC.T.....TGG..........A.AC.A........
Crenomytilus_grayanusNC044128    ...T.A......GTT..............T..G...C.......A..G.................C...........GA.
Gregariella_coralliophagaNC04412  ...AG..AT...TT..TT.T.TCT.....T.G.T..C.TA...AT..G...T..A.C........C..T..A...AGTA.
Modiolus_kurilensisKY242717      ....ACGAT....TC..T.....A..G..T..TTTT..A..A.TAC.......TGG...A...G....GC.T..C.CTA.
Modiolus_modiolusKX821782        ....A.GAT...GTC........G..G..T..TTTT..A..G.TA..G.....TGGC..A...G..C.AC.T....CTA.
Mytilisepta_keenaeNC044127       ..GAA.GAT..AGTT.TT...CGG..G..T..TATT...A...AT........AGG......G...A.AT.A.....TAG
Mytilisepta_virgataKX094521      ..GAA.GAT..AGTT.TT...TGA.....T..GATTC.CA...AT........TGG......GC..A.AC.A.....TAG
Perna_canaliculusMG766134        ..G.A.GAT..A.AGA...T.T.T..A..T...TAT..A..C.AT........AGGG.....G..G..T......C.TA.
Perna_canaliculusMK775558        ..G.A.GAT..A.AGA...T.T.T..A..T...TAT..A..C.AT........AGGG.....G..G..T......C.TA.
Perna_pernaOK576481              ....A.GAT..A.TC..T.T.TTT.........TATC.T....AC........AGGG..A.....A..T..A...C.TA.
Perna_viridisJQ970425            ....A.GAT....A...T.T.TT......T...TAC.......AT........TGGA..A.....A..T..A......A.
Perna_viridisMW727515            ....A.GAT....A...T.T.TT......T...TAC.......AT........TGGA..A.....A..T..A......A.
Septifer_bilocularisMK721549     ....AC.AT..AGTG.TT.T...G..A..T..TTTT.......AT..G.....TT.G..A.....A..T..A...A..AC

Mytilus_californianusF-JX486124  GCCTAATTTAGTAATGTTACTTATTGGATGGGATGGCTTGGGGCTTACTTCATTTTTGTTGGTAGCTTATTATCAAAATA
Mytilus_coruscusKart1            ......C...........G....................A........G...........A.....C..C........C.
Mytilus_coruscusKJ577549         ..................G....................A........G...........A.....C..C........C.
Mytilus_chilensisKP100300        .......C..C....AC.TT.A..............GC.A..C..C.....T...C.A..A..G.....C..C.......
Mytilus_chilensisNC030633        .......C..C....AC.TT.A..............GC.A..C..C.....T...C.A..A..G.....C..C.......
Mytilus_edulisF-MF407676         ...............AC.TT.A..............GC.A..C..C.....T...C.A..A..G.....C..C.......
Mytilus_galloprovincialisF-FJ890  .......C.......AC.TT.A..............GC.A..C..C.....T...C....A..G.....C..C.......
Mytilus_trossulusF-GU936625      T..............AC.TT.A.....T..A..C..GC.A.....C..C.....CC.A..A..G........C..G..C.
Mytilus_trossulusF-HM462080      T..............AC.TT.A.....T..A..C..GC.A.....C..C.....CC.A..A..G........C..G..C.
Arcuatula_senhousia1             C.....C...A.TGG.A.TT.A..C.....A.....T.....TT.A..A..C.....A.....GTG.......TGT..C.
Musculista_senhousiaGU001953     C.....C...A.TGG.A.TT.A..C.....A.....T.....TT.A..A..C.....A.....GTG.......TGT..C.
Bathymodiolus_childressiNC059707 T.........A.TGCTC.T..GC.G.....A.....GC.T..TA....C..T.....A.....G.T......C.......
Bathymodiolus_japonicusAP014560  C.........A.TGCTC.TT.AC.G.....A.....AC.T..TA....C..T.....A.....G.T..............
Bathymodiolus_securiformisNC0395  T.........A.TGCTC.TT.GC.G.....A..C..AC.T..TA....C..T.....A.....G.TC.....C.......
Brachidontes_exustusKM233636     A..C...C.T..TTGTC.TA.AC....T..A..C..T.....AT.G.T...T..C..A..A..CTG..............
Crenomytilus_grayanusNC044128    C......C........C....A..C..G..A........A..T..............A..A..G.....C..........
Gregariella_coralliophagaNC04412  T.........A.C..AC.......C.....A..C.....A..TT.A..A..T...C.TC.T..T................
Modiolus_kurilensisKY242717      C..C......A.TTGT..G..A.....G..A..C..GC.T..AA.......T........A..T.TG.............
Modiolus_modiolusKX821782        C..C......A.TTGT..GT.A.....G..A.....TC.A..AA....C..T........A..T.TG.............
Mytilisepta_keenaeNC044127       .T.....C....TGGT..GA.AG....G........T..A..TT.AGT...T...C.C..A..GTG.........G...T
Mytilisepta_virgataKX094521      .T.......GA.TGGA...A.AT.G.....A.....A..A..TT.AGT...T...C.T......TG.........G...C
Perna_canaliculusMG766134        T......C.T..T.CCC.T........C.....C..T..A...........T......C.T..T..AC............
Perna_canaliculusMK775558        T......C.T..T.CCC.T........C.....C..T..A...........T......C.T..T..AC............
Perna_pernaOK576481              T......C.T..T.CTC.TT.G.....T..A.....AC.....T.A.....T..CC.AC.T..T..AC.C.....G....
Perna_viridisJQ970425            T.........A.T.C...GT.A.....G........G..A..AT.A.....T........A..T..AC...........T
Perna_viridisMW727515            T.........A.T.C...GT.A.....G........G..A..AT.A.....T........A..T..AC...........T
Septifer_bilocularisMK721549     TTG...C.....TTCT..G........T..A.....G..A..A........T........A..TTG..............

Mytilus_californianusF-JX486124  ATAAAAGTCTTTCTGCAGCTATGTTAACAGCTCTAACAAATCGAATTGGGGATGTTCTCGTTTTGGTGAGTATTTCTATC
Mytilus_coruscusKart1            .C........A..G.....C.....G..G...T..........G..C..A............C....C..C.........
Mytilus_coruscusKJ577549         .C........A..G.....C.....G..G...T..........G..C..A............C....C..C.........
Mytilus_chilensisKP100300        .C.....A..A.....G........G.....CT....T...........A..C.....T...C.AA.T..C.........
Mytilus_chilensisNC030633        .C.....A..A.....G........G.....CT....T...........A..C.....T...C.AA.T..C.........
Mytilus_edulisF-MF407676         .C.....A..A.....G........G......T....T...........A..C.....T...C.AA.T..C.........
Mytilus_galloprovincialisF-FJ890  .C.....A..A.....G......C.G......T....T...........A..C..C..T...C.AA.T............
Mytilus_trossulusF-GU936625      ....G..G..A.....G........G......T.G..T....................T..AC.CC.T..AG.......T
Mytilus_trossulusF-HM462080      ....G..G..A.....G........G......T.G..T....................T..AC.CC.T..AG.......T
Arcuatula_senhousia1             GA...TCG..CG....TAGAC.AC.G..G..C..T..T.....G.....C.....G..GA....AA....A...GG.T.T
Musculista_senhousiaGU001953     GA...TCG..CG....TAGAC.AC.G..G..C..T..T.....G.....C.....G..GA....AA....A...GG.T.T
Bathymodiolus_childressiNC059707 ....GTC.T.GGGG....GC..AG.C......T.G..T......G....A....CAA..C....ATGT.TC...GGCG.A
Bathymodiolus_japonicusAP014560  ....GTC.T.GGGA....GC..AG.T..G..C..G..T.....TG.C..A...TCAA..C.C..ATGT.T....GG.G.G
Bathymodiolus_securiformisNC0395  .C..GTC.T.GGGG....G...AG.T..G..CT.G..T......G....A...TCAA..C.G..ATGC.T....GG.G.G
Brachidontes_exustusKM233636     G.......T.CAGG..T..A...G.T..T........T.....TG.G..T.....G..TA....AA..T....CGGA..A
Crenomytilus_grayanusNC044128    .......A..C..G.....C..A.........T.G..T.....TG.G.........T.T.....A..T..GG....A..T
Gregariella_coralliophagaNC04412  .......AT.A..G..T.....AC....T...T....T..C..C.....T.....GT.AA....AA.A......GGA..A
Modiolus_kurilensisKY242717      .....TC....GGA....GG..AG....G..AT..GT......G.....T.....GT.GC.CC..T.TGT....GG.GCT
Modiolus_modiolusKX821782        .C..GTC....GGA....GG..AG.G..G..GT..GT..................GT.GC..C.TT.TGTG..CGG.GCT
Mytilisepta_keenaeNC044127       C.TCT..AA.AGGG..T........G..T.TCT..GT...C..TG...........T.TA....A.CC......GG.T.G
Mytilisepta_virgataKX094521      CATCT..AT.AGGG..TT.A..A..G..T.T.T..GTT.....TG.A........GT.TA....A.CA..A...GG.T.A
Perna_canaliculusMG766134        .....TC.T.G..A.G.AG.T.......G...T....T..C..T..C.....C.G...GA.C....CT..A.....AT.A
Perna_canaliculusMK775558        .....TC.T.G..A.G.AG.T.......G...T....T..C..T..C.....C.G...GA.C....CT..A.....AC.A
Perna_pernaOK576481              .....TC...A....G.AGAC.A.........T....T......G....A....G.T.AA.....TCT..A.....AT.G
Perna_viridisJQ970425            C..GGTC.T.G..A.GGAGCT.......G..AT.G..G.....G..........GGT.AA.C...T.A..A......T.G
Perna_viridisMW727515            C..GGTC.T.G..A.GGAGCT.......G..AT.G..G.....G..........GGT.AA.C...T.A..A......T.G
Septifer_bilocularisMK721549     .....TC.T.G....G.......C.T..G...T...GT.....TG.A..T......T.TA....AT.T.......G.T.T

Mytilus_californianusF-JX486124  CTCCTAAGTGAAGGAGGGTGGTTGATTTACAATTATTACCCTATGCAAATATGAAGGTTAGGAATTGTTGTGGTTTTTGC
Mytilus_coruscusKart1            ..TT...A...G..T..A..A..AG......GC.........G..AG...G..G......A..G....C......C....
Mytilus_coruscusKJ577549         ..TT...A...G..T..A..A..AG......GC.....T...G..AG...G..G......A..G.C..C......C....
Mytilus_chilensisKP100300        T.T.....A..G..G........A.....T.GG...C....AG.A........GTT......TT..A.A...........
Mytilus_chilensisNC030633        T.T.....A..G..G........A.....T.GG...C....AG.A........GTT......TT..A.A...........
Mytilus_edulisF-MF407676         T.T.....A..G..G........A.....T.GG...C....AG.A........GTTA.....TT..A.A...........
Mytilus_galloprovincialisF-FJ890  T.T.....A..G..G........A.....T.GG...C....AG.A........GTTA.....TT..A.A..A........
Mytilus_trossulusF-GU936625      T.TT....A.....G........A.....T.TA..CC....AG....G.C...GGTT.....GT....G..A...C....
Mytilus_trossulusF-HM462080      T.TT....A.....G........A.....T.TA..CC....AG....G.C...GGTT.....GT....G..A...C....
Arcuatula_senhousia1             A.AA.TGTG..GAACTCC....CTT.A..TC.A.T.ACTTT.GGTG.G.C.ATTTC.....TGGGCT.AC..AC......
Musculista_senhousiaGU001953     A.AA.TGTG..GAACTCC....CTT.A..TC.A.T.ACTTT.GGTG.G.C.ATTTC.....TGGGCT.AC..AC......
Bathymodiolus_childressiNC059707 T.TGCT..G..G.....A..AA.CC.A.TTG.G.T..TA....GAAT..GG.ATTTTG.CCCTT..C..T.A...A.A..
Bathymodiolus_japonicusAP014560  T.TGCT..G..G........AG.AT.A.TTG.G.T..TA....GTAT.GGG.ATTTTG.CCCTT..C..T.A..AA.A..
Bathymodiolus_securiformisNC0395  T.TGCT..G..G..G..A..AG.AT.A.TTG.A.T..TA....GTATG.GG.ATTTTG.CCCTT..C..T.A..AA.A..
Brachidontes_exustusKM233636     GGGAGTTT.T.T....AT...A.TT.C..TGGG...A.TTACGG.TTTTGTGT..TTA...CT.C.T.GC.TA.AA....
Crenomytilus_grayanusNC044128    ..TT.G.A...G..GA.A...C.A.....TG.C...C.....G..TGC......GCTC.G...GG......T...C....
Gregariella_coralliophagaNC04412  T..A.T.AA..GAT.AAC..AA.T.....TG.G....CT...G.AGTTT...C.G.AA.GT.TT.A.C.T.AA.C..A..
Modiolus_kurilensisKY242717      T.GG.T.........A....A..AT.A..TG.GGGA.G..T..G.AT..GG.ACCCAA.TCCT...A..T.AA.A....G
Modiolus_modiolusKX821782        T.GG.T........GA........T.A..TG.AAGG.G..T..GATT..GG.ATTTTG.TCCT...A..C.AA.A....G
Mytilisepta_keenaeNC044127       A.AAGT.TATGG..T.A..TTA.AG....TG..CG..TTTTGT.TG...GT.T.G.AG.TA.GT..T..A.TA....G..
Mytilisepta_virgataKX094521      A.GAG...ATG.....AT.TTA.AG.G..TG.ACGG.CTATGT.TG.G.AT.T.G.AG.GA..T.AT....T...G.A..
Perna_canaliculusMG766134        TGAGCGGT...GA.G..T...G.AT.G..T....T.G.AAG.CA.TTTG.GAATTTT..TATTT.A.CCT.AA......G
Perna_canaliculusMK775558        TGAGCGGT...GA.G..T...G.AT.G..T....T.G.AAG.CA.TTTG.GAATTTT..TATTT.A.CCT.AA......G
Perna_pernaOK576481              TGGGC..AG...A..A.C...G.A.....T....T.G.GAG.CAATTTG..AACTTT..TATTT.GAG.T.......G.G
Perna_viridisJQ970425            TGAGG...A...AATAT...AG.TT.G..T....TCAGAGGATCTTTT...A.TGTC..TATTTG..CGC.TA......G
Perna_viridisMW727515            TGAGG...A...AATAT...AG.TT.G..T....TCAGAGGATCTTTT...A.TGTC..TATTTG..CGC.TA......G
Septifer_bilocularisMK721549     T.TA...A...G.....A..A.CTT.A..T.G....A..AGA...AT.TATAT.TTT..TT.TT.AA..A.TT.A.....

Mytilus_californianusF-JX486124  AGGGATGACCAAGAGGGCCCAGATACCTTTTTGTGCTTGGCTTCCGGCTGCTATAGCTGCTCCAACACCTGTGTCGTCTC
Mytilus_coruscusKart1            ...A..A..T..A..A..G.....G....................A........G....................A...T
Mytilus_coruscusKJ577549         ...A..A..T..A..A..G.....G....................A........G........................T
Mytilus_chilensisKP100300        ......A..T..A..A..A.....G..A.....C..A..A..G..A.....C.....C..A..G........C..T...T
Mytilus_chilensisNC030633        ......A..T..A..A..A.....G..A.....C..A..A..G..A.....C.....C..A..G........C..T...T
Mytilus_edulisF-MF407676         ......A..T..A..A..A.....G........C..A..A..G..A.....C.....C..A..G........C..T...T
Mytilus_galloprovincialisF-FJ890  ......A..T..A..A..A.....G........C..A..A..G..A.....C.....C..A..G........C..T...T
Mytilus_trossulusF-GU936625      ...T..A..T..A.....A..A..G..G.....C..A.....A..T.....C..G..G..A..C.....G..C..C...T
Mytilus_trossulusF-HM462080      ...T..A..T..A..C..A..A..G..G.....C..A.....A..T.....C..G..G..A..C.....G..C..C...T
Arcuatula_senhousia1             T.CA..A..T.....T..A.....G..............A..A..T...........G........G.....T..TG.AT
Musculista_senhousiaGU001953     T.CA..A..T.....T..A.....G..............A..A..T...........G........G.....T..TG.AT
Bathymodiolus_childressiNC059707 T.CTG.T..T..A........AG.G..C.A..CG..G...T.G..T.....A........C..C..C.....T..TG.A.
Bathymodiolus_japonicusAP014560  ..CT..T..T..A..A..T..AG.G....A..CG..G...T.G..T.....A........C..T..C.....T..TG.AT
Bathymodiolus_securiformisNC0395  T.CT..T..T..A..A.....AG.G....A..CG..G...T.G..T.....A........C..C..C.....T..TG.AT
Brachidontes_exustusKM233636     C..A.CT..T..A..A..T..AG.T.......C...C..AT.G..T.....C..G..A.....T..T..C..A..T...T
Crenomytilus_grayanusNC044128    ...T.....T..A..A.....A.......................A...........G.....G.....G..A..T...T
Gregariella_coralliophagaNC04412  T........T..A..A..T..AT.T..A........G..A..A..A..............C..T..T.....T..A...T
Modiolus_kurilensisKY242717      G.CT..T..T..A..T..A..A.....C....C...A........T..G........G........G........T....
Modiolus_modiolusKX821782        G.CT..T..T..A..T..T..A..G.......C...A........T..G........G........T........T....
Mytilisepta_keenaeNC044127       T..T..A..T........G..A..G.........T.A........T..A........A.....T..T.....T..A...T
Mytilisepta_virgataKX094521      T..T.....T..A..T..G..A............T....A.....C..A...........G.....T.....T..A...T
Perna_canaliculusMG766134        ...A..A..A..A..A..T..A..................T.G..T.................T..T..A..T..T....
Perna_canaliculusMK775558        ...A..A..A..A..A..T..A..................T.G..T.................T..T..A..T..T....
Perna_pernaOK576481              G..T..A..T..A..A..A..A..G...............T.A..A..A..............T..T..A..A..T...T
Perna_viridisJQ970425            T..A..A..T.....T..G.....................T.A...........G........C..T........T...T
Perna_viridisMW727515            T..A..A..T.....T..G.....................T.A...........G........C..T........T...T
Septifer_bilocularisMK721549     ...T..A..T..A..A..A.....G......GTA..C...T.G..T...........G.....T..T..A..T..T...T

Mytilus_californianusF-JX486124  TAGTACATTCTTCTACTTTAGTAACAGCAGGGGTTTACTTGGTGCTTCGGTCATTTTATGTAGTTAGGGCCAATGCAACC
Mytilus_coruscusKart1            .G..G................................T..A..A.....C.....C.....G........T..C.....T
Mytilus_coruscusKJ577549         .G..G................................T..A........C.....C.....G........T..C.....T
Mytilus_chilensisKP100300        ....G..C.....A..AC.G........T........TC.T..A.....T..G..C...A.CA.C..TT.T..C.T...A
Mytilus_chilensisNC030633        ....G..C.....A..AC.G........T........TC.T..A.....T..G..C...A.CA.C..TT.T..C.T...A
Mytilus_edulisF-MF407676         ....G..C.....A..AC.G........T........TC.T..A.....T..G..C...A.TA.C..TT.T..C.T...A
Mytilus_galloprovincialisF-FJ890  ....G..C.....A..A..G........T........T.....A.....T.........A.TA.C..TT.T..C.T...A
Mytilus_trossulusF-GU936625      .G..G........G..A..G..G.....T........T...A.T.....C..T......A.TA.C..A..T....TG..T
Mytilus_trossulusF-HM462080      .G..G........G..A..G..G.....T........T...A.T.....C..T......A.TA.C..A..T....TG..T
Arcuatula_senhousia1             ......................T..G.....C..G..T..AC.TA....T..G...A.G...A.CTCACTTG.CTTT.TA
Musculista_senhousiaGU001953     ......................T..G.....C..G..T..AC.TA....T..G...A.G...A.CTCACTGG..TTT.TA
Bathymodiolus_childressiNC059707 ....T.....C........G..C.....T.........C.TT..A....T..T.ACCCCC.TC..TCTCAA.GAT.TTTA
Bathymodiolus_japonicusAP014560  ....T..C..G........G..T.....T........TC.TT..A....T..C.ACCCAC.TC..TCTCAA.GAT.TTTA
Bathymodiolus_securiformisNC0395  ....C..C..G........G..G.....T.........C.TT..A....T..T.ACCCCC.TC..TCTCAA.GGT.TTTA
Brachidontes_exustusKM233636     .G.....C.........C.T..G........T.....T...T.AA.A..TGGG....GAT.GT.AGA.C...GAAG.TTA
Crenomytilus_grayanusNC044128    ....T..C........GC.G..............G.....A..A.....T..G.........A...AAATGG...TT.TG
Gregariella_coralliophagaNC04412  ....T.....A.....G..G..T.....T..T........AT.AT.G..TAGG...G....TT.A.TTTGT...AG.CTG
Modiolus_kurilensisKY242717      .T..T........A..C.....T..T.....T.....T...T.AT....T.GTAA..TCT..T.ATTAAGT.GA.GG.TA
Modiolus_modiolusKX821782        .T...........A.....G..T..T..G..T.....TC..T.AT....T.GTAA..TCT..T.ATTAAAT.GG.G.GTA
Mytilisepta_keenaeNC044127       ....T........A........G..T..T..T.....T..AA.TA....T.GTG.AAGGT.GTG.G..TTGTTG.GG.TG
Mytilisepta_virgataKX094521      ....T.....G..A........G..T...........T..AA.TA....T.GTG.AAG.T..TG.G.ATTATG..G..TG
Perna_canaliculusMG766134        ....T.....A.....AC....G..T..T.....A..T..AT.AA....T..T.A.CCA...A...A..GA.GCTTG.TG
Perna_canaliculusMK775558        ....T.....A.....AC....G..T..T.....A..T..AT.AA....T..T.A.CCA...A...A..GG.GCTTG.TG
Perna_pernaOK576481              ....T...........AC....G.....T.....A..T...C..A.C..T..T.A.CC....A...AAAAA.GCTT..TA
Perna_viridisJQ970425            .G..T........C..G.....T.....G..T..A..T..AC.TA....TG.G.A.CCA...A.A..AAAG.GAAT..TA
Perna_viridisMW727515            .G..T........C..G.....T.....G..T..A..T..AC.TA....TG.G.A.CCA...A.A..AAAG.GAAT..TA
Septifer_bilocularisMK721549     .G..C.....A..A...C.T..T........T.....T..A..T.....TAGT.A.GG.TGTT.AGTTCATTCGAGTTTT

Mytilus_californianusF-JX486124  CAAAGGTTGATAGTCTTGAGGTTATTCACTCTGGTATTAGCTGGTTCAAGCGCAGTGTTTGCCTTTGATTTAAAAAAGGT
Mytilus_coruscusKart1            ..G.TA...........A..AC.G..T..CT.A..G..........................G...........G..A..
Mytilus_coruscusKJ577549         ..G.TA......A....A..AC.G..T..CT.A..G..........................G...........G..A..
Mytilus_chilensisKP100300        ...GTTC.A...A.T..A........T..CT.....C.......A.....T........C..G......C.......A..
Mytilus_chilensisNC030633        ...GTTC.A...A.T..A........T..CT.....C.......A.....T........C..G......C.......A..
Mytilus_edulisF-MF407676         ...GTTC.A...A.T..A........T.........C.......A.....T........C..G......C.......A..
Mytilus_galloprovincialisF-FJ890  ...GTTC.A...A.T..A........T.........C.......A.....T........C..G......C.......A..
Mytilus_trossulusF-GU936625      ....TAC.T........A..AC....T.....AA.......G..G.....G..T........G.....CC..........
Mytilus_trossulusF-HM462080      ....TAC.T........A..AC....T...T.AA.......G..G.....G..T........G.....CC..........
Arcuatula_senhousia1             G..GT...AGA......A...C.GG.T.....TTGT..G.....GA.T..T..GT.AG.GTGT..G...C.C.....A..
Musculista_senhousiaGU001953     G.GGT...AGA......A...C.GG.T.....TTGT..G.....GA.T..T..GT.AG.GTGT..G...C.C.....A..
Bathymodiolus_childressiNC059707 AGGGT...A.AGTGTC.T..AC.T......T.AC..A.G.....GAGGGTG..CC.TG...AGG.G............A.
Bathymodiolus_japonicusAP014560  AGGGT.C.A.AGTGTC.C...C.T..T...T.AC..A.......GAGGGTG..TC.TG...AGG.G............A.
Bathymodiolus_securiformisNC0395  AGGGTA..A.AGTGTC.C...C.T..T...T.AC..A.G.....GAGGGTA..TC.TG...AGG.G............A.
Brachidontes_exustusKM233636     AC.GT...A.A.A.TA.A..A...G.T...A....CA.......AA.GGTG..CA.T..A.AAG.G..C..C.....AA.
Crenomytilus_grayanusNC044128    ....TA..A..G..T..T............T..........G..C..T..G..G..T..C..A......C.......A..
Gregariella_coralliophagaNC04412  TG..T.C.A.A.T.T..A..A.....A...T.AA.T........A..T..G..TTCAG..A.AG.A.....T.....AA.
Modiolus_kurilensisKY242717      G...CA..A.AG..G..A..C...G.G...T.A..GA....A...AGTTCA...T..G.A.AAG.G...........A..
Modiolus_modiolusKX821782        G...CA..A.AG..TC.T..C...G.A...T.....A....A...AGTTCG...T..G.A.AAG.A..............
Mytilisepta_keenaeNC044127       G..TTT..A.AGT.TA.A..T..G..A..GT....TA........AT.GCT.GTT....G.AGAG......T..G.....
Mytilisepta_virgataKX094521      GGGGTT..A.A.T.TA.A..T..G..G...T.AA.TA.......AAT.GCT.GTACAC.G.AGAG......T.....A..
Perna_canaliculusMG766134        ACT..T..A.AGT.TC.T..T..G..T..AT....T......A.AAGTGTT..TA.TAACTGT......A....G..AA.
Perna_canaliculusMK775558        ACT..T..A.AGT.TC.T..T..G..T..AT....T......A.AAGTGTT..TA.TAACTGT......A....G..AA.
Perna_pernaOK576481              ACT..T..A.AGT........C.G..T..AT....T......A.CAG..CA...A.T.ACTGT.....CA.......AA.
Perna_viridisJQ970425            TT.GT...A.AGT.AC.A.....G..T...T....G......A.AAGCGCA...A.T...TGT......A....G..AA.
Perna_viridisMW727515            TT.GT...A.AGT.AC.A.....G..T...T....G......A.AAGCGCA...A.T...TGT......A....G..AA.
Septifer_bilocularisMK721549     TT..TT..A.A.T.TC.TTCTA.TA.T...T.A..T...........T..T..TT..AGA.TTG.A...........A..

Mytilus_californianusF-JX486124  GATTGCACTTTCTACTCTTAGTCAATTAAGATTAATAATGTTTTCTATCTCTATTCTTCTCCCACTTGTGGCTTTTTTTC
Mytilus_coruscusKart1            .......T.A..C...T.A..C.....G..CC................T...........T..GT.............C.
Mytilus_coruscusKJ577549         .......T.A..C...T.A..C.....G..CC................T...........T..GT.............C.
Mytilus_chilensisKP100300        A........C..G...T.A......C....G..G...........G..T..A..C..C..T..GTC......G.....C.
Mytilus_chilensisNC030633        A........C..G...T.A......C....G..G...........G..T..A..C..C..T..GTC......G.....C.
Mytilus_edulisF-MF407676         A........C..G..CT.A......C....G..G...........G..T..A..C..C..T..GTC......G.....C.
Mytilus_galloprovincialisF-FJ890  A........C..G...T.A......C....G..G...........G..T..A..C..C..T..GTC......G.......
Mytilus_trossulusF-GU936625      A..C.....C..G...T.G..G..G.....G.....G..A..C..G..T..A..C.....T..GTC...A..........
Mytilus_trossulusF-HM462080      A..C.....C..G...T.G..G..G.....G........A..C..G..T..A..C.....T..GTC...A..........
Arcuatula_senhousia1             AG.G...T.A.....CT.A.....GC.G..CG.T.....AC.AAGA..T..CT.GTA.GCG..TG..C.T..C.......
Musculista_senhousiaGU001953     AG.G...T.A......T.A.....GC.G..CG.T.....AC.AAGA..T..CT.GTA.GCG..TG..C.T..C.......
Bathymodiolus_childressiNC059707 TG.A...T.A......T.A..C.....G...A.....T.A..CG....T..A...TG.T.A...AAA...........C.
Bathymodiolus_japonicusAP014560  TG.A...T.A......T.A..C..G......A.....T.A...G.......A...TG...A...AAA..A..........
Bathymodiolus_securiformisNC0395  TG.A...T.A......T.A..C..G..G...A.....T.A..CG....T..A...TG.T.A...AAA........C....
Brachidontes_exustusKM233636     T.....T..A......T.A..C..G...G.TG.......A....G.T.AAG...AAAGA....TTA...ATG...C....
Crenomytilus_grayanusNC044128    ......G.........T.G.....GC....T..G..G...........T......A.GT.G..TT....T..........
Gregariella_coralliophagaNC04412  T.....TT.A.....AT.A.....GC.T..TG.......A..AG..G.T.....AGG....T.TTA...A..G.......
Modiolus_kurilensisKY242717      A.....T.....G.....A.....G.....TA.G..GC.T...G..T.G...T.AGGGT.AGT.GGG...T.........
Modiolus_modiolusKX821782        A.....T.....G...T.A.....G.....TA.G...C.T...G..T.A..GT.AGGGT.AGT.GGG..AT.......C.
Mytilisepta_keenaeNC044127       T.....TT.A..A...T.A...........TG..........C...T.GAG.T.AGGG..TTATAG.T.A........C.
Mytilisepta_virgataKX094521      T.....TT.A..A...T.A.........G.GG.T............T.AAGCT.GGGGT.TTATAC.C.A..A.......
Perna_canaliculusMG766134        C.....TT.G..G...T.A...........GG.G.....A.....AT.G...CA.GG...TGTTTC.A.TT.........
Perna_canaliculusMK775558        C.....TT.G..G...T.A...........GG.G.....A.....AT.G...CA.GG...TGTTTC.A.TT.........
Perna_pernaOK576481              T.....TT.G..A...T.A......C....GG.......A..C..AC.G...CA.GACT.AGT.TCG..TT.........
Perna_viridisJQ970425            T......T.A..A...T.A..G........TG.......A......T.A...CA.GGGT.GGTTTA..CTT.........
Perna_viridisMW727515            T......T.A..A...T.A..G........GG.......A......T.A...CA.GGGT.GGTTTA...TT.........
Septifer_bilocularisMK721549     AG....T........GT.A.....G.....TG.T.....A...AGA..T......A.AT.G..TT..A.TT.........

Mytilus_californianusF-JX486124  ATTTGGTAACCCATGCAGTGTTTAAGGCCCTTCTTTTTTTAGGGGCTGGCGGCGTGATTCATAGCAACCAAAGAATTCAG
Mytilus_coruscusKart1            ..........T..C..G........A...T.G..C..C..G.....G..G..T..T..C.....A.....G..G.....A
Mytilus_coruscusKJ577549         ..........T..C..G........A...T.G..C..C..G.....G..G..T..T..C.....A.....G..G.....A
Mytilus_chilensisKP100300        ..C....G..T..............A..TT.G..G.....G..T..A..G..T..T........A...............
Mytilus_chilensisNC030633        ..C....G..T..............A..TT.G..G.....G..T..A..G..T..T........A...............
Mytilus_edulisF-MF407676         ..C....G..T..............A..TT.G..G.....G..T..A..G..T..T..C.....A...............
Mytilus_galloprovincialisF-FJ890  ..C....G..T..............A..TT.G..G.....G..T..A..G..T..T..C.....A...............
Mytilus_trossulusF-GU936625      ....A...........G..A.....A..TT.GT.G...C....C..A..G..T..T........A...........C..A
Mytilus_trossulusF-HM462080      ....A...........G..A.....A..TT.GT.G...C....C..A..G..T..T........A...........C..A
Arcuatula_senhousia1             ....AA.T..T.....GT.A........A..C.........TC..TA..GTCT..A..C..CTCTT.TGGT.AT..C..A
Musculista_senhousiaGU001953     ....AA.T..T.....GT.A........A..C.........TC..TA..GTCT..A..C..CTCTT.TGGT.AT..C..A
Bathymodiolus_childressiNC059707 ..C.TA.C..T.....TA.......AT.T...T.G......A.TA.C..G.TT........C.CA.GGTT..A.TGG...
Bathymodiolus_japonicusAP014560  ..C.TA.T........TA.A......T.T...T.G...C..A.T..A..G.TT........C..A.GGTT..A.TGA...
Bathymodiolus_securiformisNC0395  ..C.T..T..T.....TA.A.....AT.T..CT.G......A....A..G.TT...........A.GGTC..A.TGG...
Brachidontes_exustusKM233636     .CC.A..T..T......ACC.....A..TT.A..C...G..A.A..A..TT.T........CTCT.G.TCTG.T.A...A
Crenomytilus_grayanusNC044128    .......T..A.....G........A..T..............A.....A..G..T.....C..G.....G..T.C....
Gregariella_coralliophagaNC04412  ....A..T..T..C.....T.....A..A.....A......A.......TA.T..A........AT...GGG.GG....A
Modiolus_kurilensisKY242717      ..C.T..G..T.....CTCT.....A..TT.A.....C..GT.T..G..T.TG..T..C..C..A.....T.A.TG...A
Modiolus_modiolusKX821782        ..C.T..G..T.....TTCT........TT.A.....C..GT.T..G..T.TA..T.....C..T..T..T.AGTG...A
Mytilisepta_keenaeNC044127       ....A.....T.....TACT........TT.GT.A.....GA....G..A.CT.........TCT...A..G.GTG...A
Mytilisepta_virgataKX094521      ....A........C..CTCA.....A..GT.G..G..C..GA.A..A..T.TG..T.....CTCT..TA..G.GTG....
Perna_canaliculusMG766134        .........TG.....CC.A.....A..TT.AT.A......ACA..A..T.CA..A......TCTCT.A..G.GTG...A
Perna_canaliculusMK775558        .........TG.....CC.A.....A..TT.AT.A......ACA..A..T.CA..A......TCTCT.A..G.GTG...A
Perna_pernaOK576481              ....A....TA.....TT.......A..T...T.A.....GACA.....T.CA..T......TCTTTTA..G.GTGC...
Perna_viridisJQ970425            ....A....TG......T.......A..A...........GTCA..A..G.TA..T......TCT.TAA....TTGC..A
Perna_viridisMW727515            ....A....TG......T.......A..A...........GTCA..A..G.TA..T......TCT.TAA....TTGC..A
Septifer_bilocularisMK721549     ....A..T..T.....C..A.....A..TT.A.........A.T..G..GT.TT.T........ACTATT..ATTG....

Mytilus_californianusF-JX486124  GATATTCGGGGTTTAAGAAGATTGTGGCAAAGGCTGCCTGTGAGGATAGGAGCTATAAGTGTGGCTATTGTATCATTAAG
Mytilus_coruscusKart1            ........A...........T..A........A...........A...A....A.................G........
Mytilus_coruscusKJ577549         .....C..A...........T..A........A...........A...A....A.................G..C.....
Mytilus_chilensisKP100300        ........T..G.........C....A...G..T....G..A..A.....T..A.....A..T..A........T.....
Mytilus_chilensisNC030633        ........T..G.........C....A...G..T....G..A..A.....T..A.....A..T..A........T.....
Mytilus_edulisF-MF407676         ........T..G.........C....A...G..T....G..A..A.....T..A.....A..T..A........T.....
Mytilus_galloprovincialisF-FJ890  ........T..G........GC....A...G..T....G..A..A.....T..A.....A..T..G........T.....
Mytilus_trossulusF-GU936625      .....C.....G........C.........G.AT.A..G..A..A..G..T..A....CG..T..A.....G..C..G..
Mytilus_trossulusF-HM462080      .....C.....G........C.........G.AT.A..G..A..A..G..T..A....CG..T..A.....G..C..G..
Arcuatula_senhousia1             .....C..AATAG.TG..G.C.GT...AGT.CAT.A..CAAA..A...A.G......GTAA.C...G..AGT..TC..TC
Musculista_senhousiaGU001953     .....C..AATAG.TG..G.C.GT...AGT.CAT.A..CAAA..A...A.G......GTAA.C...G..AGT..TC..TC
Bathymodiolus_childressiNC059707 ........CTT....G.G.A.AAC..AGCTC.TT....C..T..A..GA.TTG.G.C.C..CC..G.G.C.T..T..GT.
Bathymodiolus_japonicusAP014560  ........TTT....G...A.AAT..AGCGC..T....A..C.....GA.TTG.G.T.C..CC..G.G.C.T..T...T.
Bathymodiolus_securiformisNC0395  ........CTT....G...A.AAT..AGCTC.TT....A..T......A.TTG...T.C..CC..G.G.C.C..T...T.
Brachidontes_exustusKM233636     .....G...A.CC.GG.C.AG.GT..AATGGATT....AA.T......A.GTT.C....A..A..A.GAA.G..T..GGC
Crenomytilus_grayanusNC044128    .........A.G........G...........A...........A...A....A..G..G..A..A.....G...C.G..
Gregariella_coralliophagaNC04412  ........TTT....G.T.A..GT..A..GGA.T.A..CA.T..A..GA........TTA..CT.A..AA....C..GGT
Modiolus_kurilensisKY242717      ..C......TT....G.T.A.AGT....C.TTT..T..CA.T......TCTTGCT..GT...T....A.A....C...T.
Modiolus_modiolusKX821782        .........TT....G.T.A.AG.....C.TTC..T...A.T......TCCTGCT..GT...T....A.A.G..T...T.
Mytilisepta_keenaeNC044127       ...T.G..TTTG..GG.CG..A....AAT..ATT.A..A..T..A.GT.CT.T....GTC..T....GAT.T.....GT.
Mytilisepta_virgataKX094521      ...T.G..TTTG...G.TGA.AG....A...ATT.A..AA.T..A.GT.C.......GT...T....GAT.T......T.
Perna_canaliculusMG766134        ........AA.GA..G.GG...GC...AG..TTT.A..AAGT..A....TGTG...GTTCA.T....A.TGT.....GTC
Perna_canaliculusMK775558        ........AA.GA..G.GG...GC...AG..TTT.A..AAGT..A....TGTG...GTT.A.T....A.TGT.....GTC
Perna_pernaOK576481              ..C.....AA.AA.GG..G.G.GT...AG.GTT..C..CTGT.......TGTG....TT.A.T....A.TGT..T..GTC
Perna_viridisJQ970425            ........TA.AA..G...AT.GC..AGC..ATA.....T.T..A....TTT.....TT.A.T..G.GGTGT...C.TTC
Perna_viridisMW727515            ........TA.AA..G...AT.GC..AGC..ATA.....T.T..A....TTT.....TT.A.T..G.GGTGT...C.TTC
Septifer_bilocularisMK721549     ...TA...TATAA.TG.TTC.GGT...A..TTAG.T...T.T.CC.GG.T...A....T.TGT....ACA....TC.TT.

Mytilus_californianusF-JX486124  GGGGGCGCCGTTCATAAGAGGGTTTTACTCTAAAGATTTAATTATTGAAATGATGGACAGAAGGACTTATGGATATATTT
Mytilus_coruscusKart1            T.....C.....T........A.....T........C...........G..A..A........A........G.....A.
Mytilus_coruscusKJ577549         T.....C.....T........A.....T........C...........G..A..A........A........G.....A.
Mytilus_chilensisKP100300        A.....T..T..T..G.....T....T...C.....CC.C..G.....G.....A.................G..CT.A.
Mytilus_chilensisNC030633        A.....T..T..T..G.....T....T...C.....CC.C..G.....G.....A.................G..CT.A.
Mytilus_edulisF-MF407676         A.....T.....T..G..........T.........CC.C..G.....G.....A.G...............G..CT.A.
Mytilus_galloprovincialisF-FJ890  A.....T.....T..G..........T.........CC.C..G.....G.....A........A........G..CT.A.
Mytilus_trossulusF-GU936625      A.....C.....T.............T.........CC.G..A.....G.....A........A........G...T.A.
Mytilus_trossulusF-HM462080      A.....C.....T.....G.......T.........CC....A.....G.....A........A........G...T.A.
Arcuatula_senhousia1             ....CTA..T..TT.G..T..C..C.T..........C.G...G.A..TTGCTATAGG..T..C.G.CTAAT.GTGG.C.
Musculista_senhousiaGU001953     ....CTA..T..TT.G..T..C..C.T..........C.G...G.A..TTGCTATAGG..T..C.G.CTAAT.GTGG...
Bathymodiolus_childressiNC059707 C...AT...T..TT.G........C..T..A........G.........T.TCAA.G.G.GGATTTGGT.ATT...T..A
Bathymodiolus_japonicusAP014560  T..CATA..C..TC.G..G...........A.....C..G.........T.TCAA.GTG.GGATTTGGT..TT..CT..A
Bathymodiolus_securiformisNC0395  T..TAT...C..TT.G...........T..A.....C..G........GT.TCAA.G.G.GGACTTAGTCATT...T..A
Brachidontes_exustusKM233636     A..AATT..C..T..G...........T........C..............A.CTA.T..TGACT...T.TT...C...A
Crenomytilus_grayanusNC044128    A..T..T..T...........A.....T..C.....C..G........G..A....GTGAC..A..A.....G...G...
Gregariella_coralliophagaNC04412  T.....T..T..TT.......A.....TAG....C.C.....C..A..G..AGAA...GA.T.T.T..T.ATG.....AA
Modiolus_kurilensisKY242717      T..CTTA..T..TT....G..A.....T.........A.G........GC.AG.AA.AG.CGA.GGA.TAATT..CT...
Modiolus_modiolusKX821782        T..T.TT..T..TT....G........T..C.................GT.AG.AA.AG.TGA.GGG.TAATT..CT...
Mytilisepta_keenaeNC044127       T....TT..T..T.....T..A...ATT.....G..............GT.A...A.TG.G.T..T..GATTT...T...
Mytilisepta_virgataKX094521      T..AATT..T..T..G..G........T.....G.....GG....C..GT....AA.A..T.T..T..GATTT...T..A
Perna_canaliculusMG766134        A...CTT..A..T..............T.........A.....C.G..T..AT.TA.T..G..A.A..T.T.G.T...AA
Perna_canaliculusMK775558        A...CTT..A..T..............T.........A.....C.G..T..AT.TA.T..G..A.A..T.T.G.T...AA
Perna_pernaOK576481              A..TTTA..A..TT................A......A.....T.G..T...T.CA.T.....A.A..T.T.G.T...GA
Perna_viridisJQ970425            A..TCTT..A..T.....T.......TT.....G...A.....G....TG..TATA.T....AA.A..T.TTC.T.T..G
Perna_viridisMW727515            A..CCTT..A..T.....T.......TT.....G...A.....G....TG..TATA.T....AA.A..T.TTC.T.T..G
Septifer_bilocularisMK721549     T..A.TT..C..T........A....TT.....................G.T..A.G.G.GGATTT..T.ATT...T..A

Mytilus_californianusF-JX486124  TAGAGCTATTAGGGTTAATTTTTACTTCTTTCTATAGAGCTCGAGTATTTAGGGTAATGTTAGGTTCAAATTATTTTAAT
Mytilus_coruscusKart1            ....AT.......CC..........C..C..T..C........G..G...........A.....G.TG..C...A.....
Mytilus_coruscusKJ577549         ....AT.......CC..........C..C..T..C........G..G...........A.....G.....C...A.....
Mytilus_chilensisKP100300        .....T..C......................T.....G..A...........A.....AC.C..G..C......G.....
Mytilus_chilensisNC030633        .....T..C......................T.....G..A...........A.....AC.C..G..C......G.....
Mytilus_edulisF-MF407676         .....T.........................T.....G..A...........A..T..AC.C..GA.C......G.....
Mytilus_galloprovincialisF-FJ890  .....T..C......................T..C..G..A...........A..T..AC.C..G..C......G.....
Mytilus_trossulusF-GU936625      ........AC...T.....C..C........T.....G..A..G........A..G..AC.T..G..T.....CG.....
Mytilus_trossulusF-HM462080      ........AC...T.....C..C........T.....G..A..G........A..G..AC.T..G..T.....CG.....
Arcuatula_senhousia1             ...TAGGGG.T..AA.TGC.A.A..AAGAG.......TCTA...A.T.GA..AAGTT....TA.A.T....ATAGGCGTG
Musculista_senhousiaGU001953     ...TAGGGG.T..AA.TGC.A.A..AAGAG.......TCTA...A.T.GA..AAGTT....TA.A.T....ATAGGCGTG
Bathymodiolus_childressiNC059707 ..CTAA.TG.T..AACTT.A.....C....GG..CTCCCT...TA......ATT.GT.T..GA..AG....A.GAG.GT.
Bathymodiolus_japonicusAP014560  ...TAG.TG.T..AACTT.A.....C....GA...TCCCTC..TA......ATC.GT.T..GA..G.....A.GAG..C.
Bathymodiolus_securiformisNC0395  ..CTAG.TG.T..AACTT.A.....C....GG..CTCCCT...TA......ATT.GT.T..GA..A.....A.GAG.GT.
Brachidontes_exustusKM233636     .TAT.A..G.G..AG.CTCC..A.......GA......TT...T.CGC.CTCA..GG.TGC...AAAT...A.AAGAGTG
Crenomytilus_grayanusNC044128    .....T.......TC.TG.......G.....T.....G.....T..G..C.....T..A...A.G........CG....C
Gregariella_coralliophagaNC04412  ....AA..A.T..A....GC.A......A.A......GAGA.....G.....ATCT..AA.C..CAG....A.G.CGG..
Modiolus_kurilensisKY242717      .G...G.C..G..TACTT.G..........GA...TC.TT...TA.G..G.AT.......AT..AAT....A.GGG.GT.
Modiolus_modiolusKX821782        .G...G.T..G..TACTT.G.....C..G.GG...TCGTT...TA.G..A.ACC......AT..AATG..CA.AGGGGT.
Mytilisepta_keenaeNC044127       .TAT.T.......TA.T..G.....A....GG...TCT.T....A.TA.GTCT..TG.T..T..G.T....A.G.G.GTA
Mytilisepta_virgataKX094521      .TATAT....G..TG...GA.....A..A.GG...TCT.T...T..TG.GTCT..TG.T..T....T....A.A.G.GTG
Perna_canaliculusMG766134        .TATTA..CCG...C.T..AC.....AGA..T.....CATG.....T.GA.TA..TTGC..C..AAGG...A.GG.ATCA
Perna_canaliculusMK775558        .TATTA..CCG...C.T..AC.....AGA..T.....CATG.....T.GA.TA..TTGC..C..AAGG...A.GG.ATCA
Perna_pernaOK576481              .CATCA..CCT..TC.T..AC.C..GAGG..T......ATG..G..T.GA.T...TTGT..T..AAG....A.AG..CCA
Perna_viridisJQ970425            .TATAA.GCCT......GGG..G...AGAA.T..C...ATA.......GA.TA....G...T..AGA...CA.AG...TG
Perna_viridisMW727515            .TATAA.GCCT......GGG..G...AGAA.T..C...ATA.......GA.TA....G...T..AGA...CA.AG...TG
Septifer_bilocularisMK721549     .....T.GC.T.....TT......GCAG..GA..C..TATA..TA..A.A.AT..T..T..T...GAG.G..T..A.TT.

Mytilus_californianusF-JX486124  TGTAGAACTCTTCGTGTACCCGAGCACCTAAATATGCAAATCCCATTCTTAAGGCTGTATGTAGGGGCTATTTTCCTAGG
Mytilus_coruscusKart1            ...............C..TTT...........C.....GG.T..T..T..G..A..A........T........TT....
Mytilus_coruscusKJ577549         .....G........GC..TTT...........C.....GG.T..T..T..G..A..A........T........TT....
Mytilus_chilensisKP100300        AA......CT.G...A.TAAT.....TT.......A....C...G..TC.T..C..A...A.T..A......A.TT....
Mytilus_chilensisNC030633        AA......CT.G...A.TAAT.....TT.......A....C...G..TC.T..C..A...A.T..A......A.TT....
Mytilus_edulisF-MF407676         AA......CT.G...A.TAAT.....TT.......A....C...G..TC.T..C..A...A.T..A......A.TT....
Mytilus_galloprovincialisF-FJ890  AA......CT.G...A.TAAT.....TT.......A....C...G..TC.T..C......A.T..A......A.TT....
Mytilus_trossulusF-GU936625      A.C....G.T.G..GA.TAAT......T.......A....CT..T..TC.T..C......A.T.........A..T....
Mytilus_trossulusF-HM462080      A.C....G.T.G..GA.TAAT......T.......A....CT..T..TC.T..C......A.T.........A.AT....
Arcuatula_senhousia1             A..CCTGT.A.AA.AAG.GAT..AA.AT..G.AC.CACTT.T..T.ATC.GT.TT.AAGGT....A...C.A..TG.G..
Musculista_senhousiaGU001953     A..CCTGT.A.AA.AAG.GAT..AA.GT..G.AC.CACTT.T..T.ATC.GT.TT.AAGGT....A..CC.A..TG.G..
Bathymodiolus_childressiNC059707 A..CCTGTGG...AC.C.GAA..AGC.AGG.G.G.TA..T.TG.T.A.AGGG.CT.A.TGA.TA.CT..G.GA.TA....
Bathymodiolus_japonicusAP014560  A..CTTGTAAC..AC.CGAAA..AG.TAGG.GAG.TA..C.AG.T.A.AGGG.TT.A.TG..TA.AT..G.GA.TA....
Bathymodiolus_securiformisNC0395  A.CCCTGTAA..TTC..GGAA..AG..AGG.G.G.TA..T.TG.T.ATA.GG.CT.A.TA..TA.CT..G.GG.TA....
Brachidontes_exustusKM233636     ATAG.TCT.G..T.AACCAAA..AAGGTCTTTAT.AGTT..TT.T.A...CTCT..T.T.T.TT.T...G....TAGG..
Crenomytilus_grayanusNC044128    ...G.G...T.A..GTC.T.T......A.......A.....T........G..CT.......T..T...G..A.TT....
Gregariella_coralliophagaNC04412  .TA.C.GT.G.CTC....AAA...G.TA.TTTG..TATT..T..T..T..T.TTT.AGGC.CT..A...T.G..AA.T..
Modiolus_kurilensisKY242717      A.AC.GGT.AGGTT.AG.AGA..AAGAAAT.T.T.AA..T.TG.T.AT..T...T...TG..TA.TT..G.A..AA.T..
Modiolus_modiolusKX821782        A.AC.GGT.AGGTT.AGTAGG..AAGGAAT.T.T.AA.G..TG.C.AT.CT...T...TA..TA.TT..G.G..GA.T..
Mytilisepta_keenaeNC044127       GT...G.G.A..AAGA.TAGG....CTT..G..G.AATCT.TT.T.A...TT.CT.A...T.T..T..AG.A..TAGG..
Mytilisepta_virgataKX094521      ATA....G.G..A.GA..AAG...TCGT.TG..G..ATTGCTT.T.AT.GTT.TT.A...T.T..C..AG.A..TAG...
Perna_canaliculusMG766134        AT...T..A...T..T..AAA....CAAA..GGC.A.TT..T..T.AT.CGCTA..AGCA..C..T...G.G..T.....
Perna_canaliculusMK775558        AT...T..A...T..T..AAA....CAAA..GGC.A.TT..T..T.AT.CGCTA..AGCA..C..T...G.G..T.....
Perna_pernaOK576481              AT..........T....T.AG...TCAG.G..AT.A.TC..A..T.AT..GCTT..TGC.T.T..C...G.A..T.....
Perna_viridisJQ970425            .TAG..TG.T.GA.A...AAA....CAA....AC.T.T......T.AT........TGG.T.T.....AT.A..TT.G..
Perna_viridisMW727515            .TAG..TG.T.GA.A...AAA....CAA....AC.T.T......T.AT........TGG.T.T.....AT.A..TT.G..
Septifer_bilocularisMK721549     GT..AGCA.ACAAAGTGGAGT..A.CTT.TG.GT..A..T.TT.T.AT..TTTTT...TATGT..T...G..A.AG.T..

Mytilus_californianusF-JX486124  GGTAAGATTAGGGAGAAAAATAGAAAAATTTAGATTTGTAGTGCTTCTTGAGAGATATGAAAGCCTTAGGATTTTTCTGA
Mytilus_coruscusKart1            .T.....C.T..T..G.C......G..G...G.G.A.......G.A.....A..G.....G..G.....A..C...T.A.
Mytilus_coruscusKJ577549         .T.....C.T..T..G.C......G..G...G.G.A.......G.A.....A..G.....G..G.....A..C...T.A.
Mytilus_chilensisKP100300        ...GGTGC.G..T.............G....G.G..C.....AG.......A.AC........A.....AG.C...T.T.
Mytilus_chilensisNC030633        ...GGTGC.G..T.............G....G.G..C.....AG.......A.AC........A.....AG.C...T.T.
Mytilus_edulisF-MF407676         ...GGTGC.G..T.............G....G.G........AG.......A.AC........A.....AG.C...T.T.
Mytilus_galloprovincialisF-FJ890  ...GGTGC.G..T........G..G.G...CG.G........AG.......A..C..C.....A.....AG.C...T.T.
Mytilus_trossulusF-GU936625      A.GGGT.........G..........GG...G.G........AG.........A......G..AG.C..AG.A.....T.
Mytilus_trossulusF-HM462080      A.GGGT.........G..........GG...G.G........AG.........A......G..AG.C..AG.A.....T.
Arcuatula_senhousia1             CTATGT....A.AG.GC....TAT.GGCG..TCTCAGT.TAGAGG.TCCAGA.AT.T...G.TTG.GGTAC.AG.GGGCG
Musculista_senhousiaGU001953     CTATGT....A.AG.GC....TAT.GGCG..TCTCAGT.TAGAGG.TCCAGA.AT.T...G.TTG.GGTAC.AG.GGGCG
Bathymodiolus_childressiNC059707 .T.TTT.....TT.ACTT.G.CTC.G.CC..GATC.CACG.CTA.GG.GAGT.ATGTG....AGT..GTTG.AA.AT.AC
Bathymodiolus_japonicusAP014560  TT.TTT.....TT.ACTT.G.TTC.G.C...GATC.CA.G.CTA.GG.GAGT.ATGTG....AAT..GTTG.AA.ATCAT
Bathymodiolus_securiformisNC0395  CT.TTT.....TT.ACTT.G.TTC.G.CC..GATC.CA.G.CTA.GG.GAGT.ATGTG....AGT..GTTG.AA.AT.AT
Brachidontes_exustusKM233636     TTG..TCA.TAAC......TGTAGGCT.G..TAT..CCCC.CTT.CA....C..TGTGCT.TTTTGAGT.....G.T.C.
Crenomytilus_grayanusNC044128    T..C...C.G....A..G...G..G..G...G.T........AT.A.....A.AG........G...GTA......A.A.
Gregariella_coralliophagaNC04412  A.AT.TTA...CT.AT....AT..GCTT...TTC....CT..AT..TCGTCTTCTAT......GT.GTTAGC.AA.A.T.
Modiolus_kurilensisKY242717      TTGGGTG......CTTTT.G....GC.GC.G.ATAGAAGG..C.A...ATTT....T...T.AAGGCTTAGC.AGAAGCT
Modiolus_modiolusKX821782        TTGGGTG......CTTTT.G.....C.G..G.ATAGAAGG..T.A.T.ATTT....T...C.AAAGCTTAGC.AGAACTT
Mytilisepta_keenaeNC044127       TTACTT.A.G.T.GA...G....G..TTC..GTT.A.CA.AGAT..G....TTC..C.TTTTT.T..TTTT.G..AT.TT
Mytilisepta_virgataKX094521      TTATTT.A...TA.T...........TT...TTT.A.CA.AG.T..A....TTCT.T.TTTTTTT..CT.T.AC..T.T.
Perna_canaliculusMG766134        A.G.GTT...ACTCCT.GTGAGTGTCTG.....T.A.CGGAGATC.TCG.C....G.AAT.G.AAC.TTAGGGG....TT
Perna_canaliculusMK775558        A.G.GTT...ACTCCT.GTGAGTGTCTG.....T.A.CGGAGATC.TCG.C....G.AAT.G.AAC.TTAGGGG....TT
Perna_pernaOK576481              A.G..TT...ACCCC...TGAGTGT.T......T.A.CG.AGCTCATCA.CAG..G.AAT...GT.ATT..GAG..T..T
Perna_viridisJQ970425            TAA..T.A..T.TCC..TT.CT..G.GG..G.TT.A.TACAG.AG.TCATCATT.GGG..G.TAT.AGTTT.AAGAA.TC
Perna_viridisMW727515            TAA..T.A..T.TCC..TC.CT..G.GG..G.TT.A.TACAG.AG.TCATCATT.GGG..G.TAT.AGTTT.AAGAA.TC
Septifer_bilocularisMK721549     T.CTGTTA..AAATCT...G...TTTGT....ACGAAA.T.CTA.AA..ATA.ATGTA..TTTTG.ATTTT....GT.TT

Mytilus_californianusF-JX486124  TTCCTTTTGGTCTAATGTGATGGGGAGTACTAACTAAGTTGGGGTTTAACCCAGCTAAATTAAGATTCTTTTTAAGAATG
Mytilus_coruscusKart1            ..........CT....A....................AC.A...........GA.......G..G..T..C..G..G...
Mytilus_coruscusKJ577549         ..........CT....A....................AC.A...........GA.......G..G..T..C..G..G...
Mytilus_chilensisKP100300        ..........GT..C.....C.A.....CA.T.G....C.A....CG.GT..T.....G........T..C..G..G...
Mytilus_chilensisNC030633        ..........GT..C.....C.A.....CA.T.G....C.A....CG.GT..T.....G........T..C..G..G...
Mytilus_edulisF-MF407676         ..........GT..C.....C.A.....TA.T.G....C.A....CG.GT..T.....G........T.....G..G...
Mytilus_galloprovincialisF-FJ890  ..........GT..C.....C.A.....TA.T.G....C.A....CG.GT..T.....G........T.....G..G...
Mytilus_trossulusF-GU936625      ....C.....GT..T.......A.....G..T.GA..A..A....C...G..T..C.................G......
Mytilus_trossulusF-HM462080      ....C.....GT..T.......A.....G..T.GA..A..A....C...G..T..C.................G......
Arcuatula_senhousia1             CATT...G...T..T.TAT.....C.AACAGGGGA.G...ACAA.....T.TTAAA.....TCCT..T..G........A
Musculista_senhousiaGU001953     CATT...G...T..T.TAT.....C.AACAGGGGA.G...ACAA.....T.TTAAA.....TCCT..T..G........A
Bathymodiolus_childressiNC059707 .AGTGG.G.C.A.T..CATTGA..TTT.TGC.GGATGAAAAC..AAA.C.AA...GGGT.ATG.C.AT..GGCT..T...
Bathymodiolus_japonicusAP014560  .GGTGG...C.GCC..CATTGA..TTTCTGC.GGATGAAAAA..AA...AAA..TAGGT.ATG.T.AT..GGCT..T..A
Bathymodiolus_securiformisNC0395  .GGTGG.G.C.G.T..TATTGA..TTTCTGC.GAATGAAAAAAACAA...AA..TGGGT.ATG.T.AT..GGCT..T..A
Brachidontes_exustusKM233636     .....G....GG..G.A.TT...TCCTCCG.CGA.TT...TA.TGACTCT..TC.....G.C.AG..TG.AGCTTCT...
Crenomytilus_grayanusNC044128    ....AC....G..T..A......A.G..GT.......A..AA.C..A.GG..GT.....CGGG....T.....G.....A
Gregariella_coralliophagaNC04412  ....A.A....A....TAT...AA.....A.T.G.T.T.CT.CAGCATTTTATAA....A...TG..T.......AT..A
Modiolus_kurilensisKY242717      .CGT.....C.A.TG.TA.G.AC..GC.TTC..T.CTT.ACCAAGGG..AAAT...GGTA.GT.G...C..GC..C....
Modiolus_modiolusKX821782        .CGT.....C.G.CG.TA.G.AT..GC.TTC..T.CTT.ACCAAAGG..AG.T.GGGGTA..T....TC..GC..C....
Mytilisepta_keenaeNC044127       .A.........ggaGGAATT...TTTA.TT.TT...C...TTTAAAA..GA.TT.....G.TT.G..TA..G.TTC....
Mytilisepta_virgataKX094521      .A..A.....GGG.T.TATT.ATTCTA.GT.TGTG...GAA.TTGGGaagactT....TA.TCAT..TG..G.TTTG...
Perna_canaliculusMG766134        ..GT......AA.TGGACT.ATTA....TTCT.GA.....T...AAAG.TTTCCGGGGC..TTCG...C.A..T......
Perna_canaliculusMK775558        ..GT......AA.TGGACT.ATTA....TTCT.GA.....T...AAAG.TTTCCGGGGC..TTCG...C.A..T......
Perna_pernaOK576481              ..GGG.....GG.TC...TTGCTA..A.TT...GA..T.AT..TAAA..ATACAAG.CC..TTC...T..G..T.....A
Perna_viridisJQ970425            .ATT.AGG..AG..TAT.T.A.A.T..C.AACTGGGGAAAA...CCATCTttcAAA..G.CTTCT..T..A..T.....A
Perna_viridisMW727515            .ATT.AGG..AG..TAT.T.A.A.T..C.AACTGGGGAAAA...CCATCTttcAAA..G.CTTCT..T..A..T.....A
Septifer_bilocularisMK721549     ..TGA..A..AT..GCT.TT.TTATTAG.T..TT..TTG.TTCTCA.TTTTACATA...AATGA...T..AGGGTCTG..

Mytilus_californianusF-JX486124  TGATTTGTGGAGCTTACTCACCCTGGAAAGACCTTGTTTTTCAAAGGTTCACAAATAGTCTACCAAACTTTGGATCAGGG
Mytilus_coruscusKart1            ..G.................T...........T..A.....T...A....T.T....A.G..T..G..A..A.....A..
Mytilus_coruscusKJ577549         ..GC................T...........T..A.....T...A.C..T.T....A.G..T..G..A..A.....A..
Mytilus_chilensisKP100300        ..G...A.A..AT.A.....T.....G...GTGA.C.....T.....G...AG..C...GGC.....G......C..A..
Mytilus_chilensisNC030633        ..G...A.A..AT.A.....T.....G...GTGA.C.....T.....G...AG..C...GGC.....G......C..A..
Mytilus_edulisF-MF407676         ..G...A.A..AT.A.....T.....G...GTGACC.....T.....G...AG..C...GGC.....G......C..A..
Mytilus_galloprovincialisF-FJ890  ..G...A.A..AT.A.....T.....G...GTGGCC.....T.....G...AG..C...GGC.....G......C..A..
Mytilus_trossulusF-GU936625      ..GC.CA.A.....A..C.....C.....A.TGGCC..C..T..G..G..CAGG.CG..AGCT....G.C.......A..
Mytilus_trossulusF-HM462080      ..GC.CA.A.....A..C.....C.....A.TGGCC..C..T..G..G..CAGG.CG..AGCT....G.C.......A..
Arcuatula_senhousia1             ..G.GCT.A..AG...GA..AGT.TTGGCAGGTG.TAGGC.TTC.TTG...G...A.C.G.CATCG.GC..A..CA.T..
Musculista_senhousiaGU001953     ..G.GCT.A..AG...GA..AGT.TTGGCAGGTG.TAGGC.TTC.TTG...G...A.C.G.CATCG.GC..A..CA.T..
Bathymodiolus_childressiNC059707 ..GCA.T.TA.A..GTTA..ATT.A.CCCT.GTGC.GG...A..GCTAG.TAGTC.TA.TACAGTT.GAA....GA.A..
Bathymodiolus_japonicusAP014560  ..GCA.T.TA....GTTA..ATT.A.TCCT.GTGCAGGC..A..GTTAG.TAGTC.TA.TACAGTT.GAA....GA.A..
Bathymodiolus_securiformisNC0395  ..GCA.T.TA.A..GTTA..ATT.A.CCCT.GTG..GG...A...TTAG.TAGTC.TA.TACAGTT.GGA....GA.A..
Brachidontes_exustusKM233636     ...AA.C.TA.AA...GA..ATT.TTG.TCCAACCTA.GA.A.GGTA.AG.T.C.AT..T.G..GTT....A.....A..
Crenomytilus_grayanusNC044128    ..GC....T...T.G..........C.....GTG.......T..GA.C..GA.G..G..G...G.......A........
Gregariella_coralliophagaNC04412  ...C.G..A..AT.A........A.CT..AG.AA.AC.A..T..CTA...TTTT.....T..T.G.GT...A..CT.T..
Modiolus_kurilensisKY242717      ...AA.T..A.A..A..C..GATGCC.TCA.AAA.T..GA.GTTTTA....A.TGCT..TGTTGT..A...A..GA.A..
Modiolus_modiolusKX821782        ...AA.T..A.AT.A.....AATACC.TCA.AAC.T..GA.GGCTTA....A.TGCT..TGTTGT..GA..A..GA.A..
Mytilisepta_keenaeNC044127       ...AA.TATA..T.A.G...A.T.CCT.GAGGTAGT..A..TGTTT..GG.A.TTATC.TGTT.G.TG.A.....TTA..
Mytilisepta_virgataKX094521      ..GAA.T.TA..T.A.G...ATT.CCGGTT.GG.AT..G..T..TTA.GGTA.T.ACC.TGTT.GTTG.A.A...TTA..
Perna_canaliculusMG766134        ......T.A...T.G......GGA.T...A.AA.GT.....TG.T.TAAGGGGG.C.A.T.TGA...GA.GT..CA.A..
Perna_canaliculusMK775558        ......T.A...T.G......GGA.T...A.AA.GT.....TG.T.TAAGGGGG...A.T.TGA...GA.GT..CA.A..
Perna_pernaOK576481              ..G..CT.A...T.A.....TGGG.TG..A.AGGGC.........ATAAG.G...ATA.T.TA..G.GA.GT...A.A..
Perna_viridisJQ970425            ....ACT.A...T.AGTA..TGTAATC..A.AGA.A.....TG.CCT.AG.A..TCTA.T..TG..GTG.GT...A.A..
Perna_viridisMW727515            ....ACT.A...T.AGTA..TGTAATC..A.AGA.A.....TG.CCT.AG.A..TCTA.T..TG..GTG.GT...A.A..
Septifer_bilocularisMK721549     ....GAA.A..AT.AT....G...TTT.GATATGGTG..A.G..CTTA..TG.TTCTC.TGTTA..GT.C.T...A.A..

Mytilus_californianusF-JX486124  ATGGTTAGAACTGCTAGGCCCACAAGCTGGGTTGGGGCAAATTAGTCAATTAAATGAAAGCTATTTCATGATTGCCTGAG
Mytilus_coruscusKart1            ....C.....T.AT....T..G..G...AA...A..A...G....C..G.....C..G.AT.....T.C.G....T....
Mytilus_coruscusKJ577549         ....C.....T.AT....T..G..G...AA...A..A...G....C..G.....C..G.AT.....T.C.G....T....
Mytilus_chilensisKP100300        T..AC....G..AT.G..G..T........A..A..T...T.C...TGC........G.A......T.CTG.G.TG...T
Mytilus_chilensisNC030633        T..AC....G..AT.G..G..T........A..A..T...T.C...TGC........G.A......T.CTG.G.TG...T
Mytilus_edulisF-MF407676         T..AC....G..AT.G..G..T........A..A..T...T.C..CTGC........G.A......T.CTG.G.TG...T
Mytilus_galloprovincialisF-FJ890  T..AC....G..AT.G..G..T........A..A..T...T.C...TGT........G.A......T.CTG.G.TG...T
Mytilus_trossulusF-GU936625      T..AC....G..AT.G..T..T...AAG..AC.A..T...T.C..CTGT..G.......AT.....T.CCG.A.TA....
Mytilus_trossulusF-HM462080      T..AC....G..AT.G..T..T...AAG..AC.A..T...T.C..CTGT..G.......AT.....T.CCG.A.TA....
Arcuatula_senhousia1             G........GACAA.T.........AGAAAC..AAT.AGTG.ATCA...AAT.....GG.G.TC..T....G.TG..T..
Musculista_senhousiaGU001953     G........GACAA.T.........AGAAAC..AAT.AGTG.ATCA..GAAT.....GG.G.TC..T....G.TG..T..
Bathymodiolus_childressiNC059707 ..........AAAG.T..G..C....GAA.AG.TCAAACGT.GG..TT.A.T...C.GTA.C....TT.AT...TG.TGC
Bathymodiolus_japonicusAP014560  G..A......AAAA.T.....T....GAA.AG.TCAAACTT.AG..TTTAGT..CC..TA.C....TT.A.C..TG.TGC
Bathymodiolus_securiformisNC0395  G..A......AAAG.T.....T...AGAA.AG.TCAAACGT.AG..TTTAGC...C..TA.C.C..TT.AT.GAGACTTA
Brachidontes_exustusKM233636     ...A..G...A.AG.C..A..T..GAT.TCT..ATCTA.C..A....GCACT..CC..C.T.....TT.ATC.TTG.T.A
Crenomytilus_grayanusNC044128    T...C.....T..T....T..G....TC..TC.AA.TA.......G..G........G.A......T.CTG...TT....
Gregariella_coralliophagaNC04412  ...A........AA.T..G..C...TA.TCA..T..AA.GT..TC.A.GA.T......G.G..C..T...GCGTTAA.TC
Modiolus_kurilensisKY242717      ..........AAAG.T..T......AAATT.A.TA.TAG......AAG......CC.GG.T..CCAACA.T.AAAAGT.C
Modiolus_modiolusKX821782        ..........AAAG.T..G..G...AAATTAA.TA.CGG......AA..C.....C.GG.T...CAGCA.T.AAAGGT.C
Mytilisepta_keenaeNC044127       T........GAA.G....T..T..G.AATTAC.T..AA..T.A..AA.G.C....C...AA.....TT.AT.GTTTA..A
Mytilisepta_virgataKX094521      T.....G..GAA.G.T..T..T....AGTTTC.T...AG......AA..A.....C...AA.....TT.AT.GTTG.TT.
Perna_canaliculusMG766134        .ATA.....GACTG....T..TA..AGATTC.GTATAA..T.A...TCT.AT......GAT.....TT..C.ATTT.TTT
Perna_canaliculusMK775558        .ATA.....GACTG....T..TA..AGATTC.GTATAA..T.A...TCT.AT......GAT.....TT..C.ATTT.TTT
Perna_pernaOK576481              GATAC.....ACTG.T..G..TA.G.AATTC.GTAT.A..T.A..GTCT.AT......GAT.....TT.AC..T.T.TTT
Perna_viridisJQ970425            .ATA.....GACAG.G..G..GA.GTGGAT.AGAATAA....A..ATGT.AT..C..G.AT.TC..TC.TT..TTT.TT.
Perna_viridisMW727515            CATA.....GACAG.G..G..GA.GTGGAT.AGAATAA....A..ATGT.AT..C..G.AT.TC..TC.TT..TTT.TT.
Septifer_bilocularisMK721549     ...A.....GT.TT.G..T..T..GTA.TTTGG.TCTTTGT.GTCAA..CAC...C..TTA.T...TC.TG.AATAAT..

Mytilus_californianusF-JX486124  TAATAGCTGCAGGCATAAGATTGATTGCTTTTATATAAATGAGAGTCATAATTATATGTGTAAGTTTGATGTTTATGTTT
Mytilus_coruscusKart1            ...C.AT......TT.G..G..AG...T......G........G..T...G.A..G.....GG...........G....C
Mytilus_coruscusKJ577549         ...C.AT......TT.G..G..AG...T......G........G..T...G.A..G.....GG...........G....C
Mytilus_chilensisKP100300        ..G....C.GG...G.T..C..A...AT..................T.........................C.G.A..C
Mytilus_chilensisNC030633        ..G....C.GG...G.T..C..A...AT..................T.........................C.G.A..C
Mytilus_edulisF-MF407676         ..G....C.GG...G.T..C..A...AT..................T.........................C.G.A..C
Mytilus_galloprovincialisF-FJ890  ..G....C.GG...G.T..C..A...AT..................T.........................C.G.A..C
Mytilus_trossulusF-GU936625      .GG....G.GG...G....C..A...ATG.................T...G.C..........T.......GC.G.....
Mytilus_trossulusF-HM462080      .GG....G.GG...G....C..A...ATG.................T...G.C..........T.......GC.G.....
Arcuatula_senhousia1             .GG.GAG.TGT.TTT.GGTT..AT.CTT....G..GCGttggagttgttgttagtttcagccgttttgtttttttttA.A
Musculista_senhousiaGU001953     .GG.GAG.TGT.TTT.GGTT..AT.CTTC...G..GCGT..GAGT.GT.GT.AG.T.CA.CCGT....T.T...T.TA.A
Bathymodiolus_childressiNC059707 .CT.TAGGTT.TTT..TGT.A.T...TTG..CT.G...T..TT..AA.C.T.CT.C.T.T.C.T..CCTGT...G.A.GC
Bathymodiolus_japonicusAP014560  .TT.TAGGCT.TTTC.TGTGA.T...TTG.GCT.G..GT..TT..AA.C.T..C.C.T.T.TGT..CTTGT..GG.A.GC
Bathymodiolus_securiformisNC0395  GGC.GTT.CTTTTG..T.TT...GGGAGG.ACT.G...T..TT..AA.C.T..C.C.TCT.TGT..CTTGT..GG.A.G.
Brachidontes_exustusKM233636     CTT.TTTCTTT.TTC..TTT..TT.C.TGGGGG.T.G....GTTT.GT.TG.AG.G.T.AGTGT.G.CC.T..A..AA..
Crenomytilus_grayanusNC044128    .TG.GT...T.A.AC.G..T..A...ATC..............G..T......T.G...A..........TG..G.T...
Gregariella_coralliophagaNC04412  .TT.T..AA.TATT....T.A.TT..TTG..AG.G......T..A.A...T.A..T.CGT.TGTG..AT.......T.C.
Modiolus_kurilensisKY242717      .T.GT.TGT.TTTT..GGCT..CT.ATT....C..AG.....ATT.G..TT..T.T....GTGTAG.T..A...T.A.GC
Modiolus_modiolusKX821782        .C.GTTTGT.TTT...GGCTC.TT.GTT...AT..AGG.ATGA.T.TGGTT..T.T....GTGTAG.T..A...T.A.G.
Mytilisepta_keenaeNC044127       ..G.TAT..TTATA..TTCT..AG.GT....GTGT..C....TGA.AGGGG..T.TATA...GTAGCT..TGGG..T.G.
Mytilisepta_virgataKX094521      CTG.TTT..TTATTT.G.TT...C.Gtctttgtgaaat....T.A.AGGGG..TATAT.....TGGCTG.AA.G..T.G.
Perna_canaliculusMG766134        .TT.TAT..G..CTC.CTCT..TC..TTC...TG.A.T...CA.C..C.TT.A..T.ACTG..C.G.A..TAG.T...G.
Perna_canaliculusMK775558        .TT.TAT..G..CTC.TTCT..TC..TTC...TG.A.T...CA.C..C.TT.A..T.ACTG..C.G.A..TAG.T...G.
Perna_pernaOK576481              .CT.TAT..G.CTTC.TTCTG..T.CTT....TGTA.T...CA.C.TC.T..G..T.A.TGGGCCG.C..CA.A..A.G.
Perna_viridisJQ970425            .GT.TAGG.G.ATA..TTTTA.A..GAGAA..G.TATT...GA.T.T..TTA.T.GCA.T.GGTAG.AG.TAGAT...G.
Perna_viridisMW727515            .GT.TAGG.G.ATA..TTTTA.A..GAGAA..G.TATT...GA.T.T..TTA.T.GCA.T.GGTAG.AG.TAGAT...G.
Septifer_bilocularisMK721549     .G..TTG.TGTT.T...GTTA.A.AAAT...AC........TT.A.GT.TT..TGT.C.T.TTTCA.CTCTG..G...G.

Mytilus_californianusF-JX486124  GTGTTAATTGCTAAACAACCAATTTCCTTAGGGCTGGTGTTATTAATAGGTTCAATAATTTCATGTGTGGAGATTGCACT
Mytilus_coruscusKart1            ...........C.....................T.......G..G........T.....C.....C..A..A.....GT.
Mytilus_coruscusKJ577549         ...........C.....................T.......G..G........T.....C........A..A.....GT.
Mytilus_chilensisKP100300        .....G........G........C..T........A..A.......GG..G..T......G..........A......T.
Mytilus_chilensisNC030633        .....G........G........C..T........A..A.......GG..G..T......G..........A......T.
Mytilus_edulisF-MF407676         .....G........G........C..T........A..AC....G.GG..G..T......G..........A......T.
Mytilus_galloprovincialisF-FJ890  .....G........G..G.....C..T........A..A.....G.GG..G..T......G..........A......T.
Mytilus_trossulusF-GU936625      ..C........C..G.....T.....T........A...C....G.GG..G..T......G...........G.......
Mytilus_trossulusF-HM462080      ..C........C..G.....T.....T........A...C....G.GG..G..T......G...........G.......
Arcuatula_senhousia1             A.TA.TTC.TT..GTTTC..TTA.G.T....CCA.AT.TC.TA.T..TCT...GT..TC.ATT...T.TTTAG.AAG.TG
Musculista_senhousiaGU001953     A.TA.TTC.TT..GTTTC..TTA.G.T....CCA.AT.TC.TA.T..TCT...GT..TC.ATT...T.TTTAG.AAG.TG
Bathymodiolus_childressiNC059707 A....G.GGATCGGGG.G..TT.G.TTA.G..TT...CT...C.TG.T.TA..CC.T...ATT.CAA.TTT.T.G.GGT.
Bathymodiolus_japonicusAP014560  A......GGATC.G.G.G..TT.G.TTA.G..TT..TCCC....CG.T.TA..TT.T...ATT.CAA.TCTAT.A.GG..
Bathymodiolus_securiformisNC0395  A......GGAT..GGG.G..TT.G.TTA.G..AT...CC.....CG.T.TA..TT.T...ATT.C...TTT.T.G.GGT.
Brachidontes_exustusKM233636     T.A..GT..ATC.T.G.....TA.C.TC.T..TA.AA.AC.GA.TT.TA...GTG..GGGCT...CTAC.GAT.AAGTTA
Crenomytilus_grayanusNC044128    .CT...........G...........TC.T..A.....T..G...G.T..G..T...G.A.....C..A.........T.
Gregariella_coralliophagaNC04412  AG.C.CC.GTT...T..G..C....TAC.G..AT.TA.T...A.C...A.G..T..GC.AGT....T.TTTT..C..TGC
Modiolus_kurilensisKY242717      ..T....GG.T.TGGG.GT.TT.A.ATA.T...T.AA.T...GGGG.TATG..T..TTG.GTT.C...TATTC.C.GTGG
Modiolus_modiolusKX821782        ..T....GG.T.TGGG.GT.TT.A.ATA.T..AT.AA.C...GGGG.TATG..T..TTG.GTT.C.A.CATTT.G.GGAG
Mytilisepta_keenaeNC044127       AGTG.TT.CT...G.G.G..GT..A.T.....AT.TTCTC..A.CTCT.TG.GTT....AGTG...T..CTT..G.TTGG
Mytilisepta_virgataKX094521      AGTG.TT.CT...GCG....TT..A.T..G..TT.TTCA...A.TTCTT...GTT.G..AGTG...T..TTA..G.TTAA
Perna_canaliculusMG766134        ...G.TT..AT.GG...G..TTA.CTA........A...C.G..G..GAC...T..GT..GTG...A..ATT....GGG.
Perna_canaliculusMK775558        ...G.TT..AT.GG...G..TTA.CTA........A...C.G..G..GAC...T..GT..GTG...A..ATT....GGG.
Perna_pernaOK576481              ...A.TT..AT..GC..G..TTA..TA.....TT.A..AC..A.GC..AC...T...T..ATT...A.AATTG...G.G.
Perna_viridisJQ970425            ..TG.TT...T..GT.....TTAC.TAC.G...T.A..TC.T.....TTC.......C.AGTT...T.AATT....GGG.
Perna_viridisMW727515            ..TG.TT...T..GT.....TTAC.TAC.G...T.A..TC.T.....TTC.......C.AGTT...T.AATT....GGG.
Septifer_bilocularisMK721549     TGTG.TTG.T..GTT.....TT.AGTT.....TT.TT.TC.TA.T..TAA...TT..C..GT.A.A..A.TTG...GTGC

Mytilus_californianusF-JX486124  AGAGATCAGAAGATTACTTGGATTTTTGTTGTTTCTGACTTACGTCAGAGGCGTAATAGTTCTATTTTTGTATGTGTTAA
Mytilus_coruscusKart1            G..A........G...T.A..G....................T..T.....T..G.....A.....C..A......C...
Mytilus_coruscusKJ577549         G..A........G...T.A..G....................T..T.....T........A.....C..A......C...
Mytilus_chilensisKP100300        G...G.T.....TC.GT.A..G..C.....A...T.A..C..T..T..G.....G.....CT.G..C..A.....CC.T.
Mytilus_chilensisNC030633        G...G.T.....TC.GT.A..G..C.....A...T.A..C..T..T..G.....G.....CT.G..C..A.....CC.T.
Mytilus_edulisF-MF407676         G...G.T.....T..GT.A..G........A...T.A.....T..T..G.....G.....CT.G..C..A.....TC.T.
Mytilus_galloprovincialisF-FJ890  G...G.T.....T..GT.A..G........A...T.A.....T..T..G..T..G.....C..G.....A.....TC.T.
Mytilus_trossulusF-GU936625      G...G.T..G..G..GT.A..G..C..A........A........T..G..T..T.....C..G..C........T....
Mytilus_trossulusF-HM462080      G...G.T.....G..GT.A..G..C..A.....C..A........T..G..T..T.....C..G..C........T....
Arcuatula_senhousia1             .TTTTAT.....G...A.A..G..GC..A.T..CA.A.T...T..AG.G..T..GT..A.CA.....C.T..CAGCC.T.
Musculista_senhousiaGU001953     .TTTTA......G...A.A..G..GC..A.T..CA.A.T...T..AG.G..T..CT..A.CA.....C.T..CAGCC.T.
Bathymodiolus_childressiNC059707 ...A..AG.G..TC.TG.G..T.A...CG.T...T.A.TC..TA.TG.T..AT........T.G...GGA......C.T.
Bathymodiolus_japonicusAP014560  G..A..GG.T..CC.TG.G..T.A...CG.T...T.A.T...TA.TG.T..AT........T.G...GGA......C.T.
Bathymodiolus_securiformisNC0395  ...A..AG.T..TC.TG.G..T.A...TG.T...T.A.T...TA.TG.T..AT........T.G...GG......TC.T.
Brachidontes_exustusKM233636     TT.TG.G...TCC...T.GA.G...C.TG.T...A...GA..T..AG.G..G..C..G.....T.....A.....TG.C.
Crenomytilus_grayanusNC044128    G..AG.T..G.....GT.G..G..C..AC.T...T....C..T..A..G..G..T.....G..G.....A..C..A..G.
Gregariella_coralliophagaNC04412  T..A..T.....CG.TT.A..T...A.AG.T...T.A.....T........G.........T..................
Modiolus_kurilensisKY242717      .AGA..A.....GC.GGCA..G.A...TG.T...T.A.T...T..GG.T..TT.G.....GT.G...GG......T....
Modiolus_modiolusKX821782        GAGA..A.....GC.GGCA..G.A...TG.T...T.A.T...T..AG.G..TT.G.....G..T...GG......T....
Mytilisepta_keenaeNC044127       G.CT.GA..GTCT..GT.A.CT.....AG.T...A...GG..T..A..T..T..T...A..T.G...C.T.....A....
Mytilisepta_virgataKX094521      ..TT.GA..GTCT...T.A.CT......G.T...A.A.G...T..T.....TA.T..G...T.............T....
Perna_canaliculusMG766134        .A.TG.A....C...TT.A.CT..AC.T..A..CA...GA..T..GG.G..TT....G.....T..CA.T..........
Perna_canaliculusMK775558        .A.TG.A....C...TT.A.CT..AC.T..A..CA...GA..T..GG.G..TT....G.....T..CA.T..........
Perna_pernaOK576481              .A.CG.T..G.....TT.A..G...C.TC.....A.A.GA..T..AG.G..TT.GC.G.....T...G.T..C..A....
Perna_viridisJQ970425            TA.C..T........T..............A...A.A.GA..T..GG....GC.C......T.....G.T..C..TC.T.
Perna_viridisMW727515            TA.C..T........T..............A...A.A.GA..T..GG....GC.C......T.....G.T..C..TC.T.
Septifer_bilocularisMK721549     ..TT.CA.....T...T.A..T........T...A.A..C..T..TG.T..G..G..G..G..T...C.T..C..TC.T.

Mytilus_californianusF-JX486124  GAATTTACCCTAATGAGCGATTTAACTTAGAGTTTATTGGGATTGTTATAAGGTGTATTCTAACAGGTCTGATTATTACA
Mytilus_coruscusKart1            .......T........A..G.....T..G..........TA.....A.....A......G.G...A.G...G........
Mytilus_coruscusKJ577549         .......T........A..G.....T..G..........TA.....A.....A......G.G...A.G...G....C...
Mytilus_chilensisKP100300        .T.....T...........C.....T.........G..ATA.....G.G......CGC.A.G.TG..C..TG.GGGATT.
Mytilus_chilensisNC030633        .T.....T...........C.....T.........G..ATA.....G.G......CGC.A.G.TG..C..TG.GGGATT.
Mytilus_edulisF-MF407676         .T.....T...........C.....T........CG..ATA.....G.G.......GC.A.G.TG..C..TG.GGGATT.
Mytilus_galloprovincialisF-FJ890  .G.....T...........C.....T.........G..ATA.....G.G......CGC.A.G.TG..CT.TG.GGGATT.
Mytilus_trossulusF-GU936625      .G..C.....C.....A..T.....TC..........G.TTC.C..C.G.......GCCAG.G.G.TC..T..GGG.CTT
Mytilus_trossulusF-HM462080      .G..C.....G.....A..T.....TC..........G.TTC.C..C.G.......GCCAG.G.G.TC..T..GGG.CTT
Arcuatula_senhousia1             ..G.GCTA........AA.....T...C...C.A.GGGTTCT.CTACT.TTT....TGGG.GCTTTT.G.T..GTC..TT
Musculista_senhousiaGU001953     ..G.GCTA........AA.....T...C...C.A.GGGTTCT.CTA.T.TTT....TGGG.GCTTTT.G.T..GTC..TT
Bathymodiolus_childressiNC059707 ......T...A...C....T...GGGGCCCCTG.AT.A.TTG..AAAC..TTA.TAT..T..TT...AT.TG..TCAGTT
Bathymodiolus_japonicusAP014560  ......TT..G...C....G...GGGG.CCCTG.AT.GTTTG.CAAAT..TTA.CAG.....TT.A.AT.CG..T.GGTT
Bathymodiolus_securiformisNC0395  ......TT..A...C.......CGGGGCTCCTG..T.ATTTG..AAAT..TTA.TAG..T..CT.A.AT.TG..T.GGTT
Brachidontes_exustusKM233636     .T...C.T......C.AAA......TG..AGC..CCA.TTTT.ATGA..T..C.TAT..T....TTC.T.TTGAT.GTTT
Crenomytilus_grayanusNC044128    .T.....T........A........T...AGA.......TT.....AG..G.A..CT..GC.GT.A.AT....G..G.TG
Gregariella_coralliophagaNC04412  ....C........C..AGCT..CT..A..A.AA...G.ATT.CCT.GG..GCC...T.GG.GGTTA.A..AGGA.CATAT
Modiolus_kurilensisKY242717      .CG...TT.....CC..TAC...GC...T.GT...C..CCAGG.AAGT.TTTA.T.T.GTCT.TG.T.ttt....GACTT
Modiolus_modiolusKX821782        ..G...TT......C..TAC...GCT..T.GT...C.GCCTGG.AAGT.TTTA.T.T.GT.T.TG.C.T.Tatt.GGCTT
Mytilisepta_keenaeNC044127       .TG..C.T......C..A..A.GTCAAGT.GCAAA.AATTTC..TG.T.TTTT.C.T..G.TTT...GA.TT.GG..TGG
Mytilisepta_virgataKX094521      .TG..C.T......C.AA..A.ATCAGGT.GTAAA..GTTTC..T.A..TTCT.TGG..T.G.G.TT.T.ATGGTGATAT
Perna_canaliculusMG766134        .TG.A.TT........AAAT..CG.AG..AT.GGCT..AT......G.GTGT.GCA..AA.G.G.TT.T.A..AT..C..
Perna_canaliculusMK775558        .TG.A.TT........AAAT..CG.AG..AT.GGCT..AT......G.GTGT.GCA..AA.G.G.TT.T.A..AT..C..
Perna_pernaOK576481              .GG...TT..A.....AGAT.....GA..AGAAGGT..TTAC.G..A.G...AG..C.AA..T.TTT...TT.AT..C..
Perna_viridisJQ970425            .TG.A.TT........AAAT.....AACGA.AACGT..TTT..AAGGT......T.GGAG.TCTG.TAG....AT.AC.T
Perna_viridisMW727515            .TG.A.TT........AAAT.....AACGA.AACGT..TTT..AAGGT......T.GGAG.TCTG.TAG....AT.AC.T
Septifer_bilocularisMK721549     .T..............AAAGA.ATTAA..AGT.GACAAAT.T...GAT.GTTAAT....T.TTT.TT.T.C....A..T.

Mytilus_californianusF-JX486124  ATAAATTACGAGAATGGGTCTTTGTTTCTTAGGTTTATGGCTGAGATAAGACTCTATATTCTAATAGCTGGTGTATTATT
Mytilus_coruscusKart1            ..G.....T...........A..A..............A.....AGGG...................GG..C.....GC.
Mytilus_coruscusKJ577549         ..G.....T...........A..A..............A.....AGGG....................G..C.....GC.
Mytilus_chilensisKP100300        ..G.....T....G......A..A...T.A..............AGG...G..A.....C........A..C..T..GC.
Mytilus_chilensisNC030633        ..G.....T....G......A..A...T.A..............AGG...G..A.....C........A..C..T..GC.
Mytilus_edulisF-MF407676         ..G.....T....G......A..A...T.A..............AGG...G..A.....C........A..C..T..GC.
Mytilus_galloprovincialisF-FJ890  ........T....G......A..A...T.A..............AGG...G..A.....CT.......A..C..T..GC.
Mytilus_trossulusF-GU936625      ..G..........GC..............A..T..C........A.G...CT.A.....C..............G...C.
Mytilus_trossulusF-HM462080      ..G..........GC..............A..T..C........A.G...CT.A.....C..............G...C.
Arcuatula_senhousia1             T.T.....T..A.TGTCC.T.CAT.A.A.A.....AG.CAG.TTTGGGG.TA.A.T.G.CT.T..G..GTTA..T.....
Musculista_senhousiaGU001953     T.T.....T..A.TGTCC.T.CAT.A.A.A.....AG.CAG.TTTGGGG.TA.A.T.G.CT.T..G..GTTA..T.....
Bathymodiolus_childressiNC059707 TCTC..A.AA.T..AA.AGA.CAC...T.G..T.GGGG..A.TTTGGCTCGA.A..CC.GT.TG.T..GTT.C.TC.TC.
Bathymodiolus_japonicusAP014560  T.TC..A.AA.T..G..AGACCA....T.A..T..GGG..A.TTTGGCTCGA.A..CC.GT.TG.T..GTT.C.TC.TC.
Bathymodiolus_securiformisNC0395  T.TC..A.AA.T..GA.AGA.CA....T.A..C..GGG..A.TTTGGTTCCA.A..CT.GT.TG.T..GTT.T.CC.CC.
Brachidontes_exustusKM233636     GG.TGA...TTA.G.A.TCT.AAAAGGT.CCAT...G.TAAC.TAGGT.ATT.G...T.AT......GG.T.A.TC.C..
Crenomytilus_grayanusNC044128    G....C..T....GC....T..........G.............A.AG..C..................A.A..G.....
Gregariella_coralliophagaNC04412  T.....CGT..T.GA.AC.......GA..CTCT.....AT..AGTGGGGTGA.T..CT.AT.T.....GTT.A.T.....
Modiolus_kurilensisKY242717      T.T.GGATTAGTGGG.CAAGAAAAC.GGGGG.T...T.AATATTT.AT..GA.A...T.AT.TG.T.G...AT.T..G..
Modiolus_modiolusKX821782        T.T.GGGTAAGT.GG.CAAGAAAAC..GGGG.T..CT..ATGTTT.AC..GA.A...T.AT.TG.T.G....T.T.....
Mytilisepta_keenaeNC044127       TATGGA..T.GT.G...TCT.GAAGG.T..T.T...G.A.GGATATCT..T..T.T.T.GT.T....GGTTA..C.....
Mytilisepta_virgataKX094521      GGTC..GTT..T.....TCT.GA.AA.T..T.T...G.T.GAATAG.T..G..A...T.GT.T....G..TG..T..G..
Perna_canaliculusMG766134        G....AAGGC.A.GAAA.GGA..A..CtttCAC.A...AAGGTTTG.GG.GG.T.T.G..T.T.....CCT.T.TC.T..
Perna_canaliculusMK775558        G....AAGGC.A..AAA.GGA..A...tttCAC.A...AAGGTTTG.GG.GG.T.T.G..T.T.....CCT.T.TC.T..
Perna_pernaOK576481              ..TC..AGATTA.GAAAA...C.T...tttCAT.A...A.GGTTT..TG..G.T.T.G.GT.T..G...CT.T.TC.T..
Perna_viridisJQ970425            G....G.CG.GTGC.CAAGAAC..CAGT..CAT......AGGTTTTCTCATG.T.T.G..T.T......TTAT.TC.T..
Perna_viridisMW727515            G....G.CG.GCGC.CAAGAAC..CAGT..CAT......AGGTTTTCTCATG.T.T.G..T.T......TTAT.TC.T..
Septifer_bilocularisMK721549     ....GA..TAGAG.AAAAGAAA..G..T..CAT.A...AAG..TTGCTGA.T.A.T.G..T.TT....A.T...T...C.

Mytilus_californianusF-JX486124  ATTTGTTATACTGGTAGTATCTTACTTGTGTATAAAGACTATAGTACCTCTCCGTAGAGTA
Mytilus_coruscusKart1            G.....A..GT.A..G..G.....T........G..A.....G.....A..T.....G...
Mytilus_coruscusKJ577549         G.....A..GT.A..G..G.....T........G..A.....G..G..A..T.....G...
Mytilus_chilensisKP100300        G.....G..GT.A..G..G..G..T...........A..C.....G...T.G..A......
Mytilus_chilensisNC030633        G.....G..GT.A..G..G..G..T...........A..C.....G...T.G..A......
Mytilus_edulisF-MF407676         G.....G..GT.A..G..G..G..T.....C.....A..C.....G...T.G..A......
Mytilus_galloprovincialisF-FJ890  G.....G..GT.A..G..G..G..............A..C.....G...T.G..A......
Mytilus_trossulusF-GU936625      G.....A...T.A..G..G..G..T.....C.....A..C..G..G...T.A..A......
Mytilus_trossulusF-HM462080      G.....A...T.A..G..G..G..T.....C.....A..C..G..G...T.A..A......
Arcuatula_senhousia1             T..CC.............T.G.A....A...GAT..A.AGCGTA.T..AT.A..G.AGC.T
Musculista_senhousiaGU001953     T..CC.............T.G.A....A...GAT..A.AGCGTA.C..AT.A..G.AGC.T
Bathymodiolus_childressiNC059707 T.....AT.GT..T....TGT.GCT..T....AG...CG.CGTA....A.....C.CG..G
[truncated: 3,762 more chars]
