# Supplementary material for: Structure, Evolution, and Mitochondrial Genome Analysis of Mussel Species (Bivalvia, Mytilidae)
Source: Int J Mol Sci. 2024 Jun 24;25(13):6902. doi: 10.3390/ijms25136902 (PMC11241113; doi:10.3390/ijms25136902)
Supplement: Supplementary file 1 [file ijms-25-06902-s001.zip › Table S10.p-dist-inrasp+inter-sp+inter-genera-mean+all_paiwise-colmn.xls]

## Sheet: Mean+SE
	p-Distance	SE,1000 butstr	Group
intra sp1-Arcuatula	0.0108474	0.00101114	1
intra sp2-Bathymod	0.0953487	0.00225916	1
intra sp4-cor	0.0255591	0.00149797	1
intra_sp5-tros	0.00681163	0.000770323	1
intra_sp6-Perna_can	0.00404152	0.000609428	1
intra_sp7-Perna_vir	0.00163577	0.00038626	1
inter_sp1-Modiolus	0.114204	0.00315143	2
inter_sp2-Mytilus	0.161011	0.00226156	2
inter_sp3-Perna	0.186464	0.00280765	2
inter_genus-Mod-s_Mytilus	0.456621	0.0041837	3
inter_genus-Mod-s_Perna	0.440003	0.0040901	3
inter_genus-Mytilus_Perna	0.420122	0.00388749	3
(1) Mean for intra species comparisons	0.0240407	0.00108905
(2) Mean for inter species comparisons within genus	0.153893	0.00274022
(3) Mean interspecies comparisons between different genera	0.438915	0.00405376

## Sheet: All-MatrixOutput
Species sequence 1	Species sequence 2	p-Distance	SE	Groups:1-intraspec;2-interspec,SG;3-intergenera,SF
Arcuatula senhousia GU001953	Arcuatula senhousia OR453539	0.0108474	0.0010361	1
Arcuatula senhousia GU001953	Bathymodiolus childressi NC 059707	0.458853	0.00477404	3
Arcuatula senhousia OR453539	Bathymodiolus childressi NC 059707	0.45811	0.00481258	3
Arcuatula senhousia GU001953	Bathymodiolus japonicus AP014560	0.454905	0.004776	3
Arcuatula senhousia OR453539	Bathymodiolus japonicus AP014560	0.453209	0.00481382	3
Bathymodiolus childressi NC 059707	Bathymodiolus japonicus AP014560	0.103302	0.00286153	2
Arcuatula senhousia GU001953	Bathymodiolus securiformis NC 039552	0.450877	0.00477662	3
Arcuatula senhousia OR453539	Bathymodiolus securiformis NC 039552	0.450245	0.00484049	3
Bathymodiolus childressi NC 059707	Bathymodiolus securiformis NC 039552	0.0931603	0.0027081	2
Bathymodiolus japonicus AP014560	Bathymodiolus securiformis NC 039552	0.0895839	0.00274246	2
Arcuatula senhousia GU001953	Brachidontes exustus NC 024882	0.439852	0.00482807	3
Arcuatula senhousia OR453539	Brachidontes exustus NC 024882	0.440423	0.00484613	3
Bathymodiolus childressi NC 059707	Brachidontes exustus NC 024882	0.455775	0.00463937	3
Bathymodiolus japonicus AP014560	Brachidontes exustus NC 024882	0.4489	0.00460313	3
Bathymodiolus securiformis NC 039552	Brachidontes exustus NC 024882	0.451084	0.0046326	3
Arcuatula senhousia GU001953	Crenomytilus grayanus NC 044128	0.436021	0.00473733	3
Arcuatula senhousia OR453539	Crenomytilus grayanus NC 044128	0.436141	0.00471029	3
Bathymodiolus childressi NC 059707	Crenomytilus grayanus NC 044128	0.458844	0.0048653	3
Bathymodiolus japonicus AP014560	Crenomytilus grayanus NC 044128	0.459032	0.0048115	3
Bathymodiolus securiformis NC 039552	Crenomytilus grayanus NC 044128	0.458693	0.00486239	3
Brachidontes exustus NC 024882	Crenomytilus grayanus NC 044128	0.44838	0.00491536	3
Arcuatula senhousia GU001953	Gregariella coralliophaga NC 044129	0.418888	0.00484003	3
Arcuatula senhousia OR453539	Gregariella coralliophaga NC 044129	0.41806	0.00490067	3
Bathymodiolus childressi NC 059707	Gregariella coralliophaga NC 044129	0.446834	0.00486769	3
Bathymodiolus japonicus AP014560	Gregariella coralliophaga NC 044129	0.442982	0.00478231	3
Bathymodiolus securiformis NC 039552	Gregariella coralliophaga NC 044129	0.441371	0.00489409	3
Brachidontes exustus NC 024882	Gregariella coralliophaga NC 044129	0.421709	0.00485363	3
Crenomytilus grayanus NC 044128	Gregariella coralliophaga NC 044129	0.356409	0.00449627	3
Arcuatula senhousia GU001953	Modiolus kurilensis NC 036486	0.455766	0.00478943	3
Arcuatula senhousia OR453539	Modiolus kurilensis NC 036486	0.453929	0.00487363	3
Bathymodiolus childressi NC 059707	Modiolus kurilensis NC 036486	0.348704	0.00460578	3
Bathymodiolus japonicus AP014560	Modiolus kurilensis NC 036486	0.343448	0.00457174	3
Bathymodiolus securiformis NC 039552	Modiolus kurilensis NC 036486	0.341757	0.00452712	3
Brachidontes exustus NC 024882	Modiolus kurilensis NC 036486	0.440722	0.00478323	3
Crenomytilus grayanus NC 044128	Modiolus kurilensis NC 036486	0.456209	0.00472439	3
Gregariella coralliophaga NC 044129	Modiolus kurilensis NC 036486	0.433352	0.00494444	3
Arcuatula senhousia GU001953	Modiolus modiolus KX821782	0.455793	0.00487033	3
Arcuatula senhousia OR453539	Modiolus modiolus KX821782	0.45413	0.00493252	3
Bathymodiolus childressi NC 059707	Modiolus modiolus KX821782	0.356402	0.00460147	3
Bathymodiolus japonicus AP014560	Modiolus modiolus KX821782	0.349897	0.0046676	3
Bathymodiolus securiformis NC 039552	Modiolus modiolus KX821782	0.347432	0.00453025	3
Brachidontes exustus NC 024882	Modiolus modiolus KX821782	0.440128	0.00475219	3
Crenomytilus grayanus NC 044128	Modiolus modiolus KX821782	0.456393	0.0048505	3
Gregariella coralliophaga NC 044129	Modiolus modiolus KX821782	0.441243	0.00505009	3
Modiolus kurilensis NC 036486	Modiolus modiolus KX821782	0.114204	0.00303937	2
Arcuatula senhousia GU001953	Mytilisepta keenae NC 044127	0.425508	0.00478012	3
Arcuatula senhousia OR453539	Mytilisepta keenae NC 044127	0.424881	0.00481114	3
Bathymodiolus childressi NC 059707	Mytilisepta keenae NC 044127	0.445379	0.00474862	3
Bathymodiolus japonicus AP014560	Mytilisepta keenae NC 044127	0.440948	0.0048054	3
Bathymodiolus securiformis NC 039552	Mytilisepta keenae NC 044127	0.440737	0.00482719	3
Brachidontes exustus NC 024882	Mytilisepta keenae NC 044127	0.367775	0.00459962	3
Crenomytilus grayanus NC 044128	Mytilisepta keenae NC 044127	0.433667	0.00476824	3
Gregariella coralliophaga NC 044129	Mytilisepta keenae NC 044127	0.407931	0.0048448	3
Modiolus kurilensis NC 036486	Mytilisepta keenae NC 044127	0.420697	0.00492942	3
Modiolus modiolus KX821782	Mytilisepta keenae NC 044127	0.423262	0.00492209	3
Arcuatula senhousia GU001953	Mytilus californianus JX486124	0.432961	0.00475706	3
Arcuatula senhousia OR453539	Mytilus californianus JX486124	0.432415	0.0047816	3
Bathymodiolus childressi NC 059707	Mytilus californianus JX486124	0.455726	0.00500552	3
Bathymodiolus japonicus AP014560	Mytilus californianus JX486124	0.451073	0.00492337	3
Bathymodiolus securiformis NC 039552	Mytilus californianus JX486124	0.453348	0.00498535	3
Brachidontes exustus NC 024882	Mytilus californianus JX486124	0.442496	0.00479978	3
Crenomytilus grayanus NC 044128	Mytilus californianus JX486124	0.224173	0.00384913	3
Gregariella coralliophaga NC 044129	Mytilus californianus JX486124	0.344849	0.00457202	3
Modiolus kurilensis NC 036486	Mytilus californianus JX486124	0.447489	0.00475633	3
Modiolus modiolus KX821782	Mytilus californianus JX486124	0.448732	0.00485391	3
Mytilisepta keenae NC 044127	Mytilus californianus JX486124	0.429773	0.00497961	3
Arcuatula senhousia GU001953	Mytilus chilensis KP100300	0.437027	0.00483829	3
Arcuatula senhousia OR453539	Mytilus chilensis KP100300	0.435202	0.00485942	3
Bathymodiolus childressi NC 059707	Mytilus chilensis KP100300	0.462352	0.00489046	3
Bathymodiolus japonicus AP014560	Mytilus chilensis KP100300	0.458457	0.00484826	3
Bathymodiolus securiformis NC 039552	Mytilus chilensis KP100300	0.459605	0.00492928	3
Brachidontes exustus NC 024882	Mytilus chilensis KP100300	0.443449	0.004909	3
Crenomytilus grayanus NC 044128	Mytilus chilensis KP100300	0.245584	0.00409613	3
Gregariella coralliophaga NC 044129	Mytilus chilensis KP100300	0.353805	0.00455096	3
Modiolus kurilensis NC 036486	Mytilus chilensis KP100300	0.457502	0.00479897	3
Modiolus modiolus KX821782	Mytilus chilensis KP100300	0.45901	0.00480873	3
Mytilisepta keenae NC 044127	Mytilus chilensis KP100300	0.433475	0.0048046	3
Mytilus californianus JX486124	Mytilus chilensis KP100300	0.218373	0.00394061	2
Arcuatula senhousia GU001953	Mytilus chilensis NC 030633	0.437027	0.00483829	3
Arcuatula senhousia OR453539	Mytilus chilensis NC 030633	0.435202	0.00485942	3
Bathymodiolus childressi NC 059707	Mytilus chilensis NC 030633	0.462352	0.00489046	3
Bathymodiolus japonicus AP014560	Mytilus chilensis NC 030633	0.458457	0.00484826	3
Bathymodiolus securiformis NC 039552	Mytilus chilensis NC 030633	0.459605	0.00492928	3
Brachidontes exustus NC 024882	Mytilus chilensis NC 030633	0.443449	0.004909	3
Crenomytilus grayanus NC 044128	Mytilus chilensis NC 030633	0.245584	0.00409613	3
Gregariella coralliophaga NC 044129	Mytilus chilensis NC 030633	0.353805	0.00455096	3
Modiolus kurilensis NC 036486	Mytilus chilensis NC 030633	0.457502	0.00479897	3
Modiolus modiolus KX821782	Mytilus chilensis NC 030633	0.45901	0.00480873	3
Mytilisepta keenae NC 044127	Mytilus chilensis NC 030633	0.433475	0.0048046	3
Mytilus californianus JX486124	Mytilus chilensis NC 030633	0.218373	0.00394061	2
Mytilus chilensis KP100300	Mytilus chilensis NC 030633	0	0	1
Arcuatula senhousia GU001953	Mytilus coruscus KJ577549	0.435521	0.00465962	3
Arcuatula senhousia OR453539	Mytilus coruscus KJ577549	0.434803	0.00469306	3
Bathymodiolus childressi NC 059707	Mytilus coruscus KJ577549	0.461553	0.00492797	3
Bathymodiolus japonicus AP014560	Mytilus coruscus KJ577549	0.460258	0.00491721	3
Bathymodiolus securiformis NC 039552	Mytilus coruscus KJ577549	0.460661	0.00492241	3
Brachidontes exustus NC 024882	Mytilus coruscus KJ577549	0.444394	0.0048609	3
Crenomytilus grayanus NC 044128	Mytilus coruscus KJ577549	0.22035	0.0039202	3
Gregariella coralliophaga NC 044129	Mytilus coruscus KJ577549	0.356854	0.00461655	3
Modiolus kurilensis NC 036486	Mytilus coruscus KJ577549	0.45819	0.00477952	3
Modiolus modiolus KX821782	Mytilus coruscus KJ577549	0.460079	0.00481333	3
Mytilisepta keenae NC 044127	Mytilus coruscus KJ577549	0.434927	0.00476692	3
Mytilus californianus JX486124	Mytilus coruscus KJ577549	0.169648	0.00353386	2
Mytilus chilensis KP100300	Mytilus coruscus KJ577549	0.228288	0.00396335	2
Mytilus chilensis NC 030633	Mytilus coruscus KJ577549	0.228288	0.00396335	2
Arcuatula senhousia GU001953	Mytilus coruscus OR453540	0.429943	0.00480008	3
Arcuatula senhousia OR453539	Mytilus coruscus OR453540	0.429233	0.00481881	3
Bathymodiolus childressi NC 059707	Mytilus coruscus OR453540	0.458109	0.00496719	3
Bathymodiolus japonicus AP014560	Mytilus coruscus OR453540	0.457824	0.00498447	3
Bathymodiolus securiformis NC 039552	Mytilus coruscus OR453540	0.457766	0.00500726	3
Brachidontes exustus NC 024882	Mytilus coruscus OR453540	0.439974	0.00497079	3
Crenomytilus grayanus NC 044128	Mytilus coruscus OR453540	0.222893	0.00408258	3
Gregariella coralliophaga NC 044129	Mytilus coruscus OR453540	0.350529	0.00467432	3
Modiolus kurilensis NC 036486	Mytilus coruscus OR453540	0.451913	0.00481152	3
Modiolus modiolus KX821782	Mytilus coruscus OR453540	0.452258	0.00487794	3
Mytilisepta keenae NC 044127	Mytilus coruscus OR453540	0.428369	0.00481629	3
Mytilus californianus JX486124	Mytilus coruscus OR453540	0.161967	0.00360687	2
Mytilus chilensis KP100300	Mytilus coruscus OR453540	0.218924	0.00395214	2
Mytilus chilensis NC 030633	Mytilus coruscus OR453540	0.218924	0.00395214	2
Mytilus coruscus KJ577549	Mytilus coruscus OR453540	0.0255591	0.0015431	1
Arcuatula senhousia GU001953	Mytilus edulis MF407676	0.439174	0.00482304	3
Arcuatula senhousia OR453539	Mytilus edulis MF407676	0.435733	0.00487177	3
Bathymodiolus childressi NC 059707	Mytilus edulis MF407676	0.462123	0.00493318	3
Bathymodiolus japonicus AP014560	Mytilus edulis MF407676	0.456928	0.00484605	3
Bathymodiolus securiformis NC 039552	Mytilus edulis MF407676	0.45882	0.00494538	3
Brachidontes exustus NC 024882	Mytilus edulis MF407676	0.442922	0.00492239	3
Crenomytilus grayanus NC 044128	Mytilus edulis MF407676	0.245521	0.00408844	3
Gregariella coralliophaga NC 044129	Mytilus edulis MF407676	0.355113	0.0045328	3
Modiolus kurilensis NC 036486	Mytilus edulis MF407676	0.45718	0.00484444	3
Modiolus modiolus KX821782	Mytilus edulis MF407676	0.458498	0.00480419	3
Mytilisepta keenae NC 044127	Mytilus edulis MF407676	0.434659	0.00477223	3
Mytilus californianus JX486124	Mytilus edulis MF407676	0.217795	0.00390848	2
Mytilus chilensis KP100300	Mytilus edulis MF407676	0.0183381	0.00126107	2
Mytilus chilensis NC 030633	Mytilus edulis MF407676	0.0183381	0.00126107	2
Mytilus coruscus KJ577549	Mytilus edulis MF407676	0.227615	0.00390886	2
Mytilus coruscus OR453540	Mytilus edulis MF407676	0.219332	0.0039172	2
Arcuatula senhousia GU001953	Mytilus galloprovincialis FJ890849	0.438624	0.00483231	3
Arcuatula senhousia OR453539	Mytilus galloprovincialis FJ890849	0.435641	0.00486653	3
Bathymodiolus childressi NC 059707	Mytilus galloprovincialis FJ890849	0.463143	0.00493334	3
Bathymodiolus japonicus AP014560	Mytilus galloprovincialis FJ890849	0.45795	0.00484838	3
Bathymodiolus securiformis NC 039552	Mytilus galloprovincialis FJ890849	0.459098	0.00494969	3
Brachidontes exustus NC 024882	Mytilus galloprovincialis FJ890849	0.443744	0.00489798	3
Crenomytilus grayanus NC 044128	Mytilus galloprovincialis FJ890849	0.244279	0.00417973	3
Gregariella coralliophaga NC 044129	Mytilus galloprovincialis FJ890849	0.353679	0.00452621	3
Modiolus kurilensis NC 036486	Mytilus galloprovincialis FJ890849	0.455689	0.00484612	3
Modiolus modiolus KX821782	Mytilus galloprovincialis FJ890849	0.458028	0.00480719	3
Mytilisepta keenae NC 044127	Mytilus galloprovincialis FJ890849	0.434198	0.0047722	3
Mytilus californianus JX486124	Mytilus galloprovincialis FJ890849	0.21629	0.00397739	2
Mytilus chilensis KP100300	Mytilus galloprovincialis FJ890849	0.0339298	0.00163572	2
Mytilus chilensis NC 030633	Mytilus galloprovincialis FJ890849	0.0339298	0.00163572	2
Mytilus coruscus KJ577549	Mytilus galloprovincialis FJ890849	0.226995	0.00392676	2
Mytilus coruscus OR453540	Mytilus galloprovincialis FJ890849	0.218693	0.0039259	2
Mytilus edulis MF407676	Mytilus galloprovincialis FJ890849	0.0258493	0.00144319	2
Arcuatula senhousia GU001953	Mytilus trossulus GU936625	0.441009	0.00472397	3
Arcuatula senhousia OR453539	Mytilus trossulus GU936625	0.439162	0.0047668	3
Bathymodiolus childressi NC 059707	Mytilus trossulus GU936625	0.468336	0.00476895	3
Bathymodiolus japonicus AP014560	Mytilus trossulus GU936625	0.465105	0.00475767	3
Bathymodiolus securiformis NC 039552	Mytilus trossulus GU936625	0.462901	0.00483957	3
Brachidontes exustus NC 024882	Mytilus trossulus GU936625	0.451781	0.00490514	3
Crenomytilus grayanus NC 044128	Mytilus trossulus GU936625	0.248448	0.00420609	3
Gregariella coralliophaga NC 044129	Mytilus trossulus GU936625	0.357802	0.00465183	3
Modiolus kurilensis NC 036486	Mytilus trossulus GU936625	0.459417	0.00482654	3
Modiolus modiolus KX821782	Mytilus trossulus GU936625	0.460845	0.00483274	3
Mytilisepta keenae NC 044127	Mytilus trossulus GU936625	0.443585	0.00495217	3
Mytilus californianus JX486124	Mytilus trossulus GU936625	0.218946	0.00392206	2
Mytilus chilensis KP100300	Mytilus trossulus GU936625	0.162119	0.00357363	2
Mytilus chilensis NC 030633	Mytilus trossulus GU936625	0.162119	0.00357363	2
Mytilus coruscus KJ577549	Mytilus trossulus GU936625	0.23284	0.00402836	2
Mytilus coruscus OR453540	Mytilus trossulus GU936625	0.225721	0.00403802	2
Mytilus edulis MF407676	Mytilus trossulus GU936625	0.160161	0.00349136	2
Mytilus galloprovincialis FJ890849	Mytilus trossulus GU936625	0.161471	0.00350676	2
Arcuatula senhousia GU001953	Mytilus trossulus HM462080	0.440642	0.00471861	3
Arcuatula senhousia OR453539	Mytilus trossulus HM462080	0.439255	0.00475362	3
Bathymodiolus childressi NC 059707	Mytilus trossulus HM462080	0.467965	0.00475019	3
Bathymodiolus japonicus AP014560	Mytilus trossulus HM462080	0.465384	0.00471299	3
Bathymodiolus securiformis NC 039552	Mytilus trossulus HM462080	0.462437	0.00482933	3
Brachidontes exustus NC 024882	Mytilus trossulus HM462080	0.450502	0.0049086	3
Crenomytilus grayanus NC 044128	Mytilus trossulus HM462080	0.248536	0.00421042	3
Gregariella coralliophaga NC 044129	Mytilus trossulus HM462080	0.357444	0.0046232	3
Modiolus kurilensis NC 036486	Mytilus trossulus HM462080	0.458392	0.00482333	3
Modiolus modiolus KX821782	Mytilus trossulus HM462080	0.459437	0.00483887	3
Mytilisepta keenae NC 044127	Mytilus trossulus HM462080	0.443401	0.00493656	3
Mytilus californianus JX486124	Mytilus trossulus HM462080	0.218504	0.00389908	2
Mytilus chilensis KP100300	Mytilus trossulus HM462080	0.16203	0.0035479	2
Mytilus chilensis NC 030633	Mytilus trossulus HM462080	0.16203	0.0035479	2
Mytilus coruscus KJ577549	Mytilus trossulus HM462080	0.231512	0.0040211	2
Mytilus coruscus OR453540	Mytilus trossulus HM462080	0.224626	0.00402869	2
Mytilus edulis MF407676	Mytilus trossulus HM462080	0.160335	0.00348049	2
Mytilus galloprovincialis FJ890849	Mytilus trossulus HM462080	0.161733	0.00350244	2
Mytilus trossulus GU936625	Mytilus trossulus HM462080	0.00681163	0.000749454	1
Arcuatula senhousia GU001953	Perna canaliculus MG766134	0.406989	0.0046377	3
Arcuatula senhousia OR453539	Perna canaliculus MG766134	0.407376	0.00468747	3
Bathymodiolus childressi NC 059707	Perna canaliculus MG766134	0.449044	0.00473446	3
Bathymodiolus japonicus AP014560	Perna canaliculus MG766134	0.448369	0.0047494	3
Bathymodiolus securiformis NC 039552	Perna canaliculus MG766134	0.449044	0.0048045	3
Brachidontes exustus NC 024882	Perna canaliculus MG766134	0.430625	0.00469106	3
Crenomytilus grayanus NC 044128	Perna canaliculus MG766134	0.422659	0.00474099	3
Gregariella coralliophaga NC 044129	Perna canaliculus MG766134	0.400774	0.0047981	3
Modiolus kurilensis NC 036486	Perna canaliculus MG766134	0.443885	0.00497918	3
Modiolus modiolus KX821782	Perna canaliculus MG766134	0.448017	0.00479295	3
Mytilisepta keenae NC 044127	Perna canaliculus MG766134	0.418343	0.00486702	3
Mytilus californianus JX486124	Perna canaliculus MG766134	0.417334	0.00472344	3
Mytilus chilensis KP100300	Perna canaliculus MG766134	0.420297	0.00484927	3
Mytilus chilensis NC 030633	Perna canaliculus MG766134	0.420297	0.00484927	3
Mytilus coruscus KJ577549	Perna canaliculus MG766134	0.42301	0.00485087	3
Mytilus coruscus OR453540	Perna canaliculus MG766134	0.416643	0.0048893	3
Mytilus edulis MF407676	Perna canaliculus MG766134	0.420138	0.00490194	3
Mytilus galloprovincialis FJ890849	Perna canaliculus MG766134	0.419218	0.00487124	3
Mytilus trossulus GU936625	Perna canaliculus MG766134	0.423264	0.00479234	3
Mytilus trossulus HM462080	Perna canaliculus MG766134	0.421793	0.0047906	3
Arcuatula senhousia GU001953	Perna canaliculus MK775558	0.405816	0.00465834	3
Arcuatula senhousia OR453539	Perna canaliculus MK775558	0.407812	0.00470345	3
Bathymodiolus childressi NC 059707	Perna canaliculus MK775558	0.449202	0.00475494	3
Bathymodiolus japonicus AP014560	Perna canaliculus MK775558	0.448153	0.0047712	3
Bathymodiolus securiformis NC 039552	Perna canaliculus MK775558	0.448922	0.00482832	3
Brachidontes exustus NC 024882	Perna canaliculus MK775558	0.430906	0.00467348	3
Crenomytilus grayanus NC 044128	Perna canaliculus MK775558	0.422665	0.00473829	3
Gregariella coralliophaga NC 044129	Perna canaliculus MK775558	0.400111	0.00479314	3
Modiolus kurilensis NC 036486	Perna canaliculus MK775558	0.443166	0.00497257	3
Modiolus modiolus KX821782	Perna canaliculus MK775558	0.447242	0.00477828	3
Mytilisepta keenae NC 044127	Perna canaliculus MK775558	0.418715	0.00481458	3
Mytilus californianus JX486124	Perna canaliculus MK775558	0.416966	0.00469518	3
Mytilus chilensis KP100300	Perna canaliculus MK775558	0.420092	0.00484601	3
Mytilus chilensis NC 030633	Perna canaliculus MK775558	0.420092	0.00484601	3
Mytilus coruscus KJ577549	Perna canaliculus MK775558	0.423017	0.00483154	3
Mytilus coruscus OR453540	Perna canaliculus MK775558	0.416784	0.00488183	3
Mytilus edulis MF407676	Perna canaliculus MK775558	0.41975	0.00489097	3
Mytilus galloprovincialis FJ890849	Perna canaliculus MK775558	0.418645	0.00485095	3
Mytilus trossulus GU936625	Perna canaliculus MK775558	0.423707	0.0047736	3
Mytilus trossulus HM462080	Perna canaliculus MK775558	0.422142	0.00476889	3
Perna canaliculus MG766134	Perna canaliculus MK775558	0.00404152	0.00062151	1
Arcuatula senhousia GU001953	Perna perna OK576481	0.405577	0.00471802	3
Arcuatula senhousia OR453539	Perna perna OK576481	0.405517	0.00473521	3
Bathymodiolus childressi NC 059707	Perna perna OK576481	0.447027	0.00468483	3
Bathymodiolus japonicus AP014560	Perna perna OK576481	0.448592	0.0047292	3
Bathymodiolus securiformis NC 039552	Perna perna OK576481	0.447307	0.00487685	3
Brachidontes exustus NC 024882	Perna perna OK576481	0.429786	0.00463416	3
Crenomytilus grayanus NC 044128	Perna perna OK576481	0.421349	0.00460515	3
Gregariella coralliophaga NC 044129	Perna perna OK576481	0.400092	0.00481841	3
Modiolus kurilensis NC 036486	Perna perna OK576481	0.443571	0.00489012	3
Modiolus modiolus KX821782	Perna perna OK576481	0.443407	0.00477111	3
Mytilisepta keenae NC 044127	Perna perna OK576481	0.419391	0.00472393	3
Mytilus californianus JX486124	Perna perna OK576481	0.414549	0.00468848	3
Mytilus chilensis KP100300	Perna perna OK576481	0.418778	0.00481223	3
Mytilus chilensis NC 030633	Perna perna OK576481	0.418778	0.00481223	3
Mytilus coruscus KJ577549	Perna perna OK576481	0.419399	0.0047086	3
Mytilus coruscus OR453540	Perna perna OK576481	0.413848	0.00477292	3
Mytilus edulis MF407676	Perna perna OK576481	0.417794	0.00488891	3
Mytilus galloprovincialis FJ890849	Perna perna OK576481	0.41669	0.00493221	3
Mytilus trossulus GU936625	Perna perna OK576481	0.421382	0.00473636	3
Mytilus trossulus HM462080	Perna perna OK576481	0.420646	0.00473302	3
Perna canaliculus MG766134	Perna perna OK576481	0.18343	0.00375675	2
Perna canaliculus MK775558	Perna perna OK576481	0.18332	0.00374076	2
Arcuatula senhousia GU001953	Perna viridis JQ970425	0.395097	0.00459861	3
Arcuatula senhousia OR453539	Perna viridis JQ970425	0.396166	0.00466762	3
Bathymodiolus childressi NC 059707	Perna viridis JQ970425	0.443077	0.00476627	3
Bathymodiolus japonicus AP014560	Perna viridis JQ970425	0.4413	0.00482825	3
Bathymodiolus securiformis NC 039552	Perna viridis JQ970425	0.443916	0.00478984	3
Brachidontes exustus NC 024882	Perna viridis JQ970425	0.428677	0.00464896	3
Crenomytilus grayanus NC 044128	Perna viridis JQ970425	0.421199	0.0048562	3
Gregariella coralliophaga NC 044129	Perna viridis JQ970425	0.392358	0.00462515	3
Modiolus kurilensis NC 036486	Perna viridis JQ970425	0.431697	0.00479914	3
Modiolus modiolus KX821782	Perna viridis JQ970425	0.43339	0.0046763	3
Mytilisepta keenae NC 044127	Perna viridis JQ970425	0.401248	0.0047547	3
Mytilus californianus JX486124	Perna viridis JQ970425	0.417521	0.00474343	3
Mytilus chilensis KP100300	Perna viridis JQ970425	0.423148	0.00473326	3
Mytilus chilensis NC 030633	Perna viridis JQ970425	0.423148	0.00473326	3
Mytilus coruscus KJ577549	Perna viridis JQ970425	0.419337	0.00476002	3
Mytilus coruscus OR453540	Perna viridis JQ970425	0.414147	0.00476895	3
Mytilus edulis MF407676	Perna viridis JQ970425	0.423446	0.00474502	3
Mytilus galloprovincialis FJ890849	Perna viridis JQ970425	0.422985	0.00481095	3
Mytilus trossulus GU936625	Perna viridis JQ970425	0.423354	0.00475996	3
Mytilus trossulus HM462080	Perna viridis JQ970425	0.423446	0.00475437	3
Perna canaliculus MG766134	Perna viridis JQ970425	0.249518	0.00418978	2
Perna canaliculus MK775558	Perna viridis JQ970425	0.248802	0.00413655	2
Perna perna OK576481	Perna viridis JQ970425	0.248433	0.00396565	2
Arcuatula senhousia GU001953	Perna viridis MW727515	0.395004	0.00459557	3
Arcuatula senhousia OR453539	Perna viridis MW727515	0.396073	0.00466429	3
Bathymodiolus childressi NC 059707	Perna viridis MW727515	0.44345	0.00475438	3
Bathymodiolus japonicus AP014560	Perna viridis MW727515	0.441487	0.004809	3
Bathymodiolus securiformis NC 039552	Perna viridis MW727515	0.444103	0.00479245	3
Brachidontes exustus NC 024882	Perna viridis MW727515	0.428307	0.0046387	3
Crenomytilus grayanus NC 044128	Perna viridis MW727515	0.421476	0.00483429	3
Gregariella coralliophaga NC 044129	Perna viridis MW727515	0.392728	0.00462241	3
Modiolus kurilensis NC 036486	Perna viridis MW727515	0.431791	0.00477921	3
Modiolus modiolus KX821782	Perna viridis MW727515	0.433861	0.00465183	3
Mytilisepta keenae NC 044127	Perna viridis MW727515	0.401528	0.00475123	3
Mytilus californianus JX486124	Perna viridis MW727515	0.417244	0.00472635	3
Mytilus chilensis KP100300	Perna viridis MW727515	0.423056	0.00470779	3
Mytilus chilensis NC 030633	Perna viridis MW727515	0.423056	0.00470779	3
Mytilus coruscus KJ577549	Perna viridis MW727515	0.419337	0.00474971	3
Mytilus coruscus OR453540	Perna viridis MW727515	0.414147	0.0047609	3
Mytilus edulis MF407676	Perna viridis MW727515	0.423169	0.00473257	3
Mytilus galloprovincialis FJ890849	Perna viridis MW727515	0.422708	0.00479991	3
Mytilus trossulus GU936625	Perna viridis MW727515	0.423538	0.00474548	3
Mytilus trossulus HM462080	Perna viridis MW727515	0.42363	0.00474079	3
Perna canaliculus MG766134	Perna viridis MW727515	0.24915	0.00417872	2
Perna canaliculus MK775558	Perna viridis MW727515	0.248525	0.00412758	2
Perna perna OK576481	Perna viridis MW727515	0.247788	0.00394927	2
Perna viridis JQ970425	Perna viridis MW727515	0.00163577	0.000404533	1
Arcuatula senhousia GU001953	Septifer bilocularis NC 044131	0.414871	0.00476161	3
Arcuatula senhousia OR453539	Septifer bilocularis NC 044131	0.413822	0.00479652	3
Bathymodiolus childressi NC 059707	Septifer bilocularis NC 044131	0.439158	0.00480875	3
Bathymodiolus japonicus AP014560	Septifer bilocularis NC 044131	0.434096	0.00476173	3
Bathymodiolus securiformis NC 039552	Septifer bilocularis NC 044131	0.433565	0.00479324	3
Brachidontes exustus NC 024882	Septifer bilocularis NC 044131	0.412603	0.00456032	3
Crenomytilus grayanus NC 044128	Septifer bilocularis NC 044131	0.413384	0.00476968	3
Gregariella coralliophaga NC 044129	Septifer bilocularis NC 044131	0.381303	0.00472322	3
Modiolus kurilensis NC 036486	Septifer bilocularis NC 044131	0.432943	0.00474642	3
Modiolus modiolus KX821782	Septifer bilocularis NC 044131	0.43506	0.004703	3
Mytilisepta keenae NC 044127	Septifer bilocularis NC 044131	0.393603	0.00453929	3
Mytilus californianus JX486124	Septifer bilocularis NC 044131	0.407538	0.00465135	3
Mytilus chilensis KP100300	Septifer bilocularis NC 044131	0.412658	0.00473009	3
Mytilus chilensis NC 030633	Septifer bilocularis NC 044131	0.412658	0.00473009	3
Mytilus coruscus KJ577549	Septifer bilocularis NC 044131	0.410579	0.00475478	3
Mytilus coruscus OR453540	Septifer bilocularis NC 044131	0.405648	0.00486904	3
Mytilus edulis MF407676	Septifer bilocularis NC 044131	0.411515	0.00476391	3
Mytilus galloprovincialis FJ890849	Septifer bilocularis NC 044131	0.411424	0.00472027	3
Mytilus trossulus GU936625	Septifer bilocularis NC 044131	0.412961	0.00484055	3
Mytilus trossulus HM462080	Septifer bilocularis NC 044131	0.411605	0.00485656	3
Perna canaliculus MG766134	Septifer bilocularis NC 044131	0.396935	0.00473914	3
Perna canaliculus MK775558	Septifer bilocularis NC 044131	0.396006	0.00469344	3
Perna perna OK576481	Septifer bilocularis NC 044131	0.397018	0.00463222	3
Perna viridis JQ970425	Septifer bilocularis NC 044131	0.387798	0.00479295	3
Perna viridis MW727515	Septifer bilocularis NC 044131	0.387891	0.00478292	3

## Sheet: Caption
Table. Estimates of Evolutionary Divergence between Sequences
The number of base differences per site from between sequences are shown. Standard error estimate(s) are shown in the last column. This analysis involved 26 nucleotide sequences. All ambiguous positions were removed for each sequence pair (pairwise deletion option). There were a total of 12354 positions in the final dataset. Evolutionary analyses were conducted in MEGA11 [1]
1. Tamura K., Stecher G., and Kumar S. (2021). MEGA 11: Molecular Evolutionary Genetics Analysis Version 11. Molecular Biology and Evolution https://doi.org/10.1093/molbev/msab120.
Disclaimer: Although utmost care has been taken to ensure the correctness of the caption, the caption text is provided "as is" without any warranty of any kind. Authors advise the user to carefully check the caption prior to its use for any purpose and report any errors or problems to the authors immediately (www.megasoftware.net). In no event shall the authors and their employers be liable for a…
