# Supplementary material for: Structure, Evolution, and Mitochondrial Genome Analysis of Mussel Species (Bivalvia, Mytilidae)
Source: Int J Mol Sci. 2024 Jun 24;25(13):6902. doi: 10.3390/ijms25136902 (PMC11241113; doi:10.3390/ijms25136902)
Supplement: Supplementary file 1 [file ijms-25-06902-s001.zip › Table S6b.Total variability of nucleotide frequencies of different types in 26 Mytilidae sequences of 12 PCGs.xls]

## Sheet: Nucleotide Composition
Table S6. Total variability of nucleotide frequencies of 4 different types in 26 Mytilidae sequences of 12 PCGs. Frequencies are given in percent for all 3 positions.
Domain: Data
	T(U)	C	A	G	Total
Arcuatula senhousia GU001953	40.9383	12.8434	24.01	22.2083	11212
Arcuatula senhousia OR453539	41.2269	12.7974	23.8903	22.0855	10971
Bathymodiolus childressi NC 059707	40.5117	14.4856	21.9308	23.072	10866
Bathymodiolus japonicus AP014560	41.33	13.6598	22.5327	22.4774	10842
Bathymodiolus securiformis NC 039552	41.4183	13.5486	22.5074	22.5258	10872
Brachidontes exustus NC 024882	40.8919	13.8198	25.036	20.2523	11100
Crenomytilus grayanus NC 044128	36.3339	13.8432	24.6681	25.1549	11298
Gregariella coralliophaga NC 044129	40.0948	12.1009	26.9475	20.8568	11181
Modiolus kurilensis NC 036486	40.8363	11.9865	23.1037	24.0736	10929
Modiolus modiolus KX821782	40.6218	12.1321	22.8342	24.4118	10839
Mytilisepta keenae NC 044127	45.2172	9.51072	23.053	22.2192	10914
Mytilus californianus JX486124	36.7578	13.4324	26.2101	23.5997	11301
Mytilus chilensis KP100300	35.3634	14.9597	25.1925	24.4844	11297
Mytilus chilensis NC 030633	35.3634	14.9597	25.1925	24.4844	11297
Mytilus coruscus KJ577549	36.1431	14.0429	25.8013	24.0128	11294
Mytilus coruscus OR453540	36.2989	13.9429	25.8053	23.9529	10959
Mytilus edulis MF407676	35.3244	14.9769	25.1856	24.5131	11451
Mytilus galloprovincialis FJ890849	35.2982	15.0118	25.1332	24.5568	11451
Mytilus trossulus GU936625	34.4599	15.4572	24.9498	25.1332	11451
Mytilus trossulus HM462080	34.5035	15.4572	24.9585	25.0808	11451
Perna canaliculus MG766134	40.4645	12.466	26.2657	20.8038	11022
Perna canaliculus MK775558	40.5076	12.4977	26.1499	20.8448	10914
Perna perna OK576481	40.3813	12.8128	25.8821	20.9238	10911
Perna viridis JQ970425	42.4119	10.1599	24.691	22.7372	11004
Perna viridis MW727515	42.3846	10.2054	24.6728	22.7372	11004
Septifer bilocularis NC 044131	44.8178	11.1022	24.6133	19.4667	11250
Average	39.1845	13.179	24.6741	22.9624	11118.5
SE	1.47663	0.794465	0.317824	0.695435
Sx	3.76468	2.0255	0.810294	1.77302
n	26	26	26	26
sqrt(n)	5.09902	5.09902	5.09902	5.09902

## Sheet: Info
Data Filename:	Myt26sq12PCG123ps3v.nex
Data Title:	NEXUS file
Nucleotide Frequencies
Sites Used:	All selected
All frequencies are given in percent.
