# Supplementary material for: Structure, Evolution, and Mitochondrial Genome Analysis of Mussel Species (Bivalvia, Mytilidae)
Source: Int J Mol Sci. 2024 Jun 24;25(13):6902. doi: 10.3390/ijms25136902 (PMC11241113; doi:10.3390/ijms25136902)
Supplement: Supplementary file 1 [file ijms-25-06902-s001.zip › Table S7.Tajima-test26sq-segr-sites.out]

 DnaSP  Ver. 6.12.03                        07 - ìàðòà - 2024  18:04:35
 ======================================================================


 Tajima's Test
 -------------

 Input Data File: D:\...\Myt26sq+PCG.nex
 Number of sequences: 26    Number of sequences used: 26
 Selected region: 1-12354   Number of sites: 12354
 Total number of sites (excluding sites with gaps / missing data): 10052

 Number of polymorphic (segregating) sites, S: 7552
 Total number of mutations, Eta: 15557

 Average number of nucleotide differences, k: 3786,88308
    Nucleotide diversity, Pi: 0,37673
 Theta (per sequence) from S, Theta-W: 1979,05733
    Theta (per site) from S, Theta-W: 0,19688

 Tajima's D: 3,66090     Statistical significance: ***, P < 0.001


 ============ Synonymous and NonSynonymous Substitutions ============
 Total number of sites in coding regions: 11001
    Total number of sites excluding complex codons or codons with gaps: 2325
    Total number of sites in codons with alignment gaps or missing data: 2052
    Total number of sites in other codons (complex codons) no analyzed: 6624
 Total number of sites in noncoding regions: 1353
    Total number of sites in noncoding regions excluding gaps/missing data: 1083

 Coding region: Tajima's D: 2,99734     **, P < 0.01
     Total number of polymorphic sites: 843 (Changes: 1431)
 Synonymous sites: Tajima's D(Syn): 3,40958     ***, P < 0.001
     Total number of polymorphic sites: 716 (Changes: 1303; Syn. Changes: 1274)
 NonSynonymous sites: Tajima's D(NonSyn): 1,40595     Not significant, P > 0.10
     Total number of polymorphic sites: 156 (Changes: 196; NonSyn. Changes: 157)
 Silent sites: Tajima's D(Sil): 3,26060     ***, P < 0.001
     Total number of polymorphic sites: 1450 (Changes: 2688; Sil. Changes: 2659)

 Tajima's D (NonSyn/Syn) ratio: 0,41235

 Some codons with multiple evolutionary paths were detected.
    The number of synonymous and nonsynonymous mutations were estimated
    using the DnaSP conservative criteria (see the help file).
      Sites affected:  108 258 282 345 753 999 1120 1122 1203 1287 1332 1426 1428
           2031 2325 2730 3096 3111 3156 3435 3447 3513 3879 5922 6327 6435 6453
           6927 8007 8208 8346 8439 9780 10252 10254 10303 10305 10428 11019 11025 11493
           11547 12262
 Calculated using the total number of segregating sites
