# Supplementary material for: Structure, Evolution, and Mitochondrial Genome Analysis of Mussel Species (Bivalvia, Mytilidae)
Source: Int J Mol Sci. 2024 Jun 24;25(13):6902. doi: 10.3390/ijms25136902 (PMC11241113; doi:10.3390/ijms25136902)
Supplement: Supplementary file 1 [file ijms-25-06902-s001.zip › Table S8.Tajima-test-Mytilus9sq-all+segr-sites.out]

 DnaSP  Ver. 6.12.03                        07 - ìàðòà - 2024  18:01:12
 ======================================================================


 Tajima's Test
 -------------

 Input Data File: D:\...\Myt26sq+PCG.nex
 Population used: Mytilus
    Number of sequences used: 9
 Selected region: 1-12354   Number of sites: 12354
 Total number of sites (excluding sites with gaps / missing data): 10945

 Number of polymorphic (segregating) sites, S: 3784
 Total number of mutations, Eta: 4599

 Average number of nucleotide differences, k: 1766,19444
    Nucleotide diversity, Pi: 0,16137
 Theta (per sequence) from Eta: 1692,14192
    Theta (per site) from Eta: 0,15460

 Tajima's D: 0,22882     Statistical significance: Not significant, P > 0.10


 ============ Synonymous and NonSynonymous Substitutions ============
 Total number of sites in coding regions: 11001
    Total number of sites excluding complex codons or codons with gaps: 9051
    Total number of sites in codons with alignment gaps or missing data: 1194
    Total number of sites in other codons (complex codons) no analyzed: 756
 Total number of sites in noncoding regions: 1353
    Total number of sites in noncoding regions excluding gaps/missing data: 1134

 Coding region: Tajima's D: 0,30510     Not significant, P > 0.10
     Total number of polymorphic sites: 2840 (Changes: 3368)
 Synonymous sites: Tajima's D(Syn): 0,33587     Not significant, P > 0.10
     Total number of polymorphic sites: 2344 (Changes: 2858; Syn. Changes: 2833)
 NonSynonymous sites: Tajima's D(NonSyn): 0,56510     Not significant, P > 0.10
     Total number of polymorphic sites: 521 (Changes: 561; NonSyn. Changes: 535)
 Silent sites: Tajima's D(Sil): 0,35403     Not significant, P > 0.10
     Total number of polymorphic sites: 2670 (Changes: 3235; Sil. Changes: 3210)

 Tajima's D (NonSyn/Syn) ratio: 1,68252

 Some codons with multiple evolutionary paths were detected.
    The number of synonymous and nonsynonymous mutations were estimated
    using the DnaSP conservative criteria (see the help file).
      Sites affected:  130 177 195 226 228 247 249 378 403 405 463 465 544
           546 730 732 805 862 864 1090 1092 1102 1104 1144 1146 1309 1311
           1426 1428 2257 2259 2383 2385 2680 2683 2685 2835 3016 3018 3081 3093
           3096 3108 3193 3195 3487 3489 3640 3642 3643 3645 3751 6001 6003 6004
           6006 6064 6066 6270 6318 6652 6762 6792 6798 6810 6847 6849 6865 6867
           7035 7171 7173 7204 7206 7324 7326 7435 7437 7462 7464 7465 7467 7545
           7665 7672 7674 7705 7707 7720 7945 8050 8052 8272 8274 8320 8322 8410
           8412 8635 8637 8691 8817 8892 8944 8970 8982 9060 9063 9106 9133 9135
           9253 9255 9282 9303 9370 9372 9430 9432 9487 9489 9574 9576 9643 9645
           9664 9666 9810 9852 9865 9867 9916 9931 9964 9966 9967 9969 10015 10023
           10210 10212 10219 10221 10230 10261 10263 10264 10266 10452 10609 10611 10614 10663
           10665 10692 10744 10746 10753 10755 10846 10848 11019 11026 11028 11049 11067 11077
           11131 11133 11161 11163 11200 11202 11239 11241 11415 11424 11475 11482 11484 11529
           11589 11631 11898 11955 12004 12006 12064 12066 12162 12220 12222 12253 12255 12354
 Calculated using the total number of mutations

DnaSP  Ver. 6.12.03                        07 - ìàðòà - 2024  18:06:48
 ======================================================================


 Tajima's Test
 -------------

 Input Data File: D:\...\Myt26sq+PCG.nex
 Population used: Mytilus
    Number of sequences used: 9
 Selected region: 1-12354   Number of sites: 12354
 Total number of sites (excluding sites with gaps / missing data): 10945

 Number of polymorphic (segregating) sites, S: 3784
 Total number of mutations, Eta: 4599

 Average number of nucleotide differences, k: 1766,19444
    Nucleotide diversity, Pi: 0,16137
 Theta (per sequence) from S, Theta-W: 1392,27332
    Theta (per site) from S, Theta-W: 0,12721

 Tajima's D: 1,40419     Statistical significance: Not significant, P > 0.10


 ============ Synonymous and NonSynonymous Substitutions ============
 Total number of sites in coding regions: 11001
    Total number of sites excluding complex codons or codons with gaps: 9051
    Total number of sites in codons with alignment gaps or missing data: 1194
    Total number of sites in other codons (complex codons) no analyzed: 756
 Total number of sites in noncoding regions: 1353
    Total number of sites in noncoding regions excluding gaps/missing data: 1134

 Coding region: Tajima's D: 1,33373     Not significant, P > 0.10
     Total number of polymorphic sites: 2840 (Changes: 3368)
 Synonymous sites: Tajima's D(Syn): 1,49640     Not significant, P > 0.10
     Total number of polymorphic sites: 2344 (Changes: 2858; Syn. Changes: 2833)
 NonSynonymous sites: Tajima's D(NonSyn): 0,72044     Not significant, P > 0.10
     Total number of polymorphic sites: 521 (Changes: 561; NonSyn. Changes: 535)
 Silent sites: Tajima's D(Sil): 1,48287     Not significant, P > 0.10
     Total number of polymorphic sites: 2670 (Changes: 3235; Sil. Changes: 3210)

 Tajima's D (NonSyn/Syn) ratio: 0,48145

 Some codons with multiple evolutionary paths were detected.
    The number of synonymous and nonsynonymous mutations were estimated
    using the DnaSP conservative criteria (see the help file).
      Sites affected:  130 177 195 226 228 247 249 378 403 405 463 465 544
           546 730 732 805 862 864 1090 1092 1102 1104 1144 1146 1309 1311
           1426 1428 2257 2259 2383 2385 2680 2683 2685 2835 3016 3018 3081 3093
           3096 3108 3193 3195 3487 3489 3640 3642 3643 3645 3751 6001 6003 6004
           6006 6064 6066 6270 6318 6652 6762 6792 6798 6810 6847 6849 6865 6867
           7035 7171 7173 7204 7206 7324 7326 7435 7437 7462 7464 7465 7467 7545
           7665 7672 7674 7705 7707 7720 7945 8050 8052 8272 8274 8320 8322 8410
           8412 8635 8637 8691 8817 8892 8944 8970 8982 9060 9063 9106 9133 9135
           9253 9255 9282 9303 9370 9372 9430 9432 9487 9489 9574 9576 9643 9645
           9664 9666 9810 9852 9865 9867 9916 9931 9964 9966 9967 9969 10015 10023
           10210 10212 10219 10221 10230 10261 10263 10264 10266 10452 10609 10611 10614 10663
           10665 10692 10744 10746 10753 10755 10846 10848 11019 11026 11028 11049 11067 11077
           11131 11133 11161 11163 11200 11202 11239 11241 11415 11424 11475 11482 11484 11529
           11589 11631 11898 11955 12004 12006 12064 12066 12162 12220 12222 12253 12255 12354
 Calculated using the total number of segregating sites
