# Supplementary material for: Structure, Evolution, and Mitochondrial Genome Analysis of Mussel Species (Bivalvia, Mytilidae)
Source: Int J Mol Sci. 2024 Jun 24;25(13):6902. doi: 10.3390/ijms25136902 (PMC11241113; doi:10.3390/ijms25136902)
Supplement: Supplementary file 1 [file ijms-25-06902-s001.zip › Tracer_out_for_Fig7/Mytilidae27sq-no_pat-pt123ps.xml]

<?xml version="1.0" encoding="UTF-8" standalone="no"?><beast beautitemplate='Standard' beautistatus='' namespace="beast.core:beast.evolution.alignment:beast.evolution.tree.coalescent:beast.core.util:beast.evolution.nuc:beast.evolution.operators:beast.evolution.sitemodel:beast.evolution.substitutionmodel:beast.evolution.likelihood" required="" version="2.6">


    <data
id="Mytilidae27sq12PCGs123ps"
spec="Alignment">
                            <sequence id="seq_Mytilus_californianusF-JX486124" spec="Sequence" taxon="Mytilus_californianusF-JX486124" totalcount="4" value="ATGTTAATAGATGTTTTTTCTAGGTTTGATGCTCATAGTTACAACTTGATTTGGTTATCTATGTTGTGGGCGCTTTCGTCTATGGTACCTTTAACAGTGTTGTTTAGGGATGTGAGAATTCGAAGTTTTGTTTTATCCTTTACTTATTCAATGATTCGCAATGGAAAAGGGCTTAAACTTTCTGGGTTTCCGATGGTAATAAGTGGGTTGTTTCTAATAATTTTAATATTGAATCTATCTGGGAACTTTCCATTTTTCTTCCCTGTAAGGGGCCAGTTTGTGTTTGGGTTTTCTTTTGCTTTATCTATTTGAACTTGTTTAGTGCTATCTAGGTTGTTGTGTAGGTTTGAGCAAAGATTAATAAGGTTAGTGCCAACGGGGCCTTTAATTTTGGTACCATTTATAGTAGTGGTTGAATTAATTAGAGGTATGCTTCGCCCTTTAACTTTGGTTTTACGTTTAACATTAAATCTTGGAGCTGGTAAAGTAATTTTAACAATATGTAGGAGTGAGTTAGTAGTGGGTTGGTTAATTATAGGGGTAGGAGGGGTCAAAGGCCTCTTGATAGGTGGAGTCTTTGCCGCTGAAGTTGCAATCGCCTGTATTCAATGCTATATTTTCTGTGTACTTTTATGTCTTTATACTGATGACCATAGAAGTTAACGTTGACTTTGGTCAACAAATCATAAAGATATTGGAACCCTTTATCTATATAGAGGGGTGTGAGGAGGTTTATTTGGGGCAAGATTGAGTTTGATAATTATGCAAGGGCATCCTGGAGCAGTCTTCTTAAAAGATTGATTCTATAATGTGGTTGTTACAACACATGCTTTAATAATAATTTTCTTTGCTGTAATACCAATTTTAATCGGGGCTTTTGGTAATTGGCTTATTCCTTTGCTTGTAGGGGGAAAAGACATAATCTATCCACGTATAAATAATTTGAGATATTGACTGTCGCCAAATGCACTATATTTATTAATGCTATCTTTTAGAACAGATAAAGGAGTAGGGGCAGGATGGACTATTTATCCACCTCTATCTGTATACCCTTATCACAGAGGGCCTAGGATAGATGTTCTTATTGTGTCTTTACACTTAGCAGGACTTAGCTCTCTAGTGGGGGCAATTAATTTTGCTAGCACAAATAAAAATATACCAGTATTAGAAATAAAAGGGGAACGGGCGGAGCTCTATGTGTTAAGAATTAGGGTTACTGCAGTTCTTTTAATTATCTCAATTCCAGTGTTAGGAGGGGGTATCACAATAATTCTGTTTGATCGTAACTTTAACACTACTTTCTTTGACCCTGCAGGGGGGGGTGACCCAGTACTATTTCAGCATTTGTTCTGGTTCTTTGGTCATCCTGAAGTATATATTCTTATTTTGCCTGCTTTTGGGGTAATGTCAAAGGTAATTATGCATTGTTCTGGAAAAGAAGCAGTGTTTGGGCTAATTGGGATGGTTTATGCTATGATTGGAATTGGAGGTTTAGGTTGTATGGTGTGAGCACATCATATATTTACGGTAGGTCTTAATGTTGATACTCGAGGGTACTTTTCTACTGCTACTATAGTAATTGCGGTCCCTACCGGGGTAAAGGTGTTTAGCTGACTAGCAACTATAGCGGGTAGTAAGTTTAAAATAAAGCCGGCTGCCTTTTGAAGGACAGGATTCTTGTTTTTATTTACTGTAGGGGGATTAACTGGGGTGATGTTGTCAAGTGCATCAATAGATGTGTCGCTTCATGATACCTATTACGTAGTAGCCCATTTCCATTATGTACTTAGAATAGGAGCTGTGTTTGGGGTTTTTTGTGGTTTAAACCACTGACTACCCAATTTTGTTGGAGTCTGCTTTAATAAGAAATGAAGGAAAGCCCATTTTATAGCTATATTTTTTGGAGTAAATACTACGTTTTTCCCACAACACTTTTTGGGGTTAAGAGGTATGCCACGGCGGTATATAGACTATGCTGATATTTATGCTCATTGGCATTGAGTGTCCTCATATGGGTCTGCTGTGTCATTTGGTTCTCTTATATACTTTAAGTTTTTACTCTGGGAAGCTTTAGTAAGCCAGCGAGGAATGTCTTTTTATGGGAGTCGATATTTTGGTGATATTGTTCATGAATTAGGAAAAGACCTTTTTCGTTATCATGGCTTTGTAATGATGGTGGCGGTAGCTGTGCTAGTCTTTGTGATATATATAGGGTGTGTTATTCTCCTTACTAAGTTTTCCTATCGTCATTTTTTGAATCGTCAACGATTAGAGTTTTGATGGACAATCGTGCCAATACTGCTACTAGTAGGGTTATGGTTCCCGTCAATAATTAATTTGTATTATATAGAAGAAGTGAAGCGGCCACGTTGAAATTTTAAAGCAATTGGGAAACAATGATATTGATCTTACGAATGCGACTCCTGTTATACCATTGATTCCTATATAGAAGATCAACAAGAGACTGGTTATCGATTATTGGATGTTGATAATCGGATGGTTGCTCCTGCGGATGTACAAATAACTGCTTTTGTCAGTAGTTCAGATGTTCTTCATTCGTTTGCTCTTCCTAAACTGTTACTTAAAGTGGACGCCATTCCGGGTCGAATTAATCGACTTCCAATGAAGGCATCCCCAATGCAGTATTTATGGGCAATGTTCTGAAAATTTGTGGGGGTGAATCATAGGTTTATGCCTATCGTAATTGAGTTTATCCCTGAAAAATATTTTGTTATGTGATTAGAGGCTTTAAATTAA------------------------ATGAAACGTAATCCTTACTATGTGCCTGGTCCAAGGCCATGGCCATTTTTTGTTGCTATTTCTGCAAATGGTATGGCGGTAGGCTTAATTTTATGACTGCATCGCACACCTTTTTTGCTTATGGGCAGATTAGGTTGTATGCTATTAAGAACTTTTAGTTGATGACGAGATTTAATTCGGGAGGGAGATATTGGGTTTCATACCCGTTTTGTTATTAAAAGATTTCGAGATGGGGTAGCGTTATTTATTTTGTCAGAGGTGATATTCTTCTTTTCCTTTTTTTGAACCTTTTTCCACAACGCCTTAAGTCCATCCTGTGAGTTGGGAATACGGTGACCCCCTCCAGGAATCCGGACGCCAAACCCGTCTTCTACGAGATTGTTTGAGACAGGGTTGCTTATTAGAAGGGGCTTATTTGTGACTCAAGCCCATAAAAGAATACGGCTAGATTATGATGTGGGTCCGTTTGTTGGATTGGTGGTAACGATTTTGTGTGGTACTTTGTTTTTCTTAGTGCAGCTACGGGAATACTATTGAAATTCTTATACTATTGCAGACAGGGTATACGGAAGAGTGTTCTATCTGTTAACGGGGTTCCATGGGATGCATGTAGTTGTGGGAACACTCTGGTTAATAGTAAGACTGGTGCGTTTGTGGCGGGGAGAATTTTCTAGACAACGGCATTTTGGGTTTGAGGCTTGTATTTGGTACTGACATTTTGTAGATGTAGTCTGAGTTCGACTATGGTGCTTAGTGTATGTCTGATTTGGTGGGCCGTGACGAAAAACTAATAAGCTGGTAAAGATCATAAATGATAGTTTCTACGACTTACCGTGTCCTGTTAACTTAAACGCTTGATGAAGGTTTGGCTCTATATTGGGTTTATGCCTTGTAATTCAGCTTTTAAGGGGGCTTTTACTATCAATTCACTATACGGCTCATGAAGATATAGCTTTTGACTCTGTTGTGCATATTATGCGTAATGTGAAAAAAGGCTGAATATTGCGAAACATCCATGCTAATGGTTCTTCTATATTTTTTATCTGTATTTACGCTCATATTGCTCGTGGGCTTTATTATGGGTCATATTTGGATAAGACAGTTTGGTACTTTGGGGTACATCTTTTTTTACTAACGATAGCTGAAGCCTTTCTAGGTTACACGTTACCATGAGGCCAAATATCCTATTGAGGGGCCACTGTTATCACTAATATACTCAGGGTAATCCCTGTAGTAGGGGAGAGAATACTTCGTTATGTATGAGGTGGTTGGACAGTCTGTAATGCAACGTTAAAGCGATTTTATACACTTCATTTTCTTCTTCCGTTTGTAATAGTGGCGGTTGTATTTCTTCATCTTTTCTTTTTACACGAAAAAGGAAGTAATAATCCTTTGGGGATTGAAAGTGACACTGTGTGTGTCCCTTTTCACCCTTTTTATACTATTAAGGATTTATTTGGGTACGTTTGCTTTAGGTTTTTTTTTATATATTTAGTATGTGTAGATCCTGAGTTATTGGGTAATCATTTGAACTATTGGCCTGCTAATCCGATAAAAACACCTATTCATGTTCAGCCTGAATGGTACTTTATATTTGCTTATGCAATTCTTCGGTCTATCCCTCACAAGGCAGGTGGTGTTTATATTATATTTTTATCTATTGTAGTATTATATCTTATTCCTAGTTTGCATAGGGGTAAGTATCGAAGATTGTGTTTTTACCCATTCAATCAAGTCGTGTTCTGAGTTTTAGTAGGAAGATTTATTAGATTAACGTGAATTGGGGCTCGCCCAGTTCGTGAGCCGTATATTGTGATAGGCCAGTGTTTCTCAATTATTTACTTCTCAAGATTACTATTAAACCCCCTTTCATTATGGATGTGGGATAAGCTATTGGACGTGGGGGTAGTGATTGGGGTTGTACCTTTTGTTGGTGTACTACTTGCTGTAGGATTTTATACGTTACTGGAGCGAAAAATTTTAGCTATTATCATAATTCGTAAAGGGCCGTCTAAAGTTAGTTATATAGGGATTTTGCAGCCGTTTAGAGATGCTGGCAAGTTATTATGTAAGGAATTTATTATGCCTACACGGGCTAACATAGGGCCCTTTATTCTGGCCCCTGCGTTGATGTTAACCGTAAGACTTTTAGGGTGACTCTTATACCCTTATAAATCAGCGGAAGTGTTTTATGTTTTTGGGGTAGTCCTTTTTATAGTGATTACTAGAGTGAGAGTATATGGAGTAATAATGTCTGGGTGGGCTTCGAATTCTAAGTATTCATTGTTAGGTGCAGTTCGTGCAATAGCACAAAGGATCTCTTATGAGATTCCAATAGGGTTTATTTTTTTTTGTGTAGTTCTAGCTTCTGGTGTATTTATGTTTCAGGAAATTAGGGTATCATTTTTTTTCTTCCCTTTATCTATTATTCTTGTTGTATGAATCCTGTGTATATTAGCAGAAACTAATCGTGCCCCTTTTGATTTTGTAGAGGGAGAGTCTGAGTTAGTGTCTGGGTATAATGTAGAGTACAGGGGAGGTGGCTTCGCAGTGATGTTCATTGCGGAGTACTCTAGAATTCTTCTTAGAAGAGTAATAAGGGCTGCAATATTCTTCGGTGGGAATGAGGCGCTAATTGGGATTTTCATAATGGTTTTTGCAGTCTTTTTTGTAGTTGTACGTGCTTCTCTACCCCGTTTACGTTATGATAAGTTAATGAGCCTGTGTTGAACTGTGCTCTTATGTGTTATACTTATGGCTAGAGTATGTGTAGTAATGTTAATTAGGGTGTAATGGTAAGTTTAGTAATAAGGCCAATAAAGTTAATGAGGATAAGATTGATGGTTATTGGGACAGTGCTTAGGGTTAGAAGGGAAGAGTTGGTAGGTGTCTGGTTAGGAATGGAGTTAAATCTTTATGGTTTCCTTGTAATTATAAATCCGGATGGTCATTACATTCCAGAACCTTGTGTTAAATACTTTGTAGTGCAAAGAACTGGGTCTATTTTAATGTTAGGAGGCTTCGTGTTGTTGATGCAGTTTGTAGCTGGTGGGCTAATAATAAGAGTGGTTGGAACGGTGCTAAAGTCTGGAATTTCTCCTTTACACTCTTGGGTTCCTTCAACTATTAAAAATAGAAGATGATTGGCAAGAGGATTAATGTTGACTTGACAAAAGGTTGCCCCTCTAATTCTCTTATCTATAATTATGCCCTTAGGGGGTATGTGAATAGTTATTGGGCTAATAGCAATAATTGGAGCAGTAGGGGGCTTGAATCAAAATTCAGTGCGAATTATAAGAGCTTATTCATCCTTTGTTCACACGTCTTGGATGCTTTTAGGGTTGACTTGGTCTACGGTTGTGTTCATAAGATATTTTTTAGTATATAGGATATCAGTAGGGCTATTTTTCTATGGGTGCTCTCTAATGAACAAGTTAAGAATAATGAGACAATTAAGAGGAGCTGCTAGAGGAATAGGGCTTATGATACTTATAGGAATACCACCTTTCCTTGGATTCTTGGCTAAAGTGTTGGTGTTTTTAATAAGAAGTAGGGCTATTATTGTGCTGTGTATTATGGGGTCAGTAATTAGGCTAAAATATTATATTGATTTTTTTTATAGAATAGTCATAAGAAATAAAAGAGAAGTAAAAGCTATATGAATGTTAGTTACTTCTATAAATTTAATGGGGGGGGCTCTGATTCTGGTGAGATTTTTGTAAATGGTTATGGGAATAAGGGTTGTCTTTGTATGTATCGTATCATTTTTATTTACGGGTTTATTGTTACTAAGAGAAAAGCGAGGCCTTGATCGTGAAAAGTGTAGGCCATATGAGTGTGGGTTTGAGCCTATTGGAAGGGCTCGTAGTCCTTTTTCAATTCGGTTTTTCTTAGTAGCTGTTTTATTTGTAGTGTTTGATGTTGAAGTGGTGCTGTTGATACCCTTTGTCTATATATTTTTCTATGGGAAGAGATTATTAGGTATTTTATCCTCAAGAGGGTTTCTATTTATTTTGTTTGTTGGGTTATACCACGAATACCGAGAGGGATCCTTGGAGTGAGTGGGCTAAATGGTTAAAAGGCTAGCAATCAGGCTTATTGCATTAATTATTATAAAGAATTTAAACATATCAATTATTGGGCTGAGATTTCTTACAATCATAAGTGTGATGATAGTAAGAACGGTAACTGGGAGAGTAGAGTTAAATGGTTTATTCACAACAGATTTTGTGATGGGATTGATGGTAGTATTAACTTTATTCGTGGCAGCACTTTCCCACTTAAGAAGGGTGAAAACAGCACGTAAATCAAGATTTAACTTGATAGTTATCACAATCAGCCTGATCTTGCTAATAAGTTTTAGAGTGAGAAGGTTTTTTCTCTTTTTTTTTTTTTTTGAAAGAGTACTGGCGCCCTTGCTGTTATTAATTGTAGGATGGCGGTTACAAGCAGGAGGTTATATGGTGATCTATACTGTGTTTGGGTCTCTTTTCTTCTTGTGGGGGGTGAGGGCGTTATATATAAGGGGGAGGAGAAGAATAAGAGTGAGAAGAATAGTAAAGAAAAGCGCCATGAGATTGTGGTGACTTTATATTCTAGGTTTTTTAATCAAATTGCCTATGTACCCTTTTCATTTGTGGCTTCCTAAAGCTCATGTAGAGGCCCCAGTAGCAGGTTCAATGTTGTTGGCTGGTGTAGTCTTAAAACTGGGTGGCTATGGTCTTTTACGATTTATAGGGGTTATGCAAATAAATCTAAGAAGACTATTTGTGTTGTTATTATTGGTAAATTTGGCTGGAGGATTATATGCCGGGTTGGCTTGTGTTCGACAGGTAGATCTCAAATGTTTGGTAGCATATTCATCGGTGGCGCATATAAGGCTGGTGTTACTAGTGTTGAGAAACACTTTAGTGGGAGTAATGGGGGCAATTCTAATTATGGTTGGGCATGGCCTTTGTTCCTCGGGGTTGTTTAGATATGTTAATGTGGTGTATAAAATAAGGCACTCACGTCTCCTGGTAATAAATAAGGGAGGGTTATTAATTTGCCCAAGATTGGTATTAATGTGTTTTCTTCTAAGATCTAGAAACATAGCAGCTCCTCCTAGACTAAATCTATTTGGGGAGATTTTAGTATTTGGGGTAGGGGGCTGAATAAGAGGTGTGTTTCTTTGTATTTTGGGGTTAATAAGGTTCATTAGGGCCTGTTTTAGGTTATACTTGTATGGAAGGTGTAGGCATGGAAAAGGGCTAATACATAGAGAATCTTTAAGTTTAATGTGTGATATTATGGTTCTCGGGGTTCATTGAGTACCTTTAAATTTTCTATTCATGTTTATGCCTTAGCGTATAAGAAAACATCTTCTTTGTCTATTTGTAGGGCTTGAAATAATAAGGTTAGGATTGCTGTTTGTGAGACATGTCTTTTTAATAAATCAGTTTTGGTTAATTCTTCTAATTTTATGTTTAGCTGTTTGTGAGGCTAGGATTTGTTTGGCGCTCTTAGTAATAGTAATGCGACTGTGCGGTAATGACTTAATGTCAAGATTAGTAAGAGATtaAAATTAATAAGAGGGAATTTTCCTCTTTTGGTGTTAATTTTTGGGTATGCATCTATTTCTATTGGCAGTATGAGGAGGTGTTTCTTATTTGAAGTGCCTGTATGAGATAGAAATTGTCTATCATTTAGATTTAGAGTTTTAGTTGATAGTGTAAGAATAATTTTTGTTGGTACTGTTTTAGTAATCAGAGGCAGAGTAGGAACTTATTGCAAATGGTACATAGCTAGAGAGAGATACTATAACCGTTTCATAGGGTTGGTTTGGTTATTTGTGCTTTCTATAATTTTCATGATTTTAGTGCCTAATTTAGTAATGTTACTTATTGGATGGGATGGCTTGGGGCTTACTTCATTTTTGTTGGTAGCTTATTATCAAAATAATAAAAGTCTTTCTGCAGCTATGTTAACAGCTCTAACAAATCGAATTGGGGATGTTCTCGTTTTGGTGAGTATTTCTATCCTCCTAAGTGAAGGAGGGTGGTTGATTTACAATTATTACCCTATGCAAATATGAAGGTTAGGAATTGTTGTGGTTTTTGCAGGGATGACCAAGAGGGCCCAGATACCTTTTTGTGCTTGGCTTCCGGCTGCTATAGCTGCTCCAACACCTGTGTCGTCTCTAGTACATTCTTCTACTTTAGTAACAGCAGGGGTTTACTTGGTGCTTCGGTCATTTTATGTAGTTAGGGCCAATGCAACCCAAAGGTTGATAGTCTTGAGGTTATTCACTCTGGTATTAGCTGGTTCAAGCGCAGTGTTTGCCTTTGATTTAAAAAAGGTGATTGCACTTTCTACTCTTAGTCAATTAAGATTAATAATGTTTTCTATCTCTATTCTTCTCCCACTTGTGGCTTTTTTTCATTTGGTAACCCATGCAGTGTTTAAGGCCCTTCTTTTTTTAGGGGCTGGCGGCGTGATTCATAGCAACCAAAGAATTCAGGATATTCGGGGTTTAAGAAGATTGTGGCAAAGGCTGCCTGTGAGGATAGGAGCTATAAGTGTGGCTATTGTATCATTAAGGGGGGCGCCGTTCATAAGAGGGTTTTACTCTAAAGATTTAATTATTGAAATGATGGACAGAAGGACTTATGGATATATTTTAGAGCTATTAGGGTTAATTTTTACTTCTTTCTATAGAGCTCGAGTATTTAGGGTAATGTTAGGTTCAAATTATTTTAATTGTAGAACTCTTCGTGTACCCGAGCACCTAAATATGCAAATCCCATTCTTAAGGCTGTATGTAGGGGCTATTTTCCTAGGGGTAAGATTAGGGAGAAAAATAGAAAAATTTAGATTTGTAGTGCTTCTTGAGAGATATGAAAGCCTTAGGATTTTTCTGATTCCTTTTGGTCTAATGTGATGGGGAGTACTAACTAAGTTGGGGTTTAACCCAGCTAAATTAAGATTCTTTTTAAGAATGTGATTTGTGGAGCTTACTCACCCTGGAAAGACCTTGTTTTTCAAAGGTTCACAAATAGTCTACCAAACTTTGGATCAGGGATGGTTAGAACTGCTAGGCCCACAAGCTGGGTTGGGGCAAATTAGTCAATTAAATGAAAGCTATTTCATGATTGCCTGAGTAATAGCTGCAGGCATAAGATTGATTGCTTTTATATAAATGAGAGTCATAATTATATGTGTAAGTTTGATGTTTATGTTTGTGTTAATTGCTAAACAACCAATTTCCTTAGGGCTGGTGTTATTAATAGGTTCAATAATTTCATGTGTGGAGATTGCACTAGAGATCAGAAGATTACTTGGATTTTTGTTGTTTCTGACTTACGTCAGAGGCGTAATAGTTCTATTTTTGTATGTGTTAAGAATTTACCCTAATGAGCGATTTAACTTAGAGTTTATTGGGATTGTTATAAGGTGTATTCTAACAGGTCTGATTATTACAATAAATTACGAGAATGGGTCTTTGTTTCTTAGGTTTATGGCTGAGATAAGACTCTATATTCTAATAGCTGGTGTATTATTATTTGTTATACTGGTAGTATCTTACTTGTGTATAAAGACTATAGTACCTCTCCGTAGAGTA"/>
                            <sequence id="seq_Mytilus_coruscusKart1" spec="Sequence" taxon="Mytilus_coruscusKart1" totalcount="4" value="atgttaATAGATGTTTTTTCTAGTTTTGATGCTCATAGTTACAATTTGATTTGGCTATCAATGTTGTGGGTTCTTTCTTCTATGGTACCACTAACTGTATTATTTAGGGACGTGAGTATTCGTAGTTTAGTGTTATCGTTTACTTATTCAATGATTCGTAACGGAAAAGGGCTCAAACTTTCCGGGTTTCCATTAGTGATAAGTGGGCTATTTCTTATAATTTTAATATTAAATTTGTCGGGAAACTTTCCGTTTTTTTTCCCTGTAAGGGGTCAGTTTGTGTTTGGGTTTTCTTTTGCGCTATCTGTGTGAACTTGTTTAGTATTATCTAGTTTATTGTGTAGGTTTGAACAGAGATTAATAAGGCTGGTCCCAACTGGGCCACTGATTCTGGTGCCTTTTATAGTAGCGGTTGAATTAATCAGTGGTATGCTACGCCCTTTGACTTTGGTGTTGCGTTTAACACTGAATCTTGGAGCTGGAAAAGTGATTTTGACGATATGTAGGAGAGAGCTAGTAGTAGGGTGATTAATTATAGGAGTAGGGGGAGTTAAAGGGCTTTTAATAGGAGGAGTTTTTGCTGCTGAGGTAGCAATTGCCTGTATTCAATGTTATATCTTCTGTGTACTTCTGTGTCTTTATACTGAGGATCATAGAAGTTAACGATGACTTTGATCAACAAACCATAAGGATATTGGAACTCTTTATTTATATAGAGGGGTATGAGGAGGCTTATTTGGGGCAAGACTAAGTCTGATAATTATGCAGGGGCACCCTGGAGCAGTTTTTTTAAAAGACTGATTTTATAATGTAGTAGTAACAACGCATGCTCTGATAATGATTTTCTTTGCTGTGATACCCATTTTAATTGGGGCCTTTGGTAACTGGCTTATTCCTTTGCTTGTTGGGGGAAAAGACATAATCTATCCACGCATAAACAATCTTAGATATTGACTGTCGCCGAATGCTCTATATTTATTGATGTTATCTTTTAGGACAGATAAAGGAGTGGGGGCAGGGTGGACGATTTATCCCCCTCTATCTGTGTACCCCTATCATAGAGGGCCCAGAATGGATGTTCTTATTGTGTCTCTTCATCTGGCAGGACTCAGGTCTTTAGTGGGAGCTATTAATTTTGCTAGCACAAATAAGAACATACCAGTATTAGAAATAAAAGGGGAACGGGCTGAGCTTTATGTGCTAAGAATCAGAGTTACTGCGGTTCTTTTAATTATTTCGATTCCGGTGTTAGGAGGGGGGATCACAATAATTTTGTTTGATCGTAATTTTAACACTACTTTCTTTGATCCTGCAGGAGGAGGTGACCCGGTGCTATTTCAGCATCTATTCTGATTTTTTGGGCACCCTGAAGTATACATTCTTATTTTGCCTGCTTTTGGGGTAATATCTAAGGTTATTATACATTGCTCTGGAAAAGAGGCGGTGTTTGGGTTAATTGGGATAGTTTATGCTATAATTGGAATTGGAGGACTAGGTTGTATGGTGTGAGCACATCATATATTTACGGTAGGGCTTAATGTGGATACTCGGGGGTACTTCTCAACTGCTACTATAGTAATTGCAGTTCCTACAGGAGTAAAAGTGTTTAGTTGACTAGCAACTATGGCAGGAAGAAAGTTCAAAATAAAACCAGCTGCCTTCTGAAGAACAGGTTTTCTGTTTTTATTTACTGTAGGGGGGTTAACAGGGGTAATATTGTCGAGAGCTTCTATAGATGTGTCACTCCATGATACTTACTATGTGGTTGCGCATTTTCATTATGTGCTTAGTATGGGGGCTGTGTTTGGAGTTTTCTGTGGTTTGAACCACTGATTACCCAATTTTGTTGGAGTTTGTTTTAATAAAAAGTGAAGAAAAGCCCATTTTATAGCTATATTCTTTGGGGTAAATACCACGTTTTTTCCTCAACACTTTTTAGGGCTAAGAGGTATACCACGACGGTATATAGACTACGCTGATATTTATGCTCACTGACATTGGGTGTCTTCTTATGGGTCTGCTGTTTCATTTGGGTCTCTTATATATTTTAAGTTTCTACTTTGGGAGGCTCTAGTAAGCCAGCGAGGAATGTCTTTTTATGGGAGTCGATATTTTGGTGATATTGTCCATGAATTAGGAAAAGACCTTTTTCGTTACCATGGCTTTGTAATGATGGTGGCGGTAGCCGTGTTAGTTTTTGTTATATACATAGGATGCGTGATCCTTCTTACTAAGTTTTCTTATCGCCATTTTTTAAATCGTCAACGGTTAGAGTTTTGGTGAACAATCGTACCCATATTTTTACTAGTGGGGCTATGGTTTCCGTCAATAATTAACTTGTACTATATAGAAGAAGTCAAGCGACCACGTTGGAATTTTAAGGCAATTGGAAAGCAGTGATATTGGTCCTATGAGTGTGACACTTGTTACACAATCGACTCGTACATAGAGGATCAGCAAGAAACTGGTTATCGGTTGTTAGATGTGGATAATCGGATGGTTGCTCCTGCGGACGTACAAATAACTGCTTTTGTAAGAAGCTCAGACGTTCTCCATTCGTTCGCTCTTCCTAAGCTTCTACTAAAAGTGGATGCTATTCCAGGCCGAATTAATCGCCTGCCGATAAAGGCGTCTCAATGTAGGATTATTTATGGGCAGTGTTCTGAAATCTGCGGGGTAAACCATAGGTTTATACCTATCGTAATTGAGTTTATTCCTGAAAAATATTTCGTGATATGATTGGAAGCTCTAAATtaa------------------------ATGAAACGTAATCCTTATTATGTGCCTGGTCCCAGGCCGTGGCCATTCTTTGTGGCTATTTCTGCTAATGGTATGGCGGTAGGGTTAATCTTATGATTGCATCGGACTCCTTTTCTTCTTATGAGTAGCCTGAGTTGTATGTTATTGAGAACCTTTAGTTGATGGCGAGATTTAATTCGCGAAGGAGATATTGGTTTTCATACTCGTTTTGTAATTAAGAGGTTTCGAGATGGAGTGGCATTGTTTATCCTGTCGGAGGTAATATTTTTTTTCTCCTTTTTCTGAACTTTTTTCCATAACGCCTTGAGCCCTTCTTGTGAACTTGGGATACGATGGCCTCCTCCTGGAATTCGGACTCCTAACCCATCATCTACAAGTCTGTTTGAGACAGGTTTGTTAATCAGAAGAGGTCTGTTTGTAACTCAAGCTCATAAAAGAATGCGGCTAGACTATGATGTCGGTCCCTTTATTGGGTTGGTAGTTACAATCTTATGTGGTACTCTGTTCTTCTTAGTTCAATTACGGGAATACTATTGGAATTCCTATACTATTGCAGATAGGGTGTACGGAAGGGTTTTCTATTTGTTAACTGGATTTCATGGGATACATGTGGTTGTGGGGACGCTCTGGCTGATAGTCAGATTGGTTCGGCTATGACGTGGGGAATTCTCTAGACAACGACATTTTGGGTTCGAGGCTTGTATCTGGTATTGACATTTTGTGGATGTAGTTTGAGTTGCGTTGTGATGTTTAGTGTATGTATGATTTGGAGGACCGTGACGAAAAACTAATAAGCTGGTAAAAATCATAAATGATAGATTCTATGATTTACCGTGTCCTGTGAACTTAAATGCTTGATGGAGATTTGGCTCCATATTAGGTTTATGTCTTGTAATCCAACTTTTAAGTGGTCTTTTGTTGTCGATTCATTATACGGCCCACGAAGATATAGCATTTGACTCTGTTGTGCATATTATGCGCAATGTTAAAAAAGGTTGAATGTTGCGAAATATCCATGCTAATGGGTCTTCTATATTTTTTATCTGTATTTATGCCCACATTGGTCGTGGTTTGTACTACGGCTCATATTTGGACAAAACAGTTTGGTATTTTGGGGTTCATCTTTTGTTATTAACTATGGCTGAGGCCTTTTTAGGTTACACACTACCTTGAGGTCAGATATCATATTGAGGTGCCACTGTGATTACTAATATACTTAGGGTGATTCCTGTAGTAGGAGAAAGAATACTTCGTTATGTGTGAGGTGGTTGGACAGTCTGTAATGCAACGCTAAAGCGGTTTTATACCCTTCATTTTCTTCTTCCATTTGTTATAGTGGCGGTTGTATTTCTTCACCTTTTTTTCCTGCATGAAAAAGGGAGGAATAACCCTTTGGGGATTGAAAGTGATACTGTGTGTGTTCCTTTTCATCCTTTTTACACTGTGAAAGATTTATTTGGCTATATTTGTTTTAGGTTTTTTTTTATGTACTTAGTATGTGTAGACCCTGAGTTATTAGGAAATCACTTAAATTATTGGCCTGCTAACCCGATAAAAACCCCTATTCATGTCCAGCCAGAGTGATATTTTATATTTGCTTACGCTATTCTCCGTTCAATTCCTCATAAAGCAGGGGGTGTATATGTTATATTTTTGTCTATTGTGGTCCTGTATCTGATTCCCAGGTTGCACAGAGGTAAATATCGAAGATTGTGTTTTTACCCCTTTAACCAAGTCGTGTTTTGAGTTCTAGTGGGGAGCTTTATTAGCTTGACGTGAATTGGGGCTCGTCCAGTTCGTGAGCCTTATATTGTGATAGGCCAATGTTTTTCGATTATTTATTTTTCGAGGCTTCTATTGAACCCCCTTTCATTATGGATGTGGGATAAATTGCTAGATTTGGGAGTGGTAATTGGGATCGTGCCTTTTGTTGGGGTACTTCTTGCTGTAGGGTTTTATACCTTATTGGAGCGCAAAATTTTAGCTATTATTATAATCCGCAAAGGACCATCTAAGGTTAGTTATATGGGGATCTTGCAGCCATTTAGTGACGCAGGCAAGTTGTTATGCAAAGAATTTATTATGCCCACACGGGCTAACATGGGGCCTTTTATTTTGGCCCCAGCGTTAATATTAACCGTAAGGCTTCTGGGATGGCTTTTATACCCTTACAAATCGGCGGAGGTATTTTATGTTTTTGGCGTGATTCTTTTTATGGTAATTACTAGGGTAAGAGTATATGGGGTGATAATATCTGGGTGAGCTTCAAACTCAAAATATTCACTGTTGGGTGCGGTCCGTGCAATGGCGCAAAGAATCTCTTACGAGATTCCAATAGGATTTATCTTTTTCTGTGTAGTGTTAGTCTCTGGTGTGTTCATATTCCAAGAGATTAGGGCGTCATTTTTTTTCTCCCCATTATCTGTTATTCTTATCGTGTGAATTTTATGTATATTAGCAGAAACTAACCGTGCTCCTTTTGATTTCGTGGAAGGGGAGTCTGAGTTAGTTTCTGGGTATAATGTAGAGTACAGAGGAGGAGGTTTTGCAGTGATGTTTATTGCTGAATATTCTAGAATTCTTCTTAGCAGAGTAATAAGGGCTGCAATATTCTTTGGTGGGAACGAGGCGCTAATTGGTTTTTTTATGATAGTTTTTGCGGTTTTTTTTGTAATTGTGCGTGCTTCTTTACCGCGTTTGCGTTATGACAAACTGATAAGCTTGTGCTGAACTGTGCTCCTATGTGTCATGCTTATGGTTAGTGTATGTGTGGTGACCATAATCAGAGTATAATGGTAAGTTTTGTAATAAGGCCTATAAAATTAATAAGAATAAGGATAATGGTTATTGGGACAGTGCTTAGGGTTAGAAGAGAAGAATTAGTGGGTGTATGGTTGGGGATAGAATTAAATTTGTATGGATTCCTTGTGGTTATGAACCCAGATGGGCACTATATTCCAGAGCCTTGTGTTAAATACTTTGTAGTGCAAAGAACTGGGTCTATTTTAATATTAGGAGGTTTTGTGCTATTGATGCAATTTGTAGTCAGGGGTTTAATAATGAGAGTTGCTGGAACTGTACTAAAATCTGGTATTTCTCCGCTGCATTCTTGGGTGCCTTCAACTATTAAAAATAGAAGGTGGTTAGCGAGAGGGTTGATGTTAACTTGACAAAAGGTAGCCCCTCTGGTTTTATTGTCAATAATTATGCCCTTGAGAGGTATGTGGTTAGTTATCGGTCTAATAGCGATAATTGGGGCATTGGGGGGTTTAAACCAAAATTCGGTGCGAGTTATAAGTGCTTATTCATCCTTTGTTCATACCTCTTGGATGCTCTTAGGTCTTACCTGATCAAGAGTTGTGTTCGTAAGATATTTTTTAGTATATAGAATGTCAGTAGGGTTGTTTTTTTATGGATGTTCCCTAATAAATAAGCTAAGAATAAGGAGACAACTAAGAGGGGCTGCAAGAGGAATAGGGCTTTTAATGCTTATGGGAATGCCCCCCTTCCTTGGGTTTTTAGCTAAGGTGCTAGTGTTTCTGATAACAAGAAGGTCAGTAATTGTGTTGTGCATTGTAGGCTCAGTTATTAGGCTAAAATACTATATTGATTTCTTTTATAGAATAGTTATAAAAAGTAAGAGAGGAGTGAAAAGTATGTGAATGTTAGTTATTATTATAAATTTAATAGGGGGAGTAGTAATTTTAGTAAGATTTCTATAAATGGTTATGGTAATGAGTGTTGTTTTTGTGTGTATTGTATCACTTCTATTTACGGGATTGTTGTTACTGAGTGAAAAGCGCGGTCTTGATCGTGAAAAATGTAGGCCATACGAGTGCGGGTTTGAGCCTATTGGAAGGGCCCGCAGCCCTTTCTCGATTCGGTTTTTTCTCGTAGCTGTATTATTTGTAGTGTTTGACGTTGAGGTAGTTTTATTAATACCTTTTGCTTATATGTTTCTTTATGGTAAGAGGTTAATGGGAATCTTATCTTCAAGGGGGTTTTTGTTTATTTTGTTTGTGGGGTTGTACCATGAGTATCGAGAAGGTTCTTTGGAGTGAgtgggataaATGGTTAAAAGGCTAGCAATCAGGCTTATTGCATTAATTATTATAAAAGACCTAAATATATCGATTATTGGACTGAGACTTTTAACAATTACAAGCTTGATGACAACGAGAACAGCGATTAGAAGGGTGGAGATGGGCGGCTTATACACGACAGATTTTGTGATGGGGTTGATGGTAACATTAACCTTGTTTGTCGCAGCACTTTCTCACCTAAGAAGGGTAAAAACAGCGCGCAAATCAAGGTTTAATTTAATAGTCGTGAGAATCACTCTGATTTTACTGATAAGATTTAGGGTAAGAAGTTTCTTTCTTTTTTTTTTTTTTTTCGAGAGAGTGTTAGCACCTCTGCTATTGCTAATTGTGGGATGACGATTACAAGCAGGGGGTTATATGGTTATTTATACTGTGTTTGGTTCGCTCTTCTTTCTATGAGGCGTAAGGGCATTATATGTAAGAGGAAGGAGAAGAATAAGGGTAGGAAATATAACAAAGAAAAGTGCTATAAGACTGTGGTGACTGTATATTCTGGGCTTCTTAATTAAATTGCCCATATACCCTTTCCATTTATGACTTCCTAAGGCTCATGTAGAAGCTCCGGTAGCAGGTTCGATGCTGTTAGCTGGTGTAGTTCTAAAACTAGGTGGCTATGGATTACTCCGGTTCATGAGAGTTATGCAGATAAATTTGAGAAGAGTATTTATTTTGCTGTTGCTTGTAAATTTGGCTGGAGGACTTTATGCCGGGTTGGTATGTGTACGACAGGTGGACCTAAAATGTTTAGTAGCGTATTCATCTGTGGCTCATATGAGTTTGGTGTTGTTAGTGTTGAGAAACACTCCAGTAGGGGTAATAGGGGCTGTCATCATTATGATCGGTCATGGTCTTTGTTCTTCTGGTTTATTCAGGTACGTTAACGTGGCGTATAAAATAAGCCACTCACGTCTTCTGGTAATAAATAAAGGAGGGTTATTAATTTGTCCGAGACTAGTTTTAATGTGTTTTCTTCTAAGTTCTAGAAATATGGCGGCTCCCCCTAGATTAAATTTATTTGGGGAAATCCTAGTATTTGGGGTTGGAGGTTGAATAAGGGGCCTATTTCTCTGTATCCTGGGGTTAATAAGGTTTATTAGAGCCTGTTTTAGCTTATACCTGTATGGAAGGTGTAATCATGGAAAAGGAATAATACATAGAGAGTCCTTAAGCTTTATGTGTGATATTATAATTTTAGCAGTTCATTGGGTGCCTTTAAATTTCTTGTTTATATTTATGCCTTAGCGTATGAGCAAACACCTTCTTTGCTTGTTTGTGGGGCTTGAAATAATAAGTTTAGGGTTGCTATTTGTAAGACATGTTTTTCTGATAAACCAGTTTTGGCTGATTCTTTTAATTCTGTGCTTAGCTGTTTGTGAGGCTAGAATTTGTTTAGCACTTTTAGTGATAGTAATACGGTTATGCGGCAATGATTTAATGTCAAGATTAATAAGAGATGGAAACTAATAAGGAGAAATTTACCTCTTTTGGTATTAATTTGTGGGTATTTGTCAATTTTCACTGGCAGTATCAGAAGAGCTTATTTGCTTGAAGTGCCTGTGTGGGATAGACACTGCTTGTCATTTAGGTTTAGAATTCTGGCGGATAACGTAAGAATAATCTTTGTTGGAACTGTTTTAGTAATTAGAGGCAGGGTAGCAACTTACTGTAAGTGGTACATAGCTAGGGAAACATATTATAACCGTTTTATGGGACTGGTATGGCTCTTTGTGCTTTCCATAGTTTTTATGATTTTAGTGCCTAACTTAGTAATGTTGCTTATTGGATGGGATGGCTTAGGGCTTACGTCATTTTTGTTAGTAGCCTACTATCAAAACAACAAAAGTCTATCGGCAGCCATGTTGACGGCTTTAACAAATCGGATCGGAGATGTTCTCGTTCTGGTCAGCATTTCTATCCTTTTAAATGAGGGTGGATGATTAGTTTACAGCTATTACCCTGTGAGAATGTGGAGGTTAAGAGTTGTCGTGGTTCTTGCAGGAATAACTAAAAGAGCGCAGATGCCTTTTTGTGCTTGGCTTCCAGCTGCTATGGCTGCTCCAACACCTGTGTCATCTTTGGTGCATTCTTCTACTTTAGTAACAGCAGGGGTTTATTTAGTACTTCGCTCATTCTATGTGGTTAGGGCTAACGCAACTCAGATATTGATAGTCTTAAGACTGTTTACCTTAGTGTTAGCTGGTTCAAGCGCAGTGTTTGCGTTTGATTTAAAGAAAGTGATTGCATTATCCACTTTAAGCCAATTGAGCCTAATAATGTTTTCTATTTCTATTCTTCTTCCGTTTGTGGCTTTTTTCCATTTGGTAACTCACGCGGTGTTTAAAGCCTTGCTCTTCTTGGGGGCGGGGGGTGTTATCCATAGAAACCAGAGGATTCAAGATATTCGAGGTTTAAGAAGTTTATGGCAAAGACTGCCTGTGAGAATAAGAGCAATAAGTGTGGCTATTGTGTCATTAAGTGGGGCCCCGTTTATAAGAGGATTTTATTCTAAAGACTTAATTATTGAGATAATAGACAGAAGAACTTATGGGTATATATTAGAATTATTAGGCCTAATTTTTACCTCCTTTTACAGAGCTCGGGTGTTTAGGGTAATATTAGGGTTGAACTATATTAATTGTAGAACTCTTCGTCTATTTGAGCACCTAAACATGCAGGTTCCTTTTTTGAGACTATATGTAGGTGCTATTTTTTTAGGGTTAAGACTTGGTAGGACAATAGAGAAGTTTGGGTATGTAGTGGTACTTGAAAGGTATGAGAGGCTTAGAATCTTTTTAATTCCTTTTGGCTTAATATGATGGGGAGTACTAACTAAACTAGGGTTTAACCCGACTAAATTGAGGTTTTTCTTGAGGATGTGGTTTGTGGAGCTTACTCATCCTGGAAAGACTTTATTTTTTAAAAGTTCTCTAATAATGTATCAGACATTAGATCAAGGATGGCTAGAATTATTAGGTCCGCAGGCTAAGTTAGGACAAGTTAGCCAGTTAAACGAGAATTATTTTACGGTTGCTTGAGTAACAATTGCAGGTTTGAGGTTAGTTGTTTTTATGTAAATGAGGGTTATAGTAATGTGTGTGGGTTTGATGTTTGTGTTCGTGTTAATTGCCAAACAACCAATTTCCTTAGGGTTGGTGTTGTTGATAGGTTCTATAATCTCATGCGTAGAAATTGCGTTGGAAATCAGAAGGTTATTAGGGTTTTTGTTGTTTCTGACTTATGTTAGAGGTGTGATAGTACTATTCTTATATGTGCTAAGAATTTATCCTAATGAACGGTTTAATTTGGAGTTTATTGTAATTGTAATAAGATGTATTGTGACAAGGCTGGTTATTACAATGAATTATGAGAATGGGTCATTATTTCTTAGGTTTATAGCTGAAGGGAGACTCTATATTCTAATAGGGGGCGTATTGCTGTTTGTAATGTTAGTGGTGTCTTATTTGTGTATGAAAACTATGGTACCACTTCGTAGGGTA"/>
                            <sequence id="seq_Mytilus_coruscusKJ577549" spec="Sequence" taxon="Mytilus_coruscusKJ577549" totalcount="4" value="ATGTTAATAGATGTTTTTTCTAGTTTTGATGCTCATAGTTACAATTTGATTTGGCTATCAATGTTGTGGGTTCTTTCTTCTATGGTACCACTAACTGTATTATTTAGGGACGTGAGTATTCGTAGTTTAGTGTTATCGTTTACTTATTCAATGATTCGTAACGGAAAAGGGCTCAAACTTTCCGGGTTTCCATTAGTGATAAGTGGGCTATTTCTTATAATTTTAATATTAAATTTGTCGGGAAACTTTCCGTTTTTTTTCCCTGTAAGGGGTCAGTTTGTGTTTGGGTTTTCTTTTGCGCTATCTGTGTGAACTTGTTTAGTATTATCTAGTTTATTGTGTAGGTTTGAACAGAGATTAATAAGGCTGGTCCCAACTGGGCCACTGATTCTGGTGCCTTTTATAGTAGTGGTTGAATTAATCAGTGGTATGCTACGCCCTTTGACTTTGGTGTTGCGTTTAACACTGAATCTTGGAGCTGGAAAAGTGATTTTGACGATATGTAGGAGAGAGCTAGTAGTAGGGTGATTAATTATAGGAGTAGGGGGAGTTAAAGGGCTTTTAATAGGAGGAGTTTTTGCTGCTGAGGTAGCAATTGCCTGTATTCAATGTTATATCTTCTGTGTACTTCTGTGTCTTTATACTGAGGATCATAGAAGTTAACGATGACTTTGATCAACAAACCATAAGGATATTGGAACTCTTTATTTATATAGAGGGGTGTGAGGAGGTTTATTTGGGGCAAGACTAAGTCTGATAATTATGCAGGGGCACCCTGGAGCAGTTTTTTTAAAAGACTGATTTTATAATGTAGTAGTAACAACGCATGCTCTGATAATAATTTTCTTTGCTGTGATACCCATTTTAATTGGGGCCTTCGGTAACTGGCTTATTCCTTTGCTTGTTGGGGGAAAAGACATAATCTATCCACGTATAAACAATCTTAGATATTGACTGTCGCCGAATGCTCTATATTTATTGATGTTATCTTTTAGGACAGATAAAGGAGTGGGGGCAGGGTGGACGATTTATCCCCCTCTATCTGTGTACCCCTATCATAGAGGGCCCAGAATGGATGTTCTTATTGTGTCTCTTCATCTGGCAGGACTCAGGTCTTTAGTGGGAGCTATTAATTTTGCTAGCACAAATAAGAACATACCAGTATTAGAAATAAAAGGGGAACGGGCTGAGCTTTATGTGCTAAGAATCAGAGTTACTGCGGTTCTTTTAATTATTTCGATTCCGGTGTTAGGAGGGGGGATCACAATAATTTTGTTTGATCGTAATTTTAACACTACTTTCTTTGATCCTGCAGGAGGAGGTGACCCGGTGCTATTTCAGCATCTATTCTGATTTTTTGGGCACCCTGAAGTATACATTCTTATTTTGCCTGCTTTTGGGGTAATATCAAAGGTTATTATACATTGCTCTGGAAAAGAGGCGGTGTTTGGGTTAATTGGGATAGTTTATGCTATAATTGGGATTGGAGGACTAGGTTGTATGGTGTGAGCACATCATATATTTACGGTAGGGCTTAATGTGGATACTCGGGGGTACTTCTCAACTGCTACTATAGTAATTGCGGTTCCTACAGGAGTAAAAGTGTTTAGTTGACTAGCAACTATGGCAGGAAGAAAGTTCAAAATAAAACCAGCTGCCTTCTGAAGAACAGGTTTTCTGTTTTTATTTACTGTAGGGGGGTTAACAGGGGTAATATTGTCGAGAGCTTCTATAGATGTGTCACTCCATGATACTTACTATGTGGTTGCGCATTTTCATTATGTGCTTAGTATGGGGGCTGTGTTTGGGGTTTTCTGTGGTTTGAACCACTGATTACCTAATTTTGTTGGAGTTTGTTTTAATAAAAAGTGAAGAAAAGCTCATTTTATAGCTATATTCTTTGGGGTAAATACCACGTTTTTTCCTCAACACTTTTTAGGGCTAAGGGGTATACCACGACGGTATATGGACTACGCTGATATTTATGCTCACTGACATTGGGTGTCTTCTTATGGGTCTGCTGTTTCATTTGGGTCTCTTATATATTTTAAGTTTCTACTTTGGGAGGCTTTAGTAAGCCAGCGAGGAATGTCTTTTTATGGGAGTCGATATTTTGGTGATATTGTCCATGAATTAGGAAAAGACCTTTTTCGTTACCATGGCTTTGTAATGATGGTGGCGGTAGCCGTGTTAGTTTTTGTTATATACATAGGATGCGTGATTCTTCTTACTAAGTTTTCTTATCGTCATTTTTTAAATCGTCAACGGTTAGAGTTTTGGTGAACAATCGTACCCATATTTTTACTAGTGGGGCTATGGTTTCCGTCAATAATTAACTTGTACTATATAGAAGAAGTCAAGCGACCACGTTGGAATTTTAAGGCAATTGGAAAGCAGTGATATTGGTCCTATGAGTGTGACACTTGTTACACAATCGACTCGTACATAGAGGATCAGCAAGAAACTGGTTATCGATTGTTAGATGTGGATAATCGGATGGTTGCTCCTGCGGATGTACAAATAACTGCTTTTGTAAGGAGCTCAGACGTTCTACATTCGTTCGCTCTTCCTAAGCTTCTACTAAAAGTGGACGCTATTCCGGGTCGAATTAATCGCCTGCCGATAAAGGCGTCTCAATGTAGGATTATTTATGGGCAGTGTTCTGAAATCTGCGGGGTAAACCATAGGTTTATACCTATCGTAATTGAGTTTATTCCTGAAAAATATTTCGTGATATGATTGGAAGCTCTAAATTAA------------------------ATGAAACGTAATCCTTATTATGTGCCTGGTCCCAGGCCGTGGCCATTCTTTGTGGCTATTTCTGCTAATGGTATGGCGGTAGGGTTAATCTTATGATTGCATCGGACTCCTTTTCTTCTTATGAGTAGCCTGAGTTGTATGTTATTGAGAACCTTTAGCTGATGGCGAGATTTAATTCGCGAAGGAGATATTGGTTTTCACACTCGTTTTGTAATTAAGAGGTTTCGAGATGGAGTGGCATTGTTTATCTTGTCGGAGGTAATATTTTTTTTCTCCTTTTTCTGAACTTTTTTCCATAACGCCTTGAGCCCTTCTTGTGAACTTGGGATACGATGGCCCCCTCCTGGAATTCGGACTCCTAACCCATCATCTACAAGTCTGTTTGAGACAGGTTTGTTAATCAGAAGAGGTCTGTTTGTAACTCAAGCTCATAAAAGAATGCGGCTAGACTATGATGTCGGCCCCTTTATTGGGTTGGTAGTTACAATCTTATGCGGTACTCTGTTCTTCTTAGTTCAACTACGGGAATACTATTGAAATTCTTATACTATTGCAGATAGGGTGTACGGAAGGGTTTTCTATTTGCTAACTGGATTTCATGGGATACATGTGGTTGTGGGGACGCTCTGGCTGATAGTCAGATTGGTTCGGCTATGGCGTGGGGAATTCTCTAGACAACGACATTTTGGGTTCGAGGCTTGTATCTGGTATTGACATTTTGTGGATGTAGTTTGAGTTGCGTTGTGATGTTTAGTGTATGTATGATTTGGAGGACCGTGACGAAAAACTAATAAGCTGGTAAAAATCATAAATGACAGATTCTATGATTTACCGTGTCCTGTGAACTTAAATGCTTGATGAAGATTTGGCTCCATATTAGGTTTATGTCTTGTAATCCAACTTTTAAGTGGTCTTTTGTTGTCGATTCATTATACGGCCCACGAAGATATAGCATTTGACTCTGTTGTGCATATTATGCGCAATGTTAAAAAAGGCTGAATGTTGCGGAATATCCATGCTAATGGGTCTTCTATATTTTTTATCTGTATTTATGCCCACATTGGTCGTGGTTTGTACTACGGCTCATATTTGGACAAAACAGTTTGGTATTTTGGGGTTCATCTTTTGTTATTAACTATGGCTGAGGCCTTTTTAGGTTACACACTACCTTGAGGCCAGATATCATATTGAGGTGCCACTGTGATTACTAATATACTTAGGGTGATTCCTGTAGTAGGAGAAAGAATACTTCGTTATGTGTGAGGTGGTTGGACAGTCTGTAATGCAACGCTAAAGCGGTTTTATACCCTTCATTTTCTTCTTCCATTTGTAATAGTGGCGGTTGTATTTCTTCACCTTTTTTTCCTGCATGAAAAAGGGAGGAATAACCCTTTGGGGATTGAAAGTGATACTGTGTGTGTTCCTTTTCATCCTTTTTACACTGTGAAAGATTTATTTGGCTATATTTGTTTTAGGTTTTTTTTTATGTACTTAGTATGTGTAGACCCTGAGTTATTAGGAAATCACTTAAATTATTGGCCTGCTAACCCGATAAAAACCCCTATCCATGTTCAGCCAGAGTGATATTTTATATTTGCTTACGCTATTCTCCGTTCAATTCCTCATAAAGCAGGGGGTGTATATGTTATATTTTTATCTATTGTGGTCCTGTATCTGATTCCCAGGTTGCACAGAGGTAAATATCGAAGATTGTGTTTTTACCCCTTTAACCAAGTCGTGTTTTGAGTTCTAGTGGGGAGCTTTATCAGCTTGACGTGAATTGGGGCTCGTCCAGTTCGTGAGCCTTATATTGTGATGGGCCAATGTTTTTCGATTATTTATTTTTCGAGGCTTCTATTGAACCCCCTTTCATTATGGATGTGGGATAAATTGCTAGATTTGGGAGTGGTAATTGGGATCGTGCCTTTTGTTGGGGTACTTCTTGCTGTAGGGTTTTATACCTTATTGGAGCGCAAAATTTTAGCTATTATTATAATCCGTAAAGGACCATCTAAGGTTAGTTATATGGGGATCTTGCAGCCATTTAGTGACGCAGGCAAGTTGTTATGCAAAGAATTTATTATGCCCACACGGGCTAATATGGGGCCTTTTATTTTGGCCCCAGCGTTAATATTAACCGTAAGGCTTCTGGGATGGCTTTTATACCCTTACAAATCGGCGGAGGTATTTTATGTTTTTGGCGTGATTCTTTTTATGGTAATTACTAGGGTAAGAGTATATGGGGTGATAATATCTGGGTGAGCTTCAAACTCAAAATATTCACTCTTAGGTGCGGTCCGTGCAATGGCGCAAAGAATCTCTTACGAGATTCCAATAGGATTTATCTTTTTCTGTGTAGTGTTAGTCTCTGGTGTGTTCATATTCCAAGAGATTAGGACGTCATTTTTTTTCTTCCCATTATCTGTTATTCTTATTGTGTGAATTTTATGTATATTAGCAGAAACTAACCGTGCTCCTTTTGATTTTGTGGAAGGGGAGTCTGAGTTAGTTTCTGGGTATAATGTGGAGTACAGAGGAGGAGGTTTTGCAGTGATGTTTATTGCTGAATATTCTAGAATTCTCCTTAGCAGAGTAATAAGGGCTGCAATATTCTTTGGTGGGAACGAGGCGCTAATTGGTTTTTTTATGATAGTTTTTGCGGTTTTTTTTGTAATTGTGCGTGCTTCTTTACCGCGTTTACGTTATGACAAACTGATAAGCTTGTGCTGAACTGTGCTCCTATGTGTCATGCTTATGGTTAGTGTATGTGTGGTGACCATAATCAGAGTATAATGGTAAGTTTTGTAATAAGGCCTATAAAAGTAATAAGAATAAGGATAATGGTTATTGGGACAGTGCTTAGGGTTAGAAGAGAAGAATTAGTGGGTGTATGGTTGGGGATAGAATTAAATTTGTATGGATTCCTTGTGGTTATGAACCCAGATGGGCACTATATTCCAGAGCCTTGTGTTAAATACTTTGTAGTGCAAAGAACTGGATCTATTTTAATATTAGGAGGTTTTGTGCTATTGATGCAATTTGTAGTCAGGGGTTTAATAATGAGAGTTATTGGAACTGTACTAAAATCTGGTATTTCTCCGCTGCATTCTTGGGTGCCTTCAACTATCAAAAATAGAAGGTGGTTAGCGAGAGGGTTGATGTTAACTTGGCAAAAGGTAGCCCCTCTGGTTTTATTGTCAATAATTATGCCCCTGAGAGGTATGTGGTTAGTTATCGGTCTAATAGCGATAATTGGGGCATTGGGGGGTTTAAACCAAAATTCGGTGCGAGTTATAAGCGCTTATTCATCTTTTGTTCATACCTCTTGGATGCTCTTAGGTCTTACCTGATCAAGAGTTGTGTTCGTAAGATATTTTTTAGTATATAGAATGTCAGTAGGGYTGTTTTTTTATGGATGTTCCCTAATAAATAAGCTAAGAATAAGGAGACAACTAAGAGGGGCTGCAAGAGGAATAGGGCTTTTAATGCTTATGGGAATGCCCCCCTTCCTTGGGTTTTTAGCTAAGGTGCTAGTGTTTCTGATAACAAGAAGGTCAGTAATTGTGTTGTGCATTGTAGGCTCAGTTATTAGGCTAAAATATTATATTGATTTCTTTTATAGAATAGTTATAAAAAGTAAGAGAGGGGTGAAAAGCATGTGAATGTTAGTTATTATTATAAATTTAATAGGGGGAGTAGTAATTTTAGTAAGATTTCTATAAATGGTTATGGTAATGAGTGTTGTTTTTGTGTGTATTGTATCACTTCTATTTACGGGATTGTTGTTATTGAGCGAAAAGCGCGGTCTTGATCGTGAAAAGTGTAGGCCATACGAGTGTGGGTTTGAGCCTATTGGAAGGGCCCGCAGCCCTTTCTCGATTCGGTTCTTTCTCGTAGCTGTATTATTTGTAGTGTTTGACGTTGAGGTAGTTTTATTAATACCTTTTGCTTATATGTTTCTTTATGGTAAGAGGTTAATAGGAATCTTATCTTCAAGGGGGTTTTTGTTTATTTTGTTTGTGGGGTTATACCATGAGTATCGAGAAGGTTCTTTGGAGTGAGTGGGATAAATGGTTAAAAGGCTAGCAATCAGGCTTATTGCATTAATTATTATAAAAGACCTAAATATATCGATTATTGGACTGAGACTTTTAACAATTACAAGCTTGATGACAACGAGAACAGCGATTAGAAGGGTGGAGATGGGCGGCTTATACACGACAGATTTTGTGATGGGGTTGATGGTAACATTAACCTTGTTTGTCGCAGCACTTTCTCACCTAAGAAGGGTAAAAACAGCGCGCAAATCAAGGTTTAATTTAATAGTCGTGAGAATCACTCTGATTTTACTGATAAGATTTAGGGTAAGAAGTTTCTTTCTTTTTTTTTTTTTTCGAGAGAGTgtgATTAGCACCTCTGCTATTGCTAATTGTGGGATGGCGATTACAAGCAGGGGGtatatggttatttatactTTATATGGTTATTTATACTGTGTTTGGGCTCTTCTTTCTATGAGGCGTAAGGGCAAGGAGAAGAATAAGTGTAGGAAATATAGTAAAGAAAAGCGCTATAAGACTGTGGTGACTGTATATTCTGGGCTTCTTAATAAACTGCCCATATACCCTTTCCATTTATGACTTCCTAAGGCTCATGTAGAAGCTCCGGTAGCAGGTTCGATACTGTTAGCTGGTGTAGTTCTAAAACTAGGTGGCTATGGATTATTACGGTTCATGAGAGTTATGCAGATAAATTTGAGAAGAGTATTCATCTTGCTGTTGCTTGTAAATCTGGCTGGAGGACTTTATGCCGGGTTGGTATGTGTACGACAGGTGGACTTAAAATGTTTAGTAGCGTATTCATCTGTGGCTCATATGAGTTTGGTGTTGTTAGTGTTGAGAAACACTCCAGTAGGGGTAATAGGGGCTGTTATCATTATGATTGGTCATGGCCTTTGTTCTTCTGGTTTATTCAGATATGTTAACGTGGCCTATAAAATAAGCCACTCACGTCTTCTGGTAATAAACAAAGGAGGGTTATTAATTTGTCCGAGACTAGTTTTAATGTGCTTTCTTCTAAGTTCTAGAAATATGGCGGCTCCCCCTAGATTAAATTTATTTGGGGAAATCCTAGTATTTGGGGTTGGAGGTTGAATAAGGGGCCTATTTCTCTGTATCCTGGGGTTAATAAGGTTTATTAGAGCCTGTTTTAGCTTATACCTGTATGGAAGGTGTAATCATGGAAAAGGAATAATACATAGAGAGTCCTTAAGCTTCATGTGTGATATTATAATTTTAGCAGTTCATTGGGTGCCTTTAAATTTCTTGTTTATATTTATGCCTTAGCGTATGAGCAAACACCTTCTTTGCTTGTTTGTGGGGCTTGAAATAATAAGTCTAGGGTTGCTGTTTGTAAGACATGTTTTTCTGATAAACCAGTTTTGGCTGATTCTTTTAATTCTGTGCTTAGCTGTTTGTGAGGCTAGAATTTGTTTAGCACTTTTAGTGATAGTAATACGGTTATGCGGCAATGATTTAATGTCAAGATTAATAAGAGATGGAAACTAATAAGGAGAAATTTACCTCTTTTGGTATTAATTTGTGGGTATTTGTCAATTTTCACTGGCAGTATCAGAAGAGCTTATTTGCTTGAAGTGCCTGTGTGGGATAGACACTGCTTGTCATTTAGGTTTAGAATTCTGGCGGATAACGTAAGAATAATCTTTGTTGGGACTGTTTTAGTAATTAGAGGCAGGGTAGCAACTTACTGTAAGTGGTACATAGCTAGGGAAACATATTATAACCGTTTTATGGGACTGGTATGGCTCTTTGTGCTTTCCATAATTTTTATGATTTTAGTGCCTAATTTAGTAATGTTGCTTATTGGATGGGATGGCTTAGGGCTTACGTCATTTTTGTTAGTAGCCTACTATCAAAACAACAAAAGTCTATCGGCAGCCATGTTGACGGCTTTAACAAATCGGATCGGAGATGTTCTCGTTCTGGTCAGCATTTCTATCCTTTTAAATGAGGGTGGATGATTAGTTTACAGCTATTATCCTGTGAGAATGTGGAGGTTAAGAGTCGTCGTGGTTCTTGCAGGAATAACTAAAAGAGCGCAGATGCCTTTTTGTGCTTGGCTTCCAGCTGCTATGGCTGCTCCAACACCTGTGTCGTCTTTGGTGCATTCTTCTACTTTAGTAACAGCAGGGGTTTATTTAGTGCTTCGCTCATTCTATGTGGTTAGGGCTAACGCAACTCAGATATTGATAATCTTAAGACTGTTTACCTTAGTGTTAGCTGGTTCAAGCGCAGTGTTTGCGTTTGATTTAAAGAAAGTGATTGCATTATCCACTTTAAGCCAATTGAGCCTAATAATGTTTTCTATTTCTATTCTTCTTCCGTTTGTGGCTTTTTTCCATTTGGTAACTCACGCGGTGTTTAAAGCCTTGCTCTTCTTGGGGGCGGGGGGTGTTATCCATAGAAACCAGAGGATTCAAGATATCCGAGGTTTAAGAAGTTTATGGCAAAGACTGCCTGTGAGAATAAGAGCAATAAGTGTGGCTATTGTGTCCTTAAGTGGGGCCCCGTTTATAAGAGGATTTTATTCTAAAGACTTAATTATTGAGATAATAGACAGAAGAACTTATGGGTATATATTAGAATTATTAGGCCTAATTTTTACCTCCTTTTACAGAGCTCGGGTGTTTAGGGTAATATTAGGGTCAAACTATATTAATTGTAGGACTCTTCGGCTATTTGAGCACCTAAACATGCAGGTTCCTTTTTTGAGACTATATGTAGGTGCTATTTTTTTAGGGTTAAGACTTGGTAGGACAATAGAGAAGTTTGGGTATGTAGTGGTACTTGAAAGGTATGAGAGGCTTAGAATCTTTTTAATTCCTTTTGGCTTAATATGATGGGGAGTACTAACTAAACTAGGGTTTAACCCGACTAAATTGAGGTTTTTCTTGAGGATGTGGCTTGTGGAGCTTACTCATCCTGGAAAGACTTTATTTTTTAAAAGCTCTCTAATAATGTATCAGACATTAGATCAAGGATGGCTAGAATTATTAGGTCCGCAGGCTAAGTTAGGACAAGTTAGCCAGTTAAACGAGAATTATTTTACGGTTGCTTGAGTAACAATTGCAGGTTTGAGGTTAGTTGTTTTTATGTAAATGAGGGTTATAGTAATGTGTGTGGGTTTGATGTTTGTGTTCGTGTTAATTGCCAAACAACCAATTTCCTTAGGGTTGGTGTTGTTGATAGGTTCTATAATCTCATGTGTAGAAATTGCGTTGGAAATCAGAAGGTTATTAGGGTTTTTGTTGTTTCTGACTTATGTTAGAGGTGTAATAGTACTATTCTTATATGTGCTAAGAATTTATCCTAATGAACGGTTTAATTTGGAGTTTATTGTAATTGTAATAAGATGTATTGTGACAAGGCTGGTTATCACAATGAATTATGAGAATGGGTCATTATTTCTTAGGTTTATAGCTGAAGGGAGACTCTATATTCTAATAGCGGGCGTATTGCTGTTTGTAATGTTAGTGGTGTCTTATTTGTGTATGAAAACTATGGTGCCACTTCGTAGGGTA"/>
                            <sequence id="seq_Mytilus_chilensisKP100300" spec="Sequence" taxon="Mytilus_chilensisKP100300" totalcount="4" value="ATGTTAATAGATGTATTTTCTAGATTTGATGCTCACAGCTACAACTTAATTTGGTTATCTATGTTGTGGTTACTTTCGTCTATAGTACCAATAACTGTGCTATTTAGAGACGTAAGCACTCGAAGCTTGGTACTGTCTTTTACTTATTCTATAATCCGGAATGGGAAAGGTTTAAAGTTATCTGGGTTTCCTTTGGTGATAAGCGGCTTGTTTATAATAATTTTAATGTTGAATTTGTCTGGGAACTTCCCCTTTTTTTTCCCTGTAAGAGGTCAGTTTGTATTTGGATTTTCTTTTGCTTTATCTATTTGGACCTGTTTAGTACTATCTAGCTTACTGTGCAGTTTTGAGCAGGGTTTGATGAGGCTTGTCCCGACAGGTCCGTTAATCCTTGTGCCTTTTATAGTAGTAGTTGAGCTAATTAGTGGGATACTTCGCCCCTTAACTCTAGTCTTGCGGCTAACGTTGAATTTAGGGGCTGGTAAAGTAATCTTAACTATATGTAGAAGGGAGTTGGTAGTCGGTTGGTTAATTACAGGAGTAGGGGGGATTAAAGGTTTGCTAATAGGTGGCGTCTTTGCTGCTGAAGTTGCAATTGCTTGTATTCAGTGTTACATTTTCTGTGTGTTATTGTGTCTCTATACTGAGGACCATAGGAGTTAGCGATGGTTGTGGTCAACAAATCATAAAGATATTGGTACTCTTTATCTATATAGTGGGGTCTGAGGAGGCTTGTTTGGGGCGAGGTTAAGGCTAATAATCATACAAGGGCATCCGGGAGCAGTATTTTTAAAAGATTGGTTTTATAATGTGGTTGTTACAACACACGCCTTAATAATAATTTTCTTTGCTGTAATACCGATTCTAATCGGAGCTTTTGGTAATTGGCTGATTCCTTTATTAGTAGGTGGTAAAGATATAATTTATCCGCGGATAAATAATTTGAGTTATTGGTTATCTCCTAATGCGCTATATTTACTTATGCTATCTTTTAGAACGGATAAAGGAGTGGGTGCTGGATGGACTATTTACCCGCCATTGTCTGTATACCCTTATCATAGCGGGCCGAGGATAGATGTTCTTATTGTGTCCTTGCATTTAGCTGGGTTAAGTTCTTTGGTGGGTGCTATTAATTTTGCTAGTACCAACAAAAACATACCAGTTCTAGAGATAAAGGGAGAACGAGCTGAGCTTTATGTCCTAAGGATCAGAGTTACTGCCGTATTGTTAATTATTTCTATCCCGGTTTTAGGAGGGGGCATTACAATAATTTTGTTTGATCGGAATTTTAACACAACATTTTTTGATCCAGCAGGAGGGGGTGATCCCGTTTTGTTTCAACATTTGTTTTGATTTTTTGGTCACCCTGAGGTGTACATTCTTATTCTACCTGCTTTTGGTGTGATATCAAAAGTAATTATGCATTGTTCCGGAAAGGAGGCAGTTTTCGGGTTAATTGGGATGGTGTATGCAATAATTGGAATTGGAGGGCTAGGTTGTATGGTGTGGGCTCACCATATATTTACAGTAGGGCTTAATGTTGATACTCGAGGTTATTTTTCTACTGCAACTATAGTAATCGCAGTCCCTACAGGGGTAAAAGTATTCAGGTGGTTAGCAACTATAGCAGGGAGAAAATTTAAGATAAAGCCTGCTGCTTACTGAAGTACGGGGTTCTTGTTTCTATTCACCGTAGGAGGCTTAACAGGGGTGTTATTATCAAGGGCTTCTATGGACGTATCGCTTCATGATACTTATTATGTGGTGGCTCATTTCCACTATGTGCTAAGTATAGGAGCGGTGTTCGGAGTATTTTGTGGCTTGAATCATTGATTGCCTAACTTTGTTGGAGTATGCTTTAATAAGAAATGGAGAAAGGCCCACTTTATAGCAATGTTTTTTGGTGTAAATACCACTTTCTTTCCTCAACACTTTCTAGGGCTGAGGGGTATGCCTCGACGGTACATAGATTATGCTGACATTTATGCTCATTGGCATTGGGTGTCTTCTTATGGGTCTGCAGTGTCTTTTGGCTCTTTGATATATTTTAAGTTCCTACTCTGAGAAGCTTTAGTGAGTCAACGAGGGATGTCTTTTTATGGGAGTCGATATTTTGGTGATATTGTCCATGAATTGGGGAAGGACCTATTTCGGTATCACGGATTTGTGATGATAGTAGCAGTGGCTGTATTAGTTTTTGTTATGTATATAGGGTGCGTGATCCTGTTTACTAAATTTTCTTACCGTCATTTCTTAAATCGCCAACGATTGGAGTTTTGATGAACTATTGTGCCGATGTTGATGTTAGTAGGGCTGTGGTTTCCTTCGATGATTAATTTGTATTATATGGAAGAAGTAAAGCGTCCACGTTGAAATTTCAAAGCAATTGGAAAGCAATGATACTGATCTTATGAGTGCGATACCTGTTATACAATTGACTCATACATAGAAGACCAACAGGAGACAGGGTACCGCTTGCTGGATGTTGACAATCGGATGGTTGCCCCTGCAGATGTACAAATAACTGCTTTTGTAAGGAGTTCTGACGTGCTACATTCGTTTGCGCTTCCTAAATTATTAATCAAAGTAGATGCTATTCCGGGCCGAATCAATCGGCTTCCGATAAAAGCATCTCAGTGTAGTATTATTTATGGCCAGTGCTCTGAAATTTGTGGAGTAAACCACAGGTTTATACCAATTGTGATTGAATTTATTCCTGAGAAATATTTTGTTATATGGTTGGAAGCTCTTAATTAG------------------------ATGAATCGTAATCCTTACTATGTACCAGGTCCAAGTCCCTGGCCATTTTTTGTGGCTATTTCGGCTAACGGAATAGCGGTAGGGTTAATTTTGTGACTGCATCGAACCCCCTTTTTATTAATAGGTAGTCTGGTTTGCATATTATTGAGAACTTTTAGATGGTGACGCGATTTAATTCGTGAAGGAGACATTGGTTTTCACACTCGTTTTGTAATCAAAAGATTTCGAGATTGCGTTGCCTTGTTTATTCTGTCTGAAGTGATATTTTTCTTTACTTTTTTCTGGACTTTTTTCCATAATGCTTTAAGGCCTTCGTGTGAGCTAGGAATACGGTGGCCTCCTCCTGGAATCCGTACGCCAAACCCCTCATCTACTAGTCTGTTTGAGACAGGTCTTCTAATTAGAAGAGGGCTGTTTGTAACTCAAGCCCATAAGAGGATGCGCTTGGATTACGACGTAGGGCCATTCATCGGCTTAGTGGTGACAATCGTATGCGGGACTGTGTTTTTCTTGGTACAACTGCGGGAATATTATTGAAACTCCTATACTATTGCAGATAGGGTTTATGGTAGGGTTTTTTACTTATTAACTGGCTTCCACGGGATACATGTTGTCGTAGGGACTATTTGGCTAATGGTAAGGTTAGTTCGACTATGACGAGGGGAGTTTTCTAGCCAACGACACTTTGGGTTTGAGGCTTGCATTTGGTACTGACATTTTGTAGATGTGGTATGAGTGGCATTGTGGTGCTTAGTGTATGTGTGGTTTGGAGGACCGTGACGAAGTACAAATAAACTGGTAAAGATTATGAATGATAGATTCTATGATTTGCCTTGCCCTGTAAACTTAAACGCCTGGTGAAGGTTTGGCTCTATACTAGGCTTGTGTCTGGTTATCCAACTTTTGAGGGGTCTTTTATTATCAGCCCACTACACTGCTCATGAAGACATGGCATTTGACTCTGTAGTCCACATTATGCGTAATGTGGAAAAAGGGTGAATATTGCGCAATATCCATGCAAATGGGTCTTCTATGTTCTTTATCTGCATTTATGCTCACATTGCTCGTGGGTTGTACTATGGGTCTTATTTGGATAAGACCGTGTGGTACTTTGGGGTACACCTGTTCTTGTTGACTATGGCTGAGGCTTTTCTCGGCTATACTCTGCCTTGGGGGCAGATATCGTACTGGGGGGCTACTGTAATCACTAATATACTTAGAGTAAGCCCTGTGGTAGGTGAAAGGATACTTCGCTATGTATGAGGGGGGTGGACTGTGTGTAATGCAACGTTAAAGCGGTTTTACACACTTCACTTCCTTTTACCGTTTGTAATAGTGGCGGTTGTTTTTTTGCACTTATTTTTTTTACATGAGAAGGGTAGTAATAACCCTTTAGGAATTGAAAGGGGTACTATATGTGTGCCTTTCCATCCTTTCTATACTATTAAAGACCTCTTTGGTTATGTTTGCTTTAGGTTCTTTTTTATGTATTTAGTGTGCGTAGACCCTGAGCTTCTAGGGAATCATCTAAACTATTGGCCTGCTAACCCTATAAAAACGCCTATTCACGTTCAGCCTGAATGGTACTTTATATTTGCCTATGCAATTCTGCGTTCAATTCCGCATAAAGCAGGGGGAGTATATGTTATGTTCCTTTCAATTGTAGTGCTGTACTTAATTCCTACGCTTCATACAGGTAAGTACGGAAGTTTATGCTTCTACCCATTGAATCAAGTAGTGTTTTGGGTGTTGGTTGGAAGGTTTATTAGCCTAACATGAATTGGTGCTCGTCCAGTGCGTGAACCTTATATCATTTTGGGGCAGTGCCTTTCAGTTATTTATTTCTCTAGTTTATTGTTAAACCCCCTTTCTTTATGGGTGTGAGATAAATTACTTGAAGTGGCAGTAATTGTAAGTATTATTCCTTTCGTAGGTGTCCTTCTTGCCGTAGGGTTTTACACCTTATTGGAGCGTAAGATCCTGGCCATCATCATGATCCGAAAAGGCCCGTCCAAGGTAAGTTACATGGGGATCTTGCAGCCTTTTAGTGATGCAGGTAAGCTATTATGTAAAGAGTTTATCGTGCCCACGCGTGCTAATGTAGGGCCATTTATTCTGGCTCCTGCACTAATACTAGCTATTAGCTTATTAGGTTGGCTTTTATACCCTTATAAGTCAGCTGAAGTGTTTTATGTTTTTGGGGTGATTTTGTTTATAGTTATTACGAGAGTTAGCGTTTATGGGGTAATAATGTCTGGATGGGCATCTAACTCCAAATACTCCTTACTAGGTGCAGTCCGTGCGATGGCGCAAAGAATTTCTTATGAAATCCCCATAGGGTTTATTTTTTTTTGTGTAGTGTTGTGTTCAGGCGTGTTTATGTTTCAAGAAATTAGAGTGTTATTTTTTTTCTTTCCTTTGTGCGTAGTTATACTTGTTTGAATGTTGTGTATACTAGCTGAGACTAATCGGGCACCGTTTGACTTTGTGGAAGGAGAGTCGGAGTTAGTGTCGGGTTATAACGTGGAGTACAGAGGAGGGGGTTTTGCAGTTATATTTATTGCCGAGTACTCTAGAATTCTCCTTAGAAGAGTAATAAGGGCGGCGATATTCTTCGGAGGAAATGAAGCGTTAGTTGGGTTTTTCATAATGGTTTTCGCAATTTTCTTTGTAGTTGTTCGTGCTTCTTTACCACGCTTACGTTATGACAAGCTAATAAACTTATGTTGAACTGTCCTTTTATGTGTTATACTTACGGCTAGTGTGTGTGTAGTAGTCTTAGTGGGGGTGTAATGGTAAGTTTTGTGGTGAGACCTATAAAATTAGTGAGTTTAGGGGTAATATTAATTGGAACAATCCTCAGGGTCAGAAGAGAGGAGCTAGTAGGGGTGTGGTTAGGTTTGGAGTTAAATCTTTATGGTTTTCTTGTGATTATAAACCCAGATGGGCATTATAGCCCTGAGCCTTGCGTAAAATACTTTGTTGTACAAAGAACGGGGTCAATTTTGATACTAGTGGGGTTTGTAAGCTTAATACAGCATGTAGTGAGGGGGTTAGTGATGAGCACAGCGGGTACGGTGCTAAAGTCTGGCGTTTTTCCTCTACACTCGTGGGTGCCCTCCATTATTAAAAACAGGAGATGGTTAGCAAGGGGGTTAATACTAACCTGGCAAAAAGTGGCCCCCCTTGTTTTTTTATCAATAATCTTACCTTCTAAAAGGCTTTGAGTAGTGATTGTATCGATAGCTGGGATTGGGGCAGTTGGAGGGCTTAACCAAAACTCAGTGCGGGTAATAAGAGCCTACTCTTCATTTGTTCATACATCTTGAATGTTGTTAGGGCTTACATGATCAAGGGTAGTTTTCGTAGGGTACTTTGCAGTCTATAGGTTATCGGTAGGGCTGTTTTTCTACGGGTGCTCGTTAATAAACAAGATAAGAATAGGTAGCCAGCTAAGTAGGGCTGCTAGCGGTATGGGGTTGTTAATACTTATAGGGATGCCTCCGTTTCTTGGTTTCTTAGCAAAAGTATTGGTATTTTTGATGAGGGGAAGGCCCGTAATTGTGGCATGCATCATAGGATCAGTCATTAGATTAAAATTTTATATTGATTTCTTTTACAGAATGGTAATAAAAAATAAGGTAGAAGTTAAAGCCATTTGGAGCCTGGTGATTTGCATAAACATTATGGGGGGGGCGCTGATTTTAGTAAGATTTATTTAGATGGTTATGGGGTTAAGGGTTGTATTCGTTTGTATCGTGTGTTGTCTGTTCACAGGGTTAATAATATTAAGAGAAAAACGGGGGCTGGACCGAGAGAAATGTAGGCCGTATGAATGTGGGTTCGAGCCTATCGGAAGAGCTCGAAGCCCTTTCTCCATTCGATTCTTTTTAGTGGCAGTTTTGTTTGTGGTGTTTGATGTGGAGGTAGTCCTATTGATACCTTTTGCTTACATATTTTTTTATGGCAAAAGAGTGTTGGGTATTTTATCTTCAAGGGGGTTCCTCCTTATTCTGTTTGTGGGCCTATATCATGAATACCGTGAAGGTTCTTTGGAGTGAGTGGGTTAAATGGTTAAAAGGTTAGCAATTAGGCTTATTGCATTAATTATTATAAAAAACCTGAATGTGAGTATTATTGGGTTAAGTGTTTTAACAATTTTGAGTATAGGTGCCGCAAGAGTTGCGACAGGAGGGGTAGAATTAAATGGGCTATACTCGACGGACTTCGTGATGGGTTTGATGATCACATTGACATTATTTGTCGCAATTCTTTCTTATTTAAGTAGAGCTAAAGTCTCCCGGAAAGCAAGATTTAACTTAATGGTTATCAGAATTAGTCTTATTTTAGTGATAAGGTTTAGGGTGAGGAGGTTTTTTTTTTTTTTCTTTTTTTTCGAAAGTGTGTTAGCGCCTTTGTTACTGTTAATCGTAGGCTGGCGTCTACAGGCAGGAGGCTATATAGTGATTTATACTGTATTTGGGTCGCTTTTTTTTCTATGGGGAGTAAGAGAGCTTTACCTAAGAGGGAGAAGAAGGATGAGAGTGGGAAGATTAGTAAAAAAAAGGGCTATAAGACTGTGATGGCTGTACATTTTAGGGTTCCTAATTAAGTTACCAATATACCCGTTCCATTTGTGGCTCCCTAAGGCCCATGTAGAGGCCCCCGTGGCAGGTTCAATGCTGCTGGCCGGGGTAGTACTAAAATTAGGAGGATATGGCCTACTTCGGTTTATATTAGTAATACAAGTCAGGCTAAGAAGAGTGTTTGTGTTGCTACTAAGGGTAAATTTGGCAGGGGGCTTCTACGCCGGACTGGCCTGTGTACGGCAAGTAGACCTAAAATGCTTGGTGGCATACTCGTCCGTAGCTCATATAAGTCTAGTCCTATTAGTGCTAAGCAACACGCTATTAGGGGTGATAGGGGCTATTATTATTATGGTTGGCCACGGGTTATGCTCGTCAGGTTTATTTAGGTACGTAAATGCTATTTATAAGATGAGTCACTCGCGCTTACTAGTAATAAACAAAGGTGGGTTACTTTTTTGCCCTGTATTAGTGTTGATGTGTTTTCTTCTAAGATCAAGGAACATGGCAGCCCCACCTAGCCTTAATCTATTCGGGGAAATCCTCGTTTTTGGCGTCGGNGGGTGAATAAGGGGGGCCTTTTTATTTATCCTGGGGTTGATGAGCTTCATTAGGGCTTGCTTTAGATTATATTTATATGGGAGGTGCTCACACGGAAAAGGGCTTATACATAGGGAGTCGCTGAATTTACTCTGCGATGTGTTCGTCTTGTTGTCTCATTGGGTGCCGTTAAATTTCTTGTTTATATTCATACCTTAACGTATAAATAAACACCTATTGTGTCTGTTTGTAGGGCTTGAGATAATGAGGCTGGGCTTACTTTTTGTAACACATGTTTTCTTAATAAATCAGTTTTGACTAATTTTATTAATTCTATGTTTAGCTGTTTGTGAAGCTAGCATTTGTTTGGCCCTGCTGGTCATAGTGATGCGATTATGCGGCGACGACCTAATATCAAGATTGCTAAGAGATGTATACAATCAAAGGGTAACCTAGGGTTGCTTATATTAATCTTAGGGTATTTATTCATTTTTACAGGAAGGAGGGGAAGAGCGTACTTACTTGAAGTTCCTGTTTGAGAGAGCAATTGTCTGTCTTTTAGTTTTAGATTCTTACTAGATAATGTAAGGATAATTTTTGTTGGGACAGTTTTGGTGATCAGAGGAAGTGTAGCAACCTATTGTAAGTGGTATATAGCTGAAGAGCTATACTACAACCGGTTTATGGGGTTGGTGTGGTTATTTGTTTTATCTATAGTGTTTATAATCTTAGTGCCTAATCTACTAATACTTTTAATTGGATGGGATGGGCTAGGCCTCACTTCTTTTCTATTAGTGGCTTACTACCAAAATAACAAAAGACTATCTGCGGCTATGTTGACAGCCTTAACTAATCGAATTGGAGACGTTCTTGTTCTAATTAGCATTTCTATCTTTCTAAGAGAGGGGGGGTGGTTAATTTATAGGTATCACCCAGTACAAATATGGTTGTTAGGTTTTATAGTGGTTTTTGCAGGGATAACTAAAAGAGCACAGATGCCATTTTGCGCATGACTGCCAGCTGCCATAGCCGCACCGACACCTGTCTCTTCTTTAGTGCACTCTTCAACACTGGTAACAGCTGGGGTTTATCTTGTACTTCGTTCGTTCTATATCATCAGTTCTAACGTAACACAAGTTCTAATAATTTTAAGGTTATTTACCTTGGTACTAGCTGGATCAAGTGCAGTGTTCGCGTTTGATCTAAAAAAAGTAATTGCACTCTCGACTTTAAGTCAACTAAGGTTGATAATGTTTTCGATTTCAATCCTCCTTCCGTCTGTGGCGTTTTTCCATCTGGTGACTCATGCAGTGTTTAAAGCTTTGCTGTTTTTGGGTGCAGGGGGTGTTATTCATAGAAACCAAAGAATTCAGGATATTCGTGGGTTAAGAAGACTGTGACAAGGGTTGCCGGTAAGAATAGGTGCAATAAGAGTTGCAATTGTATCTTTAAGAGGGGCTCCTTTTATGAGAGGTTTTTTCTCCAAAGACCTCATGATTGAGATGATAGACAGAAGGACTTATGGGTACTTATTAGAGTTACTAGGGTTAATTTTTACTTCTTTTTATAGGGCACGAGTATTTAGAGTAATACTCGGGTCCAATTATGTTAATAATAGAACCTTGCGTATTAATGAGCATTTAAATATACAAACCCCGTTTCTTAGCCTATATATTGGAGCTATTATTTTAGGGGTGGTGCTGGGTAGAAAAATAGAAAGATTTGGGTTCGTAGTAGTTCTTGAAAACTATGAAAGACTTAGAGTCTTTTTTATTCCTTTTGGGTTACTGTGACGAGGAGTCATTAGTAAGCTAGGGTCGAGTCCTGCTAAGTTAAGATTTTTCTTGAGGATGTGGTTTATAGAATTAACTCATCCTGGGAAGGTGATCTTTTTTAAAGGGTCAAGAACAGTGGCCCAAAGTTTGGACCAAGGTTGACTAGAGCTATTGGGGCCTCAAGCTGGATTAGGTCAATTCAGTTGCTTAAATGAGAACTATTTTACTGTGGTGTGATTAGTAGCCGGGGGCGTTAGCTTAATTATTTTTATATAAATGAGAGTTATAATTATATGTGTAAGTTTGATGTCTGTATTCGTGTTGATTGCTAAGCAACCAATCTCTTTAGGGCTAGTATTATTAAGGGGGTCTATAATTGCATGTGTGGAAATTGCATTGGAGGTTAGAAGTCTGTTAGGGTTCTTGTTATTTTTAACCTATGTTAGGGGCGTGATAGTCTTGTTCTTATATGTCCTTAGTATTTATCCTAATGAGCGCTTTAATTTAGAGTTTGTTATAATTGTGAGAAGGTGCGCTATGATGGGCCTTGTGGGATTAATGAATTATGAGAGTGGGTCATTATTTTTAAGGTTTATGGCTGAAGGAAGGCTATATATCCTAATAGCAGGCGTTTTGCTGTTTGTGATGTTAGTGGTGTCGTATTTGTGTATAAAAACCATAGTGCCTTTGCGAAGAGTA"/>
                            <sequence id="seq_Mytilus_chilensisNC030633" spec="Sequence" taxon="Mytilus_chilensisNC030633" totalcount="4" value="ATGTTAATAGATGTATTTTCTAGATTTGATGCTCACAGCTACAACTTAATTTGGTTATCTATGTTGTGGTTACTTTCGTCTATAGTACCAATAACTGTGCTATTTAGAGACGTAAGCACTCGAAGCTTGGTACTGTCTTTTACTTATTCTATAATCCGGAATGGGAAAGGTTTAAAGTTATCTGGGTTTCCTTTGGTGATAAGCGGCTTGTTTATAATAATTTTAATGTTGAATTTGTCTGGGAACTTCCCCTTTTTTTTCCCTGTAAGAGGTCAGTTTGTATTTGGATTTTCTTTTGCTTTATCTATTTGGACCTGTTTAGTACTATCTAGCTTACTGTGCAGTTTTGAGCAGGGTTTGATGAGGCTTGTCCCGACAGGTCCGTTAATCCTTGTGCCTTTTATAGTAGTAGTTGAGCTAATTAGTGGGATACTTCGCCCCTTAACTCTAGTCTTGCGGCTAACGTTGAATTTAGGGGCTGGTAAAGTAATCTTAACTATATGTAGAAGGGAGTTGGTAGTCGGTTGGTTAATTACAGGAGTAGGGGGGATTAAAGGTTTGCTAATAGGTGGCGTCTTTGCTGCTGAAGTTGCAATTGCTTGTATTCAGTGTTACATTTTCTGTGTGTTATTGTGTCTCTATACTGAGGACCATAGGAGTTAGCGATGGTTGTGGTCAACAAATCATAAAGATATTGGTACTCTTTATCTATATAGTGGGGTCTGAGGAGGCTTGTTTGGGGCGAGGTTAAGGCTAATAATCATACAAGGGCATCCGGGAGCAGTATTTTTAAAAGATTGGTTTTATAATGTGGTTGTTACAACACACGCCTTAATAATAATTTTCTTTGCTGTAATACCGATTCTAATCGGAGCTTTTGGTAATTGGCTGATTCCTTTATTAGTAGGTGGTAAAGATATAATTTATCCGCGGATAAATAATTTGAGTTATTGGTTATCTCCTAATGCGCTATATTTACTTATGCTATCTTTTAGAACGGATAAAGGAGTGGGTGCTGGATGGACTATTTACCCGCCATTGTCTGTATACCCTTATCATAGCGGGCCGAGGATAGATGTTCTTATTGTGTCCTTGCATTTAGCTGGGTTAAGTTCTTTGGTGGGTGCTATTAATTTTGCTAGTACCAACAAAAACATACCAGTTCTAGAGATAAAGGGAGAACGAGCTGAGCTTTATGTCCTAAGGATCAGAGTTACTGCCGTATTGTTAATTATTTCTATCCCGGTTTTAGGAGGGGGCATTACAATAATTTTGTTTGATCGGAATTTTAACACAACATTTTTTGATCCAGCAGGAGGGGGTGATCCCGTTTTGTTTCAACATTTGTTTTGATTTTTTGGTCACCCTGAGGTGTACATTCTTATTCTACCTGCTTTTGGTGTGATATCAAAAGTAATTATGCATTGTTCCGGAAAGGAGGCAGTTTTCGGGTTAATTGGGATGGTGTATGCAATAATTGGAATTGGAGGGCTAGGTTGTATGGTGTGGGCTCACCATATATTTACAGTAGGGCTTAATGTTGATACTCGAGGTTATTTTTCTACTGCAACTATAGTAATCGCAGTCCCTACAGGGGTAAAAGTATTCAGGTGGTTAGCAACTATAGCAGGGAGAAAATTTAAGATAAAGCCTGCTGCTTACTGAAGTACGGGGTTCTTGTTTCTATTCACCGTAGGAGGCTTAACAGGGGTGTTATTATCAAGGGCTTCTATGGACGTATCGCTTCATGATACTTATTATGTGGTGGCTCATTTCCACTATGTGCTAAGTATAGGAGCGGTGTTCGGAGTATTTTGTGGCTTGAATCATTGATTGCCTAACTTTGTTGGAGTATGCTTTAATAAGAAATGGAGAAAGGCCCACTTTATAGCAATGTTTTTTGGTGTAAATACCACTTTCTTTCCTCAACACTTTCTAGGGCTGAGGGGTATGCCTCGACGGTACATAGATTATGCTGACATTTATGCTCATTGGCATTGGGTGTCTTCTTATGGGTCTGCAGTGTCTTTTGGCTCTTTGATATATTTTAAGTTCCTACTCTGAGAAGCTTTAGTGAGTCAACGAGGGATGTCTTTTTATGGGAGTCGATATTTTGGTGATATTGTCCATGAATTGGGGAAGGACCTATTTCGGTATCACGGATTTGTGATGATAGTAGCAGTGGCTGTATTAGTTTTTGTTATGTATATAGGGTGCGTGATCCTGTTTACTAAATTTTCTTACCGTCATTTCTTAAATCGCCAACGATTGGAGTTTTGATGAACTATTGTGCCGATGTTGATGTTAGTAGGGCTGTGGTTTCCTTCGATGATTAATTTGTATTATATGGAAGAAGTAAAGCGTCCACGTTGAAATTTCAAAGCAATTGGAAAGCAATGATACTGATCTTATGAGTGCGATACCTGTTATACAATTGACTCATACATAGAAGACCAACAGGAGACAGGGTACCGCTTGCTGGATGTTGACAATCGGATGGTTGCCCCTGCAGATGTACAAATAACTGCTTTTGTAAGGAGTTCTGACGTGCTACATTCGTTTGCGCTTCCTAAATTATTAATCAAAGTAGATGCTATTCCGGGCCGAATCAATCGGCTTCCGATAAAAGCATCTCAGTGTAGTATTATTTATGGCCAGTGCTCTGAAATTTGTGGAGTAAACCACAGGTTTATACCAATTGTGATTGAATTTATTCCTGAGAAATATTTTGTTATATGGTTGGAAGCTCTTAATTAG------------------------ATGAATCGTAATCCTTACTATGTACCAGGTCCAAGTCCCTGGCCATTTTTTGTGGCTATTTCGGCTAACGGAATAGCGGTAGGGTTAATTTTGTGACTGCATCGAACCCCCTTTTTATTAATAGGTAGTCTGGTTTGCATATTATTGAGAACTTTTAGATGGTGACGCGATTTAATTCGTGAAGGAGACATTGGTTTTCACACTCGTTTTGTAATCAAAAGATTTCGAGATTGCGTTGCCTTGTTTATTCTGTCTGAAGTGATATTTTTCTTTACTTTTTTCTGGACTTTTTTCCATAATGCTTTAAGGCCTTCGTGTGAGCTAGGAATACGGTGGCCTCCTCCTGGAATCCGTACGCCAAACCCCTCATCTACTAGTCTGTTTGAGACAGGTCTTCTAATTAGAAGAGGGCTGTTTGTAACTCAAGCCCATAAGAGGATGCGCTTGGATTACGACGTAGGGCCATTCATCGGCTTAGTGGTGACAATCGTATGCGGGACTGTGTTTTTCTTGGTACAACTGCGGGAATATTATTGAAACTCCTATACTATTGCAGATAGGGTTTATGGTAGGGTTTTTTACTTATTAACTGGCTTCCACGGGATACATGTTGTCGTAGGGACTATTTGGCTAATGGTAAGGTTAGTTCGACTATGACGAGGGGAGTTTTCTAGCCAACGACACTTTGGGTTTGAGGCTTGCATTTGGTACTGACATTTTGTAGATGTGGTATGAGTGGCATTGTGGTGCTTAGTGTATGTGTGGTTTGGAGGACCGTGACGAAGTACAAATAAACTGGTAAAGATTATGAATGATAGATTCTATGATTTGCCTTGCCCTGTAAACTTAAACGCCTGGTGAAGGTTTGGCTCTATACTAGGCTTGTGTCTGGTTATCCAACTTTTGAGGGGTCTTTTATTATCAGCCCACTACACTGCTCATGAAGACATGGCATTTGACTCTGTAGTCCACATTATGCGTAATGTGGAAAAAGGGTGAATATTGCGCAATATCCATGCAAATGGGTCTTCTATGTTCTTTATCTGCATTTATGCTCACATTGCTCGTGGGTTGTACTATGGGTCTTATTTGGATAAGACCGTGTGGTACTTTGGGGTACACCTGTTCTTGTTGACTATGGCTGAGGCTTTTCTCGGCTATACTCTGCCTTGGGGGCAGATATCGTACTGGGGGGCTACTGTAATCACTAATATACTTAGAGTAAGCCCTGTGGTAGGTGAAAGGATACTTCGCTATGTATGAGGGGGGTGGACTGTGTGTAATGCAACGTTAAAGCGGTTTTACACACTTCACTTCCTTTTACCGTTTGTAATAGTGGCGGTTGTTTTTTTGCACTTATTTTTTTTACATGAGAAGGGTAGTAATAACCCTTTAGGAATTGAAAGGGGTACTATATGTGTGCCTTTCCATCCTTTCTATACTATTAAAGACCTCTTTGGTTATGTTTGCTTTAGGTTCTTTTTTATGTATTTAGTGTGCGTAGACCCTGAGCTTCTAGGGAATCATCTAAACTATTGGCCTGCTAACCCTATAAAAACGCCTATTCACGTTCAGCCTGAATGGTACTTTATATTTGCCTATGCAATTCTGCGTTCAATTCCGCATAAAGCAGGGGGAGTATATGTTATGTTCCTTTCAATTGTAGTGCTGTACTTAATTCCTACGCTTCATACAGGTAAGTACGGAAGTTTATGCTTCTACCCATTGAATCAAGTAGTGTTTTGGGTGTTGGTTGGAAGGTTTATTAGCCTAACATGAATTGGTGCTCGTCCAGTGCGTGAACCTTATATCATTTTGGGGCAGTGCCTTTCAGTTATTTATTTCTCTAGTTTATTGTTAAACCCCCTTTCTTTATGGGTGTGAGATAAATTACTTGAAGTGGCAGTAATTGTAAGTATTATTCCTTTCGTAGGTGTCCTTCTTGCCGTAGGGTTTTACACCTTATTGGAGCGTAAGATCCTGGCCATCATCATGATCCGAAAAGGCCCGTCCAAGGTAAGTTACATGGGGATCTTGCAGCCTTTTAGTGATGCAGGTAAGCTATTATGTAAAGAGTTTATCGTGCCCACGCGTGCTAATGTAGGGCCATTTATTCTGGCTCCTGCACTAATACTAGCTATTAGCTTATTAGGTTGGCTTTTATACCCTTATAAGTCAGCTGAAGTGTTTTATGTTTTTGGGGTGATTTTGTTTATAGTTATTACGAGAGTTAGCGTTTATGGGGTAATAATGTCTGGATGGGCATCTAACTCCAAATACTCCTTACTAGGTGCAGTCCGTGCGATGGCGCAAAGAATTTCTTATGAAATCCCCATAGGGTTTATTTTTTTTTGTGTAGTGTTGTGTTCAGGCGTGTTTATGTTTCAAGAAATTAGAGTGTTATTTTTTTTCTTTCCTTTGTGCGTAGTTATACTTGTTTGAATGTTGTGTATACTAGCTGAGACTAATCGGGCACCGTTTGACTTTGTGGAAGGAGAGTCGGAGTTAGTGTCGGGTTATAACGTGGAGTACAGAGGAGGGGGTTTTGCAGTTATATTTATTGCCGAGTACTCTAGAATTCTCCTTAGAAGAGTAATAAGGGCGGCGATATTCTTCGGAGGAAATGAAGCGTTAGTTGGGTTTTTCATAATGGTTTTCGCAATTTTCTTTGTAGTTGTTCGTGCTTCTTTACCACGCTTACGTTATGACAAGCTAATAAACTTATGTTGAACTGTCCTTTTATGTGTTATACTTACGGCTAGTGTGTGTGTAGTAGTCTTAGTGGGGGTGTAATGGTAAGTTTTGTGGTGAGACCTATAAAATTAGTGAGTTTAGGGGTAATATTAATTGGAACAATCCTCAGGGTCAGAAGAGAGGAGCTAGTAGGGGTGTGGTTAGGTTTGGAGTTAAATCTTTATGGTTTTCTTGTGATTATAAACCCAGATGGGCATTATAGCCCTGAGCCTTGCGTAAAATACTTTGTTGTACAAAGAACGGGGTCAATTTTGATACTAGTGGGGTTTGTAAGCTTAATACAGCATGTAGTGAGGGGGTTAGTGATGAGCACAGCGGGTACGGTGCTAAAGTCTGGCGTTTTTCCTCTACACTCGTGGGTGCCCTCCATTATTAAAAACAGGAGATGGTTAGCAAGGGGGTTAATACTAACCTGGCAAAAAGTGGCCCCCCTTGTTTTTTTATCAATAATCTTACCTTCTAAAAGGCTTTGAGTAGTGATTGTATCGATAGCTGGGATTGGGGCAGTTGGAGGGCTTAACCAAAACTCAGTGCGGGTAATAAGAGCCTACTCTTCATTTGTTCATACATCTTGAATGTTGTTAGGGCTTACATGATCAAGGGTAGTTTTCGTAGGGTACTTTGCAGTCTATAGGTTATCGGTAGGGCTGTTTTTCTACGGGTGCTCGTTAATAAACAAGATAAGAATAGGTAGCCAGCTAAGTAGGGCTGCTAGCGGTATGGGGTTGTTAATACTTATAGGGATGCCTCCGTTTCTTGGTTTCTTAGCAAAAGTATTGGTATTTTTGATGAGGGGAAGGCCCGTAATTGTGGCATGCATCATAGGATCAGTCATTAGATTAAAATTTTATATTGATTTCTTTTACAGAATGGTAATAAAAAATAAGGTAGAAGTTAAAGCCATTTGGAGCCTGGTGATTTGCATAAACATTATGGGGGGGGCGCTGATTTTAGTAAGATTTATTTAGATGGTTATGGGGTTAAGGGTTGTATTCGTTTGTATCGTGTGTTGTCTGTTCACAGGGTTAATAATATTAAGAGAAAAACGGGGGCTGGACCGAGAGAAATGTAGGCCGTATGAATGTGGGTTCGAGCCTATCGGAAGAGCTCGAAGCCCTTTCTCCATTCGATTCTTTTTAGTGGCAGTTTTGTTTGTGGTGTTTGATGTGGAGGTAGTCCTATTGATACCTTTTGCTTACATATTTTTTTATGGCAAAAGAGTGTTGGGTATTTTATCTTCAAGGGGGTTCCTCCTTATTCTGTTTGTGGGCCTATATCATGAATACCGTGAAGGTTCTTTGGAGTGAGTGGGTTAAATGGTTAAAAGGTTAGCAATTAGGCTTATTGCATTAATTATTATAAAAAACCTGAATGTGAGTATTATTGGGTTAAGTGTTTTAACAATTTTGAGTATAGGTGCCGCAAGAGTTGCGACAGGAGGGGTAGAATTAAATGGGCTATACTCGACGGACTTCGTGATGGGTTTGATGATCACATTGACATTATTTGTCGCAATTCTTTCTTATTTAAGTAGAGCTAAAGTCTCCCGGAAAGCAAGATTTAACTTAATGGTTATCAGAATTAGTCTTATTTTAGTGATAAGGTTTAGGGTGAGGAGGTTTTTTTTTTTTTTCTTTTTTTTCGAAAGTGTGTTAGCGCCTTTGTTACTGTTAATCGTAGGCTGGCGTCTACAGGCAGGAGGCTATATAGTGATTTATACTGTATTTGGGTCGCTTTTTTTTCTATGGGGAGTAAGAGAGCTTTACCTAAGAGGGAGAAGAAGGATGAGAGTGGGAAGATTAGTAAAAAAAAGGGCTATAAGACTGTGATGGCTGTACATTTTAGGGTTCCTAATTAAGTTACCAATATACCCGTTCCATTTGTGGCTCCCTAAGGCCCATGTAGAGGCCCCCGTGGCAGGTTCAATGCTGCTGGCCGGGGTAGTACTAAAATTAGGAGGATATGGCCTACTTCGGTTTATATTAGTAATACAAGTCAGGCTAAGAAGAGTGTTTGTGTTGCTACTAAGGGTAAATTTGGCAGGGGGCTTCTACGCCGGACTGGCCTGTGTACGGCAAGTAGACCTAAAATGCTTGGTGGCATACTCGTCCGTAGCTCATATAAGTCTAGTCCTATTAGTGCTAAGCAACACGCTATTAGGGGTGATAGGGGCTATTATTATTATGGTTGGCCACGGGTTATGCTCGTCAGGTTTATTTAGGTACGTAAATGCTATTTATAAGATGAGTCACTCGCGCTTACTAGTAATAAACAAAGGTGGGTTACTTTTTTGCCCTGTATTAGTGTTGATGTGTTTTCTTCTAAGATCAAGGAACATGGCAGCCCCACCTAGCCTTAATCTATTCGGGGAAATCCTCGTTTTTGGCGTCGGNGGGTGAATAAGGGGGGCCTTTTTATTTATCCTGGGGTTGATGAGCTTCATTAGGGCTTGCTTTAGATTATATTTATATGGGAGGTGCTCACACGGAAAAGGGCTTATACATAGGGAGTCGCTGAATTTACTCTGCGATGTGTTCGTCTTGTTGTCTCATTGGGTGCCGTTAAATTTCTTGTTTATATTCATACCTTAACGTATAAATAAACACCTATTGTGTCTGTTTGTAGGGCTTGAGATAATGAGGCTGGGCTTACTTTTTGTAACACATGTTTTCTTAATAAATCAGTTTTGACTAATTTTATTAATTCTATGTTTAGCTGTTTGTGAAGCTAGCATTTGTTTGGCCCTGCTGGTCATAGTGATGCGATTATGCGGCGACGACCTAATATCAAGATTGCTAAGAGATGTATACAATCAAAGGGTAACCTAGGGTTGCTTATATTAATCTTAGGGTATTTATTCATTTTTACAGGAAGGAGGGGAAGAGCGTACTTACTTGAAGTTCCTGTTTGAGAGAGCAATTGTCTGTCTTTTAGTTTTAGATTCTTACTAGATAATGTAAGGATAATTTTTGTTGGGACAGTTTTGGTGATCAGAGGAAGTGTAGCAACCTATTGTAAGTGGTATATAGCTGAAGAGCTATACTACAACCGGTTTATGGGGTTGGTGTGGTTATTTGTTTTATCTATAGTGTTTATAATCTTAGTGCCTAATCTACTAATACTTTTAATTGGATGGGATGGGCTAGGCCTCACTTCTTTTCTATTAGTGGCTTACTACCAAAATAACAAAAGACTATCTGCGGCTATGTTGACAGCCTTAACTAATCGAATTGGAGACGTTCTTGTTCTAATTAGCATTTCTATCTTTCTAAGAGAGGGGGGGTGGTTAATTTATAGGTATCACCCAGTACAAATATGGTTGTTAGGTTTTATAGTGGTTTTTGCAGGGATAACTAAAAGAGCACAGATGCCATTTTGCGCATGACTGCCAGCTGCCATAGCCGCACCGACACCTGTCTCTTCTTTAGTGCACTCTTCAACACTGGTAACAGCTGGGGTTTATCTTGTACTTCGTTCGTTCTATATCATCAGTTCTAACGTAACACAAGTTCTAATAATTTTAAGGTTATTTACCTTGGTACTAGCTGGATCAAGTGCAGTGTTCGCGTTTGATCTAAAAAAAGTAATTGCACTCTCGACTTTAAGTCAACTAAGGTTGATAATGTTTTCGATTTCAATCCTCCTTCCGTCTGTGGCGTTTTTCCATCTGGTGACTCATGCAGTGTTTAAAGCTTTGCTGTTTTTGGGTGCAGGGGGTGTTATTCATAGAAACCAAAGAATTCAGGATATTCGTGGGTTAAGAAGACTGTGACAAGGGTTGCCGGTAAGAATAGGTGCAATAAGAGTTGCAATTGTATCTTTAAGAGGGGCTCCTTTTATGAGAGGTTTTTTCTCCAAAGACCTCATGATTGAGATGATAGACAGAAGGACTTATGGGTACTTATTAGAGTTACTAGGGTTAATTTTTACTTCTTTTTATAGGGCACGAGTATTTAGAGTAATACTCGGGTCCAATTATGTTAATAATAGAACCTTGCGTATTAATGAGCATTTAAATATACAAACCCCGTTTCTTAGCCTATATATTGGAGCTATTATTTTAGGGGTGGTGCTGGGTAGAAAAATAGAAAGATTTGGGTTCGTAGTAGTTCTTGAAAACTATGAAAGACTTAGAGTCTTTTTTATTCCTTTTGGGTTACTGTGACGAGGAGTCATTAGTAAGCTAGGGTCGAGTCCTGCTAAGTTAAGATTTTTCTTGAGGATGTGGTTTATAGAATTAACTCATCCTGGGAAGGTGATCTTTTTTAAAGGGTCAAGAACAGTGGCCCAAAGTTTGGACCAAGGTTGACTAGAGCTATTGGGGCCTCAAGCTGGATTAGGTCAATTCAGTTGCTTAAATGAGAACTATTTTACTGTGGTGTGATTAGTAGCCGGGGGCGTTAGCTTAATTATTTTTATATAAATGAGAGTTATAATTATATGTGTAAGTTTGATGTCTGTATTCGTGTTGATTGCTAAGCAACCAATCTCTTTAGGGCTAGTATTATTAAGGGGGTCTATAATTGCATGTGTGGAAATTGCATTGGAGGTTAGAAGTCTGTTAGGGTTCTTGTTATTTTTAACCTATGTTAGGGGCGTGATAGTCTTGTTCTTATATGTCCTTAGTATTTATCCTAATGAGCGCTTTAATTTAGAGTTTGTTATAATTGTGAGAAGGTGCGCTATGATGGGCCTTGTGGGATTAATGAATTATGAGAGTGGGTCATTATTTTTAAGGTTTATGGCTGAAGGAAGGCTATATATCCTAATAGCAGGCGTTTTGCTGTTTGTGATGTTAGTGGTGTCGTATTTGTGTATAAAAACCATAGTGCCTTTGCGAAGAGTA"/>
                            <sequence id="seq_Mytilus_edulisF-MF407676" spec="Sequence" taxon="Mytilus_edulisF-MF407676" totalcount="4" value="ATGTTAATAGATGTATTTTCTAGATTTGATGCTCACAGCTACAACCTAATTTGGTTATCTATGTTGTGGCTACTTTCGTCTATAGTACCAATAACTGTGCTATTTAGAGATGTAAGCACTCGAAGCTTGGTACTGTCTTTTACTTATTCTATAATCCGGAATGGGAAAGGTTTAAAGTTATCTGGGTTTCCTTTGGTGATAAGCGGCTTGTTTATAATAATTTTAATGTTGAATTTGTCTGGGAACTTCCCTTTTTTTTTTCCTGTAAGAGGTCAGTTTGTATTTGGATTTTCTTTTGCTTTATCTATTTGGACCTGTTTAGTACTATCTAGCTTACTGTGCAGTTTTGAGCAGGGTTTGATGAGGCTTGTTCCGACAGGTCCGTTAATCCTTGTGCCTTTTATAGTAGTAGTTGAGCTAATTAGTGGGATACTTCGCCCTTTAACTCTAGTCTTGCGGCTAACGTTGAATTTAGGGGCTGGTAAAGTAATCTTAACTATATGTAGAAGGGAGTTGGTAGTCGGTTGGTTAATTACAGGAGTTGGGGGTATTAAAGGTTTGCTAATAGGTGGTGTCTTTGCTGCTGAAGTTGCAATTGCTTGTATTCAGTGTTACATTTTTTGTGTCTTATTGTGTCTCTATACTGAGGACCATAGGAGTTAGCGATGGTTGTGGTCAACAAATCATAAAGATATTGGGACTCTTTATCTATATAGTGGGGTCTGAGGAGGCTTGTTCGGGGCAAGGTTAAGTCTGATAATCATACAGGGGCATCCTGGAGCAGTATTTTTAAAAGACTGGTTTTATAATGTGGTTGTTACAACACACGCCTTAATAATAATTTTCTTTGCTGTAATACCTATTCTAATCGGAGCTTTTGGTAATTGGCTGATTCCTCTATTAGTAGGTGGTAAAGATATAATTTATCCGCGGATAAATAATTTGAGTTATTGGTTATCTCCTAATGCGCTATATTTACTTATATTATCTTTTAGAACGGATAAAGGGGTAGGTGCTGGATGGACTATTTACCCGCCATTGTCTGTATACCCTTATCATAGCGGGCCGAGGATAGATGTTCTTATTGTGTCGTTGCATTTAGCTGGGTTAAGTTCTTTGGTGGGTGCTATTAATTTTGCTAGTACCAACAAAAACATACCAGTTTTAGAGATAAAAGGAGAACGAGCTGAGCTTTATGTCCTAAGGATTAGAGTTACTGCCGTATTGCTAATTATTTCTATTCCGGTTTTAGGAGGGGGTATCACAATAATTCTGTTTGATCGGAATTTTAACACAACATTTTTTGATCCAGCAGGAGGGGGTGACCCCGTCTTGTTTCAACATTTGTTCTGATTTTTTGGGCACCCTGAGGTGTACATTCTTATTCTACCTGCTTTTGGTGTGATATCAAAAGTAATTATGCATTGTTCCGGGAAGGAGGCAGTTTTCGGGTTAATTGGGATGGTGTATGCAATAATTGGAATTGGAGGGCTAGGTTGTATGGTGTGGGCTCACCATATATTTACAGTAGGGCTTAATGTTGATACTCGAGGTTATTTCTCTACTGCAACTATAGTAATCGCAGTCCCTACAGGGGTAAAAGTATTCAGGTGGTTAGCAACTATAGCAGGAAGAAAATTTAAGATAAAGCCTGCTGCTTACTGAAGTACGGGGTTCTTGTTTCTATTCACCGTAGGAGGCTTAACAGGGGTGTTATTATCAAGGGCTTCTATGGACGTATCGCTTCATGATACTTATTATGTGGTGGCTCATTTCCACTATGTGCTAAGTATAGGAGCGGTGTTCGGAGTATTTTGTGGCCTGAATCATTGATTGCCTAACTTTGTTGGAGTATGCTTTAATAAGAAATGGAGAAAAGCCCACTTTATAGCAATGTTTTTTGGTGTAAATACCACTTTCTTTCCTCAACACTTTCTAGGGCTGAGGGGTATGCCTCGACGGTACATAGATTATGCTGACATTTATGCTCATTGGCATTGGGTGTCTTCTTATGGGTCTGCAGTGTCTTTTGGCTCTTTGATATATTTTAAGTTCCTACTCTGAGAAGCTTTAGTGAGTCAACGAGGGATGTCTTTTTATGGGAGTCGATATTTTGGTGATATTGTCCATGAATTGGGGAAGGACCTATTTCGGTATCATGGATTTGTGATGATAGTAGCAGTGGCTGTATTAGTCTTTGTTATGTATATAGGGTGCGTGATCCTGTTTACTAAATTTTCTTACCGTCATTTTTTAAATCGCCAACGATTGGAGTTTTGATGAACTATTGTGCCGATGTTGATGTTAGTAGGGCTGTGGTTCCCTTCGATGATTAATTTGTATTATATGGAAGAAGTAAAGCGTCCACGTTGAAATTTCAAAGCAATTGGAAAGCAATGATACTGATCTTATGAGTGCGATACCTGTTATACAATTGACTCATACATAGAAGACCAACAGGAGACAGGGTACCGCTTGCTGGATGTTGACAATCGGATGGTTGCTCCTGCAGATGTACAAATAACTGCTTTTGTAAGGAGTTCTGACGTGCTACATTCGTTTGCGCTTCCTAAATTATTAATCAAAGTAGATGCTATTCCGGGCCGAATCAATCGGCTTCCGATAAAAGCATCTCAGTGTAGCATTATTTATGGGCAGTGCTCTGAAATTTGTGGAGTAAACCACAGGTTTATACCAATTGTGATTGAATTTATTCCTGAGAAATATTTTGTTATATGGTTGGAAGCTCTTAATTAG------------------------ATGAATCGTAATCCTTACTATGTACCAGGCCCAAGTCCGTGGCCATTTTTTGTGGCTATTTCGGCTAACGGAATAGCGGTAGGGTTAATTTTGTGACTGCATCGAACCCCCTTTTTATTAATAGGTAGTCTGGTTTGCATATTATTGAGAACTTTTAGATGGTGACGCGATTTAATTCGTGAAGGAGACATTGGGTTTCACACTCGTTTTGTAATCAAAAGATTTCGAGATGGCGTTGCCTTGTTTATTCTGTCTGAAGTGATATTTTTCTTCACTTTTTTCTGGACTTTTTTCCATAATGCTTTAAGGCCCTCGTGTGAGCTAGGAATACGGTGGCCCCCTCCTGGAATTCGTACGCCAAACCCGTCATCTACTAGTCTGTTTGAGACAGGTCTTCTAATTAGAAGAGGGCTGTTTGTAACTCAAGCCCATAAGAGGATGCGCTTGGATTACGACGTAGGGCCATTCATCGGCTTAGTGGTGACAATCGTATGCGGGACTGTGTTTTTCTTGGTGCAACTGCGGGAATATTATTGAAACTCCTATACTATCGCAGATAGGGTTTATGGTAGGGTTTTTTACTTACTAACTGGATTCCACGGGATACATGTTGTCGTAGGGACTATTTGACTAATGGTAAGGTTAGTTCGACTATGACGCGGGGAGTTTTCTAGTCAACGACATTTCGGGTTTGAGGCTTGTATTTGGTACTGACATTTTGTAGATGTGGTATGAGTGGCATTGTGGTGCCTAGTGTATGTGTGGTTTGGAGGACCGTGACGAAGTACAAATAAACTGGTAAAGATTATGAATGATAGATTCTATGATTTGCCTTGTCCTGTAAACTTAAACGCCTGGTGAAGGTTTGGCTCTATACTAGGCTTGTGTCTGGTTATCCAACTTTTGAGGGGTCTTTTATTATCAGCCCACTACACTGCTCATGAAGACATGGCATTTGATTCTGTAGTCCACATTATGCGTAATGTGGAAAAGGGGTGAATATTGCGCAATATCCATGCAAATGGGTCTTCTATGTTCTTTATTTGCATTTATGCTCACATTGCTCGTGGGTTGTACTATGGGTCTTATTTGGATAAGACCGTGTGGTACTTTGGGGTACACCTGTTCTTGTTGACTATGGCTGAGGCTTTTCTCGGCTATACTCTGCCTTGGGGGCAGATATCGTACTGGGGGGCTACTGTGATCACTAATATACTTAGAGTAATCCCTGTGGTAGGTGAAAGGATACTTCGCTACGTATGAGGGGGGTGGACTGTGTGTAATGCAACGTTAAAGCGGTTTTACACACTTCACTTCCTTTTACCGTTTGTGATAGTGGCGGTTGTTTTTTTGCACTTATTTTTTTTACATGAGAAGGGTAGTAATAACCCTTTAGGAATTGAAAGGGGCACTATATGTGTGCCTTTTCATCCTTTCTATACTATTAAGGACCTCTTTGGTTATGTTTGCTTTAGGTTCTTTTTTATGTATTTAGTGTGCGTAGACCCTGAGCTTCTAGGGAATCATCTAAACTACTGGCCTGCTAACCCTATAAAAACGCCTATTCACGTTCAGCCTGAATGGTACTTTATATTCGCCTATGCAATTCTCCGTTCAATTCCGCATAAAGCAGGGGGAGTATATGTTATGTTCCTTTCAATCGTAGTGCTATACTTAATTCCTACGCTTCATACAGGTAAGTACCGAAGTTTATGCTTCTACCCATTGAATCAAGTAGTGTTTTGGGTGTTGGTTGGAAGGTTTATTAGCCTAACATGAATTGGTGCTCGTCCAGTGCGTGAACCTTATATCATTTTGGGGCAGTGTCTTTCAGTTATTTATTTCTCTAGTTTATTGTTGAACCCCCTTTCTTTATGGGTGTGAGATAAATTACTTGAAGTGGCAGTAATTGTAAGTATTATCCCTTTCGTAGGTGTCCTTCTTGCTGTAGGGTTTTACACCTTATTGGAGCGTAAGATTCTGGCCATCATCATGATCCGAAAAGGCCCGTCCAAGGTAAGTTACATGGGGATCTTGCAGCCTTTTAGTGATGCAGGTAAGCTATTATGTAAAGAGTTTATCGTGCCCACGCGTGCTAATGTAGGGCCATTTATTCTGGCTCCTGCACTAATACTAGCTATTAGCTTATTAGGGTGGCTTTTATACCCCTATAAGTCAGCTGAAGTGTTTTATGTTTTTGGGGTGATTTTGTTTATAGTTATTACTAGAGTTAGCGTTTATGGGGTAATAATGTCTGGATGGGCATCTAACTCCAAATACTCCTTACTAGGTGCAGTCCGTGCGATGGCGCAAAGAATTTCTTATGAAATCCCTATAGGGTTTATTTTTTTTTGTGTAGTGCTGTGTTCAGGCGTGTTTATGTTTCAAGAAATTAGAGTGTTATTTTTTTTCTTTCCTTTGTGCGTAGTCATACTTGTTTGAATGTTGTGTATACTAGCTGAGACTAATCGGGCACCGTTTGACTTTGTGGAAGGAGAGTCGGAGCTAGTGTCGGGTTATAACGTGGAGTACAGAGGAGGGGGTTTTGCAGTTATATTTATTGCTGAGTACTCTAGAATTCTCCTTAGAAGAGTAATAAGGGCGGCGATATTCTTCGGAGGAAATGAAGCGTTAGTTGGGTTTTTCATAATGGTTTTCGCAATTTTCTTTGTAGTTGTTCGTGCTTCTTTACCACGCTTACGTTATGACAAGCTAATAAACTTATGTTGAACTGTCCTTTTATGTGTTATACTTACGGCTAGTGTGTGTGTAGTAGTCTTAGTGGGGGTGTAATGGTAAGTTTTGTGGTGAGACCTATAAAATTAGTGAGATTAGGGGTAATATTAATTGGAACAATCCTCAGGGTCAGAAGAGAAGAGCTAGTAGGGGTGTGGTTAGGTTTGGAGTTAAATCTTTACGGTTTTCTTGTGATTATAAACCCAGATGGGCATTATAGCCCTGAGCCCTGCGTAAAATACTTTGTTGTACAAAGAACGGGGTCAATTTTGATACTAGTGGGGTTTGTAAGCTTAATACAGCATGTAGTGAGGGGGTTAGTGATGAGCACAGCGGGTACGGTGCTAAAGTCTGGCGTTTTTCCTCTACACTCGTGGGTGCCCTCTATTATTAAAAACAGGAGATGGTTAGCAAGGGGGTTAATACTAACCTGGCAAAAAGTGGCCCCCCTTGTTTTTTTATCAATAATCTTACCTTCTAAAAGGCTTTGAGTAGTGATTGTATCGATAGCTGGGATTGGGGCAGTGGGAGGTCTCAACCAAAACTCAGTGCGGGTAATAAGAGCCTACTCTTCATTTGTCCATACATCTTGAATGTTGTTAGGGCTCACATGATCAAGGGTAGTTTTCGTAGGGTACTTTGCAGTCTATAGGTTATCGGTAGGGCTGTTTTTCTACGGGTGCTCGTTAATAAACAAGATAAGAATAGGTAGCCAGCTAAGTAGGGCTGCTAGCGGTATGGGGTTGTTAATACTAATAGGGATGCCTCCGTTTCTTGGTTTCTTAGCAAAAGTATTGGTATTTTTGATGAGGGGAAGGCCTGTAATTGTGGCATGCATCATAGGATCAGTCATTAGATTAAAATTTTATATTGATTTCTTTTACAGAATGGTAATAAAAAATAAGGTAGAAGTTAAAGCCATTTGGAGCCTGGTGATTTGCATAAACATTATGGGGGGGGCGCTGATTTTAGTAAGATTTATTTAGATGGTTATGGGCTTAAGGGTTGTATTCGTTTGTATCGTGTGTTGTCTGTTTACAGGGTTAATAATATTAAGAGAAAAACGGGGGCTGGACCGAGAGAAATGTAGGCCGTATGAATGTGGGTTTGAGCCTATCGGAAGAGCTCGAAGCCCCTTCTCCATTCGATTTTTTTTAGTGGCAGTTTTGTTTGTGGTGTTCGATGTGGAGGTAGTCCTATTGATACCTTTTGCCTACATATTTTTCTATGGCAAAAGAGTGTTGGGTATTTTATCTTCAAGGGGGTTCCTCCTTATTCTGTTTGTGGGACTATATCATGAATACCGTGAAGGTTCTTTGGAGTGAGTGGGTTAAATGGTTAAAAGGTTAGCAATTAGGCTTATTGCATTAATTATTATAAAAAACCTGAATGTGAGTATTATTGGGTTAAGTGTTTTAACAATTTTGAGTATAGGAGCCGCAAGAGTTGCGACAGGAGGGGTAGAATTAAATGGGCTATACTCGACGGACTTCGTGATGGGGTTGATGATCACATTGACATTATTTGTCGCAATTCTTTCTTATTTAAGTAGAGCTAAAGTCTCCCGTAAAGCAAGATTTAACTTAATGGTTATCAGAATTAGTCTTATTTTAGTGATAAGGTTTAGGGTGAGGAGGTTTTTTCTTTTTTTTTTTTTTTTCGAAAGTGTGTTAGCGCCTTTGTTACTGTTAATCGTAGGGTGGCGTCTACAGGCAGGAGGCTATATAGTGATTTATACTGTATTTGGGTCCCTTTTTTTTCTATGGGGAGTAAGAGAGCTTTACCTTAGAGGGAGAAGAAGGATGAGAGTGGGAAGATTAGTAAAAAAAAGGGTAATAAGACTGTGATGGCTATACATTTTAGGGTTTCTAATTAAGTTACCAATATACCCGTTCCATTTGTGGTTACCTAAGGCCCATGTAGAGGCCCCTGTGGCAGGTTCAATGCTGCTGGCTGGGGTAGTACTAAAATTAGGAGGATACGGCCTACTTCGGTTTATATTAGTAATACAAGTCAGGCTTAGAAGAGTGTTCGTGTTGCTACTAAGGGTAAACTTGGCAGGGGGCTTCTACGCCGGACTGGCTTGTGTACGGCAAGTAGACCTAAAATGCTTGGTGGCATACTCGTCCGTAGCTCACATAAGTCTAGTTCTATTAGTGCTAAGCAACACGCTATTAGGGGTGATAGGGGCTATTATTATTATGGTTGGCCACGGGTTATGTTCGTCAGGTTTATTTAGGTACGTAAATGCTATTTATAAGATGAGTCACTCGCGCTTACTAGTAATAAACAAAGGTGGGTTACTTTTTTGCCCTGCACTAGTGTTGATGTGTTTTCTCCTAAGATCAAGAAACATAGCAGCCCCACCTAGTCTAAATCTATTCGGGGAAATCCTCGTTTTCGGCGTCGGCGGGTGAATAAGGGGGGCCTTTTTATTTATCCTGGGGTTGATGAGCTTTATTAGGGCTTGCTTTAGATTATACTTATATGGGAGGTGCTCACACGGAAAAGGGCTTATACATAGGGAGTCGCTGAATTTACTCTGTGATGTGTTCGTCTTGTTGTCTCATTGGGTGCCGTTAAATTTCTTGTTTATATTTATACCTTAACGTATAAATAAACACCTATTGTGTCTGTTTGTAGGGCTTGAAATAATGAGGCTGGGCTTACTATTTGTAACACATGTTTTCTTAATAAATCAGTTTTGACTAATTTTATTGATTCTATGTTTAGCTGTTTGTGAAGCTAGCATTTGTTTGGCCCTGCTGGTCATAGTGATGCGATTATGCGGCGACGACCTAATATCAAGATTGCTAAGAGATGTATACAATCAAAGGGTAACCTAGGGTTGCTTATATTAATCTTAGGGTATTTATTCATTTTTACAGGAAGGAGGGGAAGAGCGTACTTACTTGAAGTTCCTGTTTGAGAGAGCAATTGTCTGTCTTTTAGTTTTAGATTCTTACTAGATAATGTAAGGATAATTTTTGTTGGGACAGTTTTGGTGATCAGAGGGAGTGTAGCAACCTATTGTAAGTGGTATATAGCTGAAGAGCTATACTACAACCGGTTTATGGGGTTGGTGTGGTTATTTGTCTTATCTATAGTGTTTATAATCTTAGTGCCTAATTTAGTAATACTTTTAATTGGATGGGATGGGCTAGGCCTCACTTCTTTTCTATTAGTGGCTTACTACCAAAATAACAAAAGACTATCTGCGGCTATGTTGACAGCTTTAACTAATCGAATTGGAGACGTTCTTGTTCTAATTAGCATTTCTATCTTTCTAAGAGAGGGGGGGTGGTTAATTTATAGGTATCACCCAGTACAAATATGGTTATTAGGTTTTATAGTGGTTTTTGCAGGGATAACTAAAAGAGCACAGATGCCTTTTTGCGCATGACTGCCAGCTGCCATAGCCGCACCGACACCTGTCTCTTCTTTAGTGCACTCTTCAACACTGGTAACAGCTGGGGTTTATCTTGTACTTCGTTCGTTCTATATTATCAGTTCTAACGTAACACAAGTTCTAATAATTTTAAGGTTATTTACTCTGGTACTAGCTGGATCAAGTGCAGTGTTCGCGTTTGATCTAAAAAAAGTAATTGCACTCTCGACCTTAAGTCAACTAAGGTTGATAATGTTTTCGATTTCAATCCTCCTTCCGTCTGTGGCGTTTTTCCATCTGGTGACTCATGCAGTGTTTAAAGCTTTGCTGTTTTTGGGTGCAGGGGGTGTTATCCATAGAAACCAAAGAATTCAGGATATTCGTGGGTTAAGAAGACTGTGACAAGGGTTGCCGGTAAGAATAGGTGCAATAAGAGTTGCAATTGTATCTTTAAGAGGGGCTCCGTTTATGAGAGGGTTTTTCTCTAAAGACCTCATGATTGAGATGATAGGCAGAAGGACTTATGGGTACTTATTAGAGTTATTAGGGTTAATTTTTACTTCTTTTTATAGGGCACGAGTATTTAGAGTTATACTCGGGACCAATTATGTTAATAATAGAACCTTGCGTATTAATGAGCATTTAAATATACAAACCCCGTTTCTTAGCCTATATATTGGAGCTATTATTTTAGGGGTGGTGCTGGGTAGAAAAATAGAAAGATTTGGGTTTGTAGTAGTTCTTGAAAACTATGAAAGACTTAGAGTCTTTTTTATTCCTTTTGGGTTACTGTGACGAGGAGTTATTAGTAAGCTAGGGTCGAGTCCTGCTAAGTTAAGATTTTTTTTGAGGATGTGGTTTATAGAATTAACTCATCCTGGGAAGGTGACCTTTTTTAAAGGGTCAAGAACAGTGGCCCAAAGTTTGGACCAAGGTTGACTAGAGCTATTGGGGCCTCAAGCTGGATTAGGTCAATTCAGCTGCTTAAATGAGAACTATTTTACTGTGGTGTGATTAGTAGCCGGGGGCGTTAGCTTAATTATTTTTATATAAATGAGAGTTATAATTATATGTGTAAGTTTGATGTCTGTATTCGTGTTGATTGCTAAGCAACCAATCTCTTTAGGGCTAGTACTATTGAGGGGGTCTATAATTGCATGTGTGGAAATTGCATTGGAGGTTAGAAGTTTGTTAGGGTTTTTGTTATTTTTAACTTATGTTAGGGGCGTGATAGTCTTGTTCTTATATGTTCTTAGTATTTATCCTAATGAGCGCTTTAATTTAGAGTTCGTTATAATTGTGAGAAGGTGTGCTATGATGGGCCTTGTGGGATTAATGAATTATGAGAGTGGGTCATTATTTTTAAGGTTTATGGCTGAAGGAAGGCTATATATCCTAATAGCAGGCGTTTTGCTGTTTGTGATGTTAGTGGTGTCGTATTTGTGCATAAAAACCATAGTGCCTTTGCGAAGAGTA"/>
                            <sequence id="seq_Mytilus_galloprovincialisF-FJ890" spec="Sequence" taxon="Mytilus_galloprovincialisF-FJ890" totalcount="4" value="ATGTTAATAGATGTATTTTCTAGATTTGATGCTCACAGCTACAACTTAATTTGGTTATCTATGTTGTGGTTGCTTTCGTCTATAGTGCCAATAACTGTGCTATTTAGAGATGTAAGCACTCGAAGCTTGGTACTGTCTTTTACTTATTCTATAATTCGGAATGGGAAAGGTTTAAAGTTATCTGGGTTTCCTTTGGTGATAAGCGGCTTGTTTATAATAATTTTGATGTTGAATTTGTCTGGGAACTTCCCCTTTTTTTTCCCTGTAAGAGGTCAGTTTGTATTTGGATTTTCTTTTGCTTTATCTATTTGGACCTGTTTAGTATTATCTAGCTTACTGTGCAGGTTTGAGCAGGGTTTGATGAGGCTCGTCCCGACAGGCCCGTTAATCCTTGTGCCTTTTATAGTAGTAGTTGAGCTAATTAGCGGTATACTTCGCCCTTTAACTCTAGTCTTGCGGCTAACGTTGAATTTAGGGGCTGGTAAAGTAATCTTAACTATATGTAGAAGGGAGTTGGTAGTCGGTTGGTTAATTACAGGAGTTGGGGGTATCAAGGGTTTGCTAATAGGTGGTGTCTTTGCTGCTGAAGTTGCCATTGCCTGTATTCAGTGTTACATTTTCTGTGTCTTATTGTGTCTCTATACTGAGGACCATAGGAGTTAGCGATGGTTGTGGTCAACAAATCATAAAGATATTGGCACTCTTTACCTATATAGTGGGGTCTGAGGAGGTTTGTTCGGGGCAAGTCTAAGCCTGATAATTATACAGGGGCATCCTGGAGCAGTATTTTTAAAAGATTGGTTTTATAATGTGGTTGTTACAACACACGCCTTAATAATAATTTTCTTTGCTGTAATACCTATTCTAATTGGAGCTTTTGGTAATTGGCTTATTCCTCTATTAGTAGGTGGAAAAGATATAATCTATCCGCGGATAAATAATTTGAGTTATTGGTTATCTCCTAATGCGCTGTACTTACTTATATTATCTTTTAGAACGGATAAAGGAGTAGGCGCTGGATGGACTATTTACCCGCCACTGTCTGTATATCCTTATCATAGCGGGCCGAGGATAGATGTTCTTATTGTGTCTTTGCATTTAGCTGGGTTAAGTTCTTTGGTGGGTGCTATTAATTTTGCTAGTACCAACAAAAACATACCAGTTTTAGAGATAAAAGGAGAACGAGCTGAGCTTTATGTCCTAAGGATTAGAGTTACTGCCGTATTGCTAATTATTTCTATTCCGGTTTTAGGAGGGGGTATTACAATAATTCTGTTTGATCGGAATTTTAACACAACATTTTTTGATCCAGCAGGAGGGGGTGACCCTGTCTTGTTTCAACATTTGTTCTGATTTTTTGGGCACCCTGAGGTATACATTCTTATTCTACCTGCTTTTGGTGTGATATCAAAAGTAATTATGCATTGTTCCGGAAAGGAAGCAGTTTTCGGGTTAATTGGGATGGTGTATGCAATAATTGGAATTGGAGGACTAGGTTGTATGGTGTGGGCTCACCATATATTTACAGTAGGGCTTAATGTTGATACTCGAGGTTATTTCTCTACTGCAACTATAGTAATCGCAGTCCCTACAGGGGTAAAAGTATTCAGGTGGTTAGCAACTATAGCAGGAAGAAAGTTTAAGATAAAGCCTGCTGCTTACTGAAGTACGGGGTTCTTGTTTCTATTCACCGTAGGAGGTTTAACAGGGGTGTTATTATCAAGGGCTTCTATGGACGTATCGCTTCACGATACTTATTATGTGGTGGCTCATTTTCACTATGTGCTAAGTATAGGAGCGGTGTTCGGAGTATTTTGTGGCCTAAACCATTGATTGCCTAACTTTGTTGGAGTATGCTTTAATAAGAAATGGAGAAAAGCCCACTTTATAGCAATGTTTTTTGGTGTAAATACCACTTTCTTCCCTCAACACTTTCTAGGGCTGAGGGGTATACCTCGACGGTACATAGATTATGCTGACATTTATGCTCATTGGCATTGGGTGTCTTCTTATGGGTCTGCAGTGTCTTTTGGTTCTCTGATATATTTTAAGTTCTTACTCTGAGAAGCTTTAGTGAGTCAACGAGGGATGTCTTTTTATGGGAGTCGATATTTTGGTGATATTGTCCATGAATTGGGGAAGGACCTATTTCGGTATCATGGATTTGTGATGATAGTAGCAGTGGCTGTATTAGTCTTTGTTATGTATATAGGGTGCGTGATCCTGTTTACTAAATTTTCTTACCGTCATTTTTTAAATCGCCAACGATTGGAGTTTTGATGAACTATTGTGCCGATGTTGATGTTAGTAGGGCTGTGGTTCCCTTCGATGATTAATTTGTATTATATAGAAGAAGTAAAGCGCCCACGTTGAAACTTCAAAGCAATCGGAAAGCAATGATACTGATCTTATGAGTGCGATACCTGTTATACAATTGACTCCTACATAGAAGACCAACAGGAGACAGGGTACCGCTTGCTGGATGTTGACAACCGGATGGTTGCTCCTGCAGATGTACAAATAACTGCTTTTGTAAGGAGTTCTGACGTGCTACATTCGTTTGCGCTTCCTAAATTATTAATCAAAGTAGATGCTATTCCGGGCCGAATCAATCGGCTTCCGATAAAAGCATCTCAGTGTAGTATTATTTATGGGCAGTGCTCTGAAATTTGTGGAGTAAACCACAGGTTTATACCAATTGTGATTGAATTTATTCCTGAGAAATATTTTGTTATATGGTTGGAAGCTCTTAATTAG------------------------ATGAATCGTAATCCTTACTATGTACCAGGCCCAAGTCCGTGGCCATTTTTTGTGGCTATTTCGGCTAATGGAATAGCGGTAGGGTTAATTTTGTGACTGCATCGAACCCCCTTTGTATTAATAGGTAGTCTGGTTTGCATATTATTGAGAACTTTTAGATGGTGACGCGATTTAATTCGTGAAGGAGACATTGGGCTTCACACTCGTTTTGTGATCAAAAGATTTCGAGATGGCGTTGCCTTGTTTATTCTGTCTGAAGTGATATTTTTCTTCACTTTTTTCTGGACTTTTTTCCATAATGCTCTAAGGCCTTCGTGTGAGTTAGGAATACGGTGGCCTCCTCCTGGAATTCGTACACCAAACCCGTCATCTACTAGTCTGTTTGAGACAGGTCTTCTAATTAGAAGAGGGTTGTTTGTAACTCAAGCCCATAAGAGGATGCGCTTGGATTACGATGTAGGGCCATTCATCGGTTTAGTGGTGACAATCGTATGCGGGACCGTGTTTTTTTTGGTACAACTGCGGGAATATTATTGAAACTCCTACACTATTGCAGATAGGGTTTATGGTAGGGTTTTCTATTTACTAACTGGATTCCATGGGATACATGTTGTCGTAGGGACTATTTGGCTAACGGTAAGGTTAGTTCGACTATGACGCGGGGAGTTTTCTAGTCAACGACACTTTGGGTTTGAGGCTTGTATTTGGTACTGACATTTTGTAGATGTGGTATGAGTGGCATTGTGGTGCTTAGTGTACGTGTGGTTTGGAGGACCGTGACGAAGTACAAATAAACTGGTAAAGATTATGAATGACAGATTCTATGATTTGCCTTGTCCTGTAAACTTAAACGCCTGGTGAAGGTTTGGCTCTATACTAGGCTTGTGTCTGGTTATCCAGCTTTTGAGGGGTCTTTTATTGTCAGCTCACTATACTGCTCATGAAGACATGGCATTTGACTCTGTAGTCCACATTATGCGTAATGTGGAAAAGGGGTGAATATTACGCAATATCCATGCAAATGGGTCTTCTATGTTCTTTATTTGCATTTATGCTCACATTGGTCGTGGGCTGTACTATGGGTCTTATTTGGATAAGACCGTGTGGTACTTTGGGGTACACCTGTTCTTGTTGACTATGGCTGAGGCTTTCCTCGGCTATACTCTGCCTTGGGGACAGATATCGTACTGGGGGGCTACTGTCATCACTAATATACTTAGAGTAATCCCTGTGGTAGGTGAAAGGATACTTCGCTACGTATGAGGGGGGTGGACTGTGTGTAATGCAACGTTAAAGCGGTTTTACACACTTCACTTCCTTTTACCGTTTGTAATAGTGGCGGTTGTTTTTTTGCACTTATTTTTTTTACACGAGAAGGGTAGTAATAACCCTTTAGGAATTGAAAGGGGTACTATATGTGTGCCTTTTCATCCTTTTTATACTATTAAGGACCTCTTTGGTTATGTTTGCTTTAGGTTCTTTTTTATGTATTTAGTGTGCGTGGACCCTGAGCTTCTAGGGAACCATCTAAACTACTGGCCTGCTAACCCTATAAAAACGCCTATTCACGTTCAGCCTGAATGGTATTTTATATTTGCCTATGCAATTCTCCGTTCAATTCCGCATAAAGCAGGGGGAGTATATGTTATGTTCCTTTCAATCGTAGTGCTATACTTAATTCCTACGCTTCATACAGGTAAGTACCGAAGTTTATGCTTCTACCCATTGAATCAAGTAGTGTTTTGGGTGCTGGTTGGAAGGTTTATTAGCCTAACATGAATTGGTGCTCGTCCAGTGCGTGAACCTTATATCATTTTGGGGCAGTGTCTTTCAGTTATTTATTTCTCTAGTTTATTGTTGAACCCCCTTTCTTTATGGGTGTGAGACAAGTTACTTGAAGCGGCAGTAATTGTAAATATTATCCCTTTTGTAGGTGTCCTTCTTGCTGTGGGGTTTTACACCTTATTGGAGCGTAAGATTCTGGCCATCATCATGATCCGAAAAGGCCCGTCCAAGGTAAGTTACATGGGGATCTTGCAGCCTTTTAGCGATGCAGGTAAGCTATTGTGTAAAGAGTTTATCGTGCCCACGCGTGCTAATGTAGGGCCATTTATTCTGGCTCCTGCACTAATACTAGCTATTAGCTTATTAGGGTGGCTTTTATACCCCTATAAGTCAGCTGAAGTGTTTTATGTTTTTGGGGTAATTTTGTTTATAGTTATTACTAGAGTTAGCGTTTATGGGGTAATAATGTCTGGATGGGCATCTAACTCCAAATACTCCTTACTAGGTGCAGTCCGTGCGATGGCGCAAAGAATTTCTTATGAAATCCCTATAGGGTTTATTTTTTTTTGTGTAGTGCTGTGTTCAGGCGTGTTTATGTTTCAAGAAATTAGAGTGTTATTTTTTTTCTTTCCTTTGTGCGTAGTTATACTTGTTTGAATGTTGTGTATACTAGCTGAGACTAATCGGGCACCGTTTGACTTTGTGGAAGGAGAGTCGGAGTTAGTGTCGGGTTACAACGTGGAGTACAGAGGAGGGGGGTTTGCAGTTATATTTATTGCTGAGTACTCTAGAATTCTCCTTAGAAGAGTAATAAGGGCGGCAATATTCTTCGGAGGAAATGAAGCGTTAGTTGGGTTTTTCATAATGGTTTTCGCAATTTTCTTTGTAGTTGTTCGTGCTTCTTTACCACGCTTACGTTATGACAAGCTAATAAACTTATGCTGAACTGTCCTTTTATGTGTTATACTTACGGCTAGTGTGTGTGTAGTAGTCCTAGTGGGGGTGTAATGGTAAGTTTTGTGGTGAGACCTATAAAATTAGTGAGATTAGGGGTAATATTAATTGGAACAATCCTCAGGGTCAGAAGAGAAGAGCTAGTAGGGGTGTGGTTAGGTTTGGAGCTAAATCTTTATGGTTTTCTTGTGATTATAAACCCAGATGGGCATTATAGCCCTGAGCCCTGTGTAAAATACTTTGTTGTACAAAGAACGGGGTCAATCTTGATATTAGTGGGGTTTGTAACCTTAATGCAGCATGTAGTGAGGGGGCTAGTGATGAGCACAGCGGGTACGGTGCTAAAGTCTGGTGTTTTCCCTCTACACTCGTGGGTGCCCTCTATTATTAAAAACAGGAGATGGTTAGCAAGGGGGTTAATACTGACCTGGCAAAAAGTGGCTCCCCTTGTTTTTTTATCAATAATCTTACCTTCTAAAGGGCTTTGAGTAGTCATTGTATCAATAGCCGGGATTGGGGCAGTGGGGGGTCTCAACCAGAATTCAGTGCGGGTAATAAGAGCTTACTCCTCATTTGTGCATACATCTTGAATGTTGTTAGGGCTCACATGATCAAGGGTAGTTTTCGTAGGGTATTTTGTAGTCTATAGGTTATCGGTAGGGCTGTTTTTCTACGGGTGCTCGTCAATAAACAAGATAAGAATAGGTAGCCAGCTAAGTAGGGCTGCTAGCGGTATGGGGTTGTTAATACTAATAGGGATGCCCCCGTTTCTTGGGTTCTTAGCAAAAGTATTGGTATTTTTGATGAGGGGAAGGCCTGTGATTGTGGCATGCATCATAGGATCAGTCATTAGATTAAAATTTTATATTGATTTCTTTTACAGAATGGTAATAAAAAATAAGGTAGAAGTTAAAACCATTTGGAGTCTGGTGATTTGCATAAACATTATGGGGGGGGCGCTGATTTTAGTAAGATTTATTTAGATGGTTATGGGCTTAAGGGTTGTATTCGTTTGTATCGTGTGCTGTCTGTTTACAGGGTTAATAATATTAAGAGAAAAACGGGGATTGGACCGAGAGAAATGTAGGCCGTATGAATGTGGGTTTGAGCCTATCGGAAGAGCTCGAAGGCCTTTCTCCATTCGATTTTTTTTAGTGGCAGTTTTGTTTGTGGTGTTTGATGTGGAGGTAGTCTTATTAATACCTTTTGCCTACATATTTTTCTATGGCAAAAGAGTGTTGGGTATTTTATCCTCAAGGGGGTTCCTCCTTATTTTGTTTGTGGGATTATATCATGAATACCGTGAAGGTTCTTTGGAGTGAGTCGGTTAAATGGTTAAAAGGTTAGCAATTAGGCTTATTGCATTAATTATTATAAAAAACCTGAATGTGAGTATTATTGGGTTAAGTGTTTTAACAATTTTGAGTATAGGGGCCGCAAGAGTTGCGACAGGAGGGGTAGAATTAAATGGGTTATACTCCACGGATTTCGTGATGGGGTTGATGATCACATTGACATTATTTGTCGCAATTCTCTCTTATTTAAGTAGAGCTAAAGTCTCCCGGAAAGCAAGATTTAACTTAATGGTTATCAGAATTAGTCTTATCTTAGTGATAAGGTTCAGGGTGAGGAGGTTTTTTCTTTTTTTTTTTTTTTTTGAAAGTGTGTTAGCGCCTCTGTTACTGTTAATCGTAGGTTGGCGTCTACAGGCAGGAGGTTATATAGTGATTTATACTGTATTCGGGTCCCTTTTCTTTCTATGGGGAGTAAGAGAGCTTTATCTTAGAGGGAGAAGAAGGATGAGAGTGGGAAGATTAGTAAAAAAAAGGGCAATAAGACTGTGATGGCTATACATTTTAGGGTTTCTTATTAAGTTACCAATATACCCGTTCCATCTGTGGTTACCTAAGGCCCATGTAGAGGCCCCCGTGGCAGGTTCAATGCTGTTGGCTGGGGTAGTACTAAAATTAGGAGGATATGGCCTACTTCGGTTTATAGCAGTAATACAAGTTAGGCTCAGAAGAGTGTTCGTGTTGCTACTAAGGGTAAACCTGGCAGGGGGCTTCTACGCCGGACTGGCCTGTGTACGGCAAGTAGACCTAAAATGCTTGGTGGCATATTCGTCTGTAGCTCATATAAGTCTAGTTCTATTAGTCCTAAGCAACACGCTATTAGGGGTAATAGGGGCTATCATTATTATGGTCGGCCACGGGTTATGTTCGTCAGGCTTATTTAGGTACGTAAATGCTATCTATAAGATGAGGCACTCGCGCTTACTAGTAATAAACAAAGGTGGGTTACTTTTTTGCCCTGCATTAGTGTTGATGTGTTTCCTTCTAAGATCAAGAAATATAGCAGCTCCACCTAGTCTAAATCTGTTTGGGGAAATCCTCGTTTTCGGCGTCGGTGGGTGAATAAGGGGGGCCTTCTTATTTATCCTGGGGTTGATGAGCTTTATTAGGGCTTGCTTTAGATTATACTTATACGGGAGGTGCTCACATGGAAAAGGGCTTATACATAGGGAGTCGCTGAATTTACTCTGCGATGCGTTTGTCTTGTTGTCTCATTGGGTGCCGCTAAATTTCTTGTTTATATTTATACCTTAACGTATAAATAAACACCTATTGTGTCTGTTTGTAGGGCTTGAGATAATGAGGCTGGGTTTACTATTTGTAACACATGTTTTCTTAATAAATCAGTTTTGACTAATTTTATTGATTCTATGTTTAGCTGTTTGTGAAGCTAGTATTTGTTTGGCCTTGCTGGTCATAGTGATGCGATTATGCGGCGACGACCTAATATCAAGACTGCTAAGAGATGTATACAATCAAAGGGTAACCTAGGGTTGCTTATATTAATCTTAGGGTATTTATTCATTTTCACAGGAAGGAGGGGAAGAGCGTATTTACTTGAAGTTCCTGTTTGAGAGAGCAATTGTCTGTCTTTTAGTTTTAGATTCTTACTAGATAATGTAAGGATAATTTTTGTTGGGACAGTTTTGGTGATCAGAGGGAGTGTAGCAACCTATTGTAAGTGGTATATAGCTGAAGAAATATACTACAACCGGTTTATGGGGTTGGTGTGGTTATTTGTTTTATCTATAGTGTTCATAATCTTAGTGCCTAATCTAGTAATACTTTTAATTGGATGGGATGGGCTAGGCCTCACTTCTTTTCTGTTAGTGGCTTACTACCAAAATAACAAAAGACTATCTGCGGCTATGCTGACAGCTTTAACTAATCGAATTGGAGACGTCCTTGTTCTAATTAGTATTTCTATCTTTCTAAGAGAGGGGGGGTGGTTAATTTATAGGTATCACCCAGTACAAATATGGTTATTAGGTTTTATAGTAGTTTTTGCAGGGATAACTAAAAGAGCACAGATGCCTTTTTGCGCATGACTGCCAGCTGCCATAGCCGCACCGACACCTGTCTCTTCTTTAGTGCACTCTTCAACATTGGTAACAGCTGGGGTTTATTTGGTACTTCGTTCATTTTATATTATCAGTTCTAACGTAACACAAGTTCTAATAATTTTAAGGTTATTTACTCTGGTACTAGCTGGATCAAGTGCAGTGTTCGCGTTTGATCTAAAAAAAGTAATTGCACTCTCGACTTTAAGTCAACTAAGGTTGATAATGTTTTCGATTTCAATCCTCCTTCCGTCTGTGGCGTTTTTTCATCTGGTGACTCATGCAGTGTTTAAAGCTTTGCTGTTTTTGGGTGCAGGGGGTGTTATCCATAGAAACCAAAGAATTCAGGATATTCGTGGGTTAAGAAGGCTGTGACAAGGGTTGCCGGTAAGAATAGGTGCAATAAGAGTTGCGATTGTATCTTTAAGAGGGGCTCCGTTTATGAGAGGGTTTTTCTCTAAAGACCTCATGATTGAGATGATAGACAGAAGAACTTATGGGTACTTATTAGAGTTACTAGGGTTAATTTTTACTTCTTTTTACAGGGCACGAGTATTTAGAGTTATACTCGGGTCCAATTATGTTAATAATAGAACCTTGCGTATTAATGAGCATTTAAATATACAAACCCCGTTTCTTAGCCTGTATATTGGAGCTATTATTTTAGGGGTGGTGCTGGGTAGAAAAATGGAGAGATTCGGGTTTGTAGTAGTTCTTGAAAGCTACGAAAGACTTAGAGTCTTTTTTATTCCTTTTGGGTTACTGTGACGAGGAGTTATTAGTAAGCTAGGGTCGAGTCCTGCTAAGTTAAGATTTTTTTTGAGGATGTGGTTTATAGAATTAACTCATCCTGGGAAGGTGGCCTTTTTTAAAGGGTCAAGAACAGTGGCCCAAAGTTTGGACCAAGGTTGACTAGAGCTATTGGGGCCTCAAGCTGGATTAGGTCAATTCAGTTGTTTAAATGAGAACTATTTTACTGTGGTGTGATTAGTAGCCGGGGGCGTTAGCTTAATTATTTTTATATAAATGAGAGTTATAATTATATGTGTAAGTTTGATGTCTGTATTCGTGTTGATTGCTAAGCAGCCAATCTCTTTAGGGCTAGTATTATTGAGGGGGTCTATAATTGCATGTGTGGAAATTGCATTGGAGGTTAGAAGTTTGTTAGGGTTTTTGTTATTTTTAACTTATGTTAGGGGTGTGATAGTCCTGTTTTTATATGTTCTTAGGATTTATCCTAATGAGCGCTTTAATTTAGAGTTTGTTATAATTGTGAGAAGGTGCGCTATGATGGGCTTTGTGGGATTAATAAATTATGAGAGTGGGTCATTATTTTTAAGGTTTATGGCTGAAGGAAGGCTATATATCTTAATAGCAGGCGTTTTGCTGTTTGTGATGTTAGTGGTGTCGTACTTGTGTATAAAAACCATAGTGCCTTTGCGAAGAGTA"/>
                            <sequence id="seq_Mytilus_trossulusF-GU936625" spec="Sequence" taxon="Mytilus_trossulusF-GU936625" totalcount="4" value="ATGTTAATAGATGTTTTTTCTAGATTTGATGCTCACAGCTATAACTTAATTTGGTTGTCTATGTTATGGCTGCTGTCTTCTATAGTGCCAATAACCGTGCTATTTAGAGACGTGAGTACGCGGAGTTTGGTGCTATCCTTTACTTATTCGATGATTCGAAACGGAAAGGGACTAAAGCTATCTGGGTTTCCTCTAGTAATAAGGGGTCTGTTCATGATAATTCTGATACTAAATCTGTCTGGAAACTTTCCATTCTTTTTCCCTGTAAGAGGGCAGTTTGTGTTCGGGTTCTCCTTTGCTTTGTCTATTTGAACTTGTTTAGTTTTATCTAGTCTTTTATGCAGATTTGAGCAGGGGTTGATGAGTCTCGTTCCAACAGGTCCGTTAATCCTTGTGCCTTTTATAGTAGTGGTTGAGCTAATTAGTGGCATACTTCACCCTTTAACATTAGTTTTACGTCTGACACTAAATCTGGGAGCTGGTAAAGTAATTTTAACTATATGCAGGAGAGAGTTAGTAGTTAGCTGGTTACTTACAGGAGTTGGGGGTATTAAAGGGTTAATAATGGGCGGTGTTTTTGCCGCTGAAGTTGCAATCGCGTGTATTCAGTGTTATATTTTTTGTGTCTTATTGTGTCTCTATACGGAGGATCATAGAAGGTAGCGATGGCTGTGATCAACAAATCACAAAGATATTGGAACCCTTTATCTGTATAGCGGAGTCTGAGGAGGGTTGTTTGGAGCAAGGTTGAGGTTAATGATCATGCAAGGTCATCCTGGAGCAGTGTTCTTAAAAGATTGATTCTATAATGTGGTGGTTACAACGCATGCCTTAATAATAATTTTTTTTGCTGTGATACCTATCTTAATTGGAGCTTTCGGTAATTGGTTGATTCCTCTGCTAGTAGGAGGTAAAGATATAATTTACCCGCGAATAAATAACTTAAGTTATTGACTATCTCCTAATGCACTATACTTACTAATACTGTCCTTTAGAACGGATAAAGGAGTTGGTGCTGGATGAACTATTTACCCCCCTTTATCTGTGTACCCCTATCATAGGGGCCCTAGGATAGATGTTCTTATTGTGTCACTACATCTAGCTGGGCTTAGCTCTCTAGTGGGGGCTATTAACTTTGCTAGGACCAATAAAAATATGCCAGTGTTAGAAATGAAAGGAGAACGAGCGGAGCTTTATGTTTTAAGGATTAGAGTTACTGCAGTTCTTTTAATTATTTCAATTCCGGTTTTAGGAGGGGGTATCACAATAATCTTGTTTGACCGAAACTTTAACACAACTTTTTTCGATCCCGCAGGAGGGGGGGACCCCGTTTTGTTCCAACATTTGTTTTGATTTTTTGGGCATCCGGAAGTGTATATTCTTATTCTACCTGCCTTTGGTGTGATATCAAAAGTAATTATGCATTGCTCTGGAAAAGAAGCGGTTTTTGGTCTAATTGGGATAGTATACGCAATAATCGGAATTGGAGGGTTAGGGTGTATGGTGTGGGCTCACCACATGTTTACCGTAGGTCTTAATGTTGATACTCGAGGCTATTTTTCTACTGCAACTATAGTAATCGCTGTTCCTACAGGGGTGAAAGTATTCAGATGATTGGCAACGATAGCAGGAAGAAAATTCAAAATAAAGCCTGCCGCCTACTGAAGTACTGGGTTTCTGTTTTTATTCACCGTGGGAGGGCTAACAGGGGTCTTACTGTCTAGGGCTTCTATGGATGTGTCTCTACACGACACATATTATGTGGTGGCTCATTTCCATTATGTGCTAAGAATAGGGGCGGTGTTTGGGGTGTTCTGTGGTCTTAACCATTGGTTGCCAAATTTTGTTGGAGTATGTTTTAATAAGAAATGGAGGAAAGCCCATTTTATAGCAATATTTTTTGGGGTAAATACTACCTTCTTCCCTCAGCATTTCTTAGGCCTAAGAGGAATGCCTCGACGGTATATAGACTACGCTGATATTTATGCTCACTGACATTGGGTGTCTTCTTATGGGTCCGCTGTGTCTTTTGGGTCTCTAATATATTTTAAGTTCCTTCTATGAGAGGCTCTAGTAAGCCAGCGAGGGATGTCTTTTTACGGGAGTCGATATTTTGGTGATATTGTCCATGAACTAGGGAAAGACCTGTTCCGGTACCATGGTTTTGTGATGATAGTAGCAGTGGCTGTGTTGGTCTTTGTTATGTATATAGGGTGTGTAATCCTTCTTACTAAATTTTCTTATCGCCATTTCTTGAACCGTCAACGATTAGAATTTTGATGGACTATTGTGCCAATGTTGATGTTAGTAGGGTTGTGGTTTCCTTCTATAATTAACCTATATTATATAGAAGAAGTAAAACGGCCCCGGTGAAACTTTAAGGCGATTGGGAAACAATGGTACTGATCTTACGAATGTGACACTTGTTATACAATTGATTCTTACATAGAAGACCAGCAGGAGACAGGGTATCGTTTGTTGGATGTTGATAACCGGATGGTGGCTCCAGCAGATGTGCAAATAACTGCTTTTGTAAGAAGGTCTGATGTGCTCCATTCGTTTGCACTGCCTAAGTTACTAATTAAAGTAGACGCCATCCCAGGTCGAATTAATCGGCTTCCTATAAAAGCTTCCCAGTGTAGAATTATTTACGGGCAGTGTTCTGAAATTTGCGGGGTTAACCATAGATTTATACCGATTGTGATTGAGTTTATTCCTGAGAAATATTTTGTCATATGGTTGGAAGCTCTTAACTAA------------------------ATGAATCGTAATCCTTACTATGTACCAGGTCCAAGTCCGTGGCCCTTTTTTGTGGCTATCTCGGCAAACGGAATAGCGGTAGGGTTAATTTTGTGACTGCATCGAACTCCCTTTCTATTAATAGGAAGGTTGGGGTGTATACTATTGAGAACTTTTAGATGATGGCGAGACTTAATTCGTGAGGGAGATATTGGGTTTCATACTCGCTTCGTAATCAAGAGATTTCGTGATGGAGTTGCCCTTTTTATTCTGTCTGAAGTAATGTTCTTCTTTTCTTTTTTTTGGACTTTCTTCCATAATGCCCTAAGACCCTCGTGTGAACTAGGGATGCGATGACCCCCTCCAGGGATCCGCACGCCAAACCCGTCGTCGACAAGGCTGTTCGAGACAGGTCTTTTAATTAGGAGGGGGTTATTCGTAACTCAAGCCCATAAGAGAATGCGTTTGGATTATGATGTTGGGCCATTTATTGGCCTAGTGGTAACAATTTTATGTGGGACTGTGTTCTTCCTAGTGCAACTTCGAGAATACTACTGAAACTCGTACACTATTGCAGATAGGGTGTATGGAAGAGTGTTTTATTTACTAACTGGGTTTCATGGAATGCACGTAGTCGTGGGGACTTTTTGACTAATGGTGAGGTTAGTTCGACTATGGCGTGGGGAGTTTTCCAGTCAACGGCACTTTGGTTTTGAGGCTTGCATTTGGTACTGACACTTCGTAGATGTGGTATGGGTAGCATTATGATGTCTAGTATATGTGTGGTTTGGAGGACCGTGACGAAGTACTAATAAGCTGGTGAAGATTATGAATGACAGGTTCTATGATTTGCCTTGTCCTGTAAACTTAAACGCTTGGTGAAGGTTTGGCTCTATACTAGGCTTGTGCCTGATTATCCAACTTCTAAGGGGTCTTTTATTGTCAACTCATTATACTGCTCATGAAGACATGGCATTCGATTCTGTAGTACATATTATGCGTAATGTGGAAAAAGGATGAATGTTGCGTAATATTCATGCAAATGGGTCCTCTATGTTTTTTATCTGTATTTATGCGCACATTGCTCGTGGGCTGTATTATGGGTCTTATTTAGATAAGACAGTGTGGTATTTTGGGGTGCATTTGTTTTTGTTAACTATGGCGGAGGCTTTCCTCGGTTACACTTTGCCTTGGGGGCAAATATCATATTGGGGGGCTACTGTTATTACTAATATACTTAGAGTGATCCCCGTAGTAGGAGAGAGTATGCTCCGCTATGTATGAGGGGGTTGGACCGTGTGTAATGCAACTCTAAAGCGGTTTTATACTTTACACTTTCTCTTACCGTTTGTGATAGTGGCGGTTGTTTTTTTACACCTGTTTTTTTTACATGAGAAAGGGAGTAATAACCCTTTGGGTATTGAAAGAGGTACTATGTGTGTGCCCTTCCACCCCTTCTATACTATCAAAGATCTTTTTGGTTATGTTTGCTTTAGGTTCTTTTTTATATATTTAGTGTGTGTGGATCCTGAGCTGTTAGGGAATCATTTAAACTATTGGCCTGCTAATCCTATAAAAACGCCAATCCATGTTCAGCCTGAGTGGTATTTTATGTTTGCTTATGCAATCCTTCGTTCAATTCCTCATAAAGCGGGGGGGGTATATGTTATGTTTTTGTCGATTGTAGTATTATACCTAATTCCTAGTCTTCACAGAGGTAAGTATCGAAGTTTATGTTTTTACCCGTTTAATCAAGTAGTGTTTTGAGTGTTGGTTGGTAGGTTTATTAGGTTAACATGGATTGGTGCTCGCCCAGTGCGGGAGCCTTATATCATTTTGGGGCAGTGTCTTTCAGTCATTTATTTCTCTAGGTTGTTATTAAACCCCCTTTCTTTGTGGGTGTGGGACAAGCTGCTTGAAGTAGGCGTGGTTGTTGGTGTTATCCCTTTTGTAGGGGTGCTTCTCGCTGTGGGCTTCTATACTTTGTTGGAACGTAAAATTTTGGCTATCATTATAATCCGAAAGGGTCCATCCAAGGTGAGTTATATAGGGATCTTGCAGCCTTTTAGTGATGCAGGTAAGTTGTTGTGTAAAGAGTTTATTGTGCCTACACGTGCTAACGTAGGGCCCTTCATTTTGGCTCCTGCACTAATATTAACTATCAGTTTACTTGGATGGCTTTTATACCCGTATAAGTCGGCTGAAGTGTTTTATGTTTTCGGGGTGATTCTGTTTATAGTTATTACTAGAGTCAGGGTTTACGGGGTAATGATATCCGGATGGGCTTCTAACTCTAAATACTCTTTGCTAGGTGCAGTTCGTGCGATGGCGCAAAGAATTTCTTATGAGATCCCTATAGGATTTATCTTCTTTTGTGTGGTGCTGTGCTCGGGTGTGTTTATGTTTCAAGAAATTAGGGTGTCCTTTTTTTTCTTTCCTTTGTGCGTAGTTATAGTTGTCTGAATGCTGTGTATGCTAGCTGAAACTAATCGGGCGCCATTTGATTTTGTGGAAGGAGAGTCGGAATTAGTGTCAGGATACAACGTGGAGTACAGCGGAGGGGGGTTTGCAGTTATATTTATTGCGGAGTACTCTAGTATTCTTCTCAGAAGGGTTATAAGGGCGGCGATATTTTTCGGGGGAAATGAAGCGTTGATCGGGGTCTTTATGATGGCTTTTGCGGTCTTCTTTGTGGTTATTCGTGCTTCTTTACCTCGTTTACGTTATGATAAGTTAATGAGTTTGTGTTGGACTGTTCTTCTATGTGTCATACTTATGGCTAGTGTGTGTGTAGTAGTTCTAGTTAGGGTGTAATGGTAAGCTTTGTGGTAAGACCTATAAAATTAGTGAGATTAGGGGTAATATTGATCGGGACAATTCTTAGGGTTAGAAGAGAAGAGATAGTAGGGGTGTGACTCGGTCTAGAGCTAAATCTGTATGGATTTCTTGTAATTATAAACCCTGATGGGCACTATAGTCCTGAGCCCTGTGTAAAATATTTTGTGGTACAAAGAACGGGGTCAATTCTGATACTAGTGGGTTTTGTAACCTTGATACAGCACGTAGTGAGAGGGCTGGTGATAAGGAGGGCGGGTACAGTGCTAAAATCTGGCGTTTTCCCGCTACATTCGTGGGTCCCTTCAATTATTAAGAACAGCAGATGGTTAGCAAGAGGGTTAATATTAACTTGGCAAAAAGTAGCCCCCCTTGTCTTTTTATCAATAATTATACCCTCTAAGGGGTTGTGAGTAGTAATTGTATTGATAGCTGGAATTGGGGCAGTAGGGGGCCTTAACCAGAACTCAGTACGAGTAATAAGTGTGTACTCGTCGTTTGTGCATACATCATGAATGCTGTTAGGGCTCACATGGTCAAGAGTAGTCTTTGTAGGGTATTTTGCAGTTTATTCGCTGTCGGTAGGGCTGTTTTTTTATGGGTGCTCAATAATAAACAAAACAAGAATGGGCGGTCAGATTAGTAGAGCCGCGAGGGGTATAGGGTTACTGATACTGATGGGGATGCCTCCTTTCCTTGGCTTTCTAGCGAAAGTATTGGTGTTTCTAATGAGAGGAAGGGCTGTAATTGTGGCTTGTATTATAGGTTCAGTAATCAGGCTAAAATTCTACATTGACTTTTTTTATAGGATAGTAATAAAAAACAAAGCAGAATTCAAGATTATGTGGAGGATAGTGATCGGGGCTAATCTAGCAGGGGGGGCATTGATCTTGGTGAGATTTATTTAGATGGTTATGGGGTTAAGAGTTGCGTTTGTCTGCATTGTGTCTTTTTTGTTTACGGGGTTAATGCTACTAAGGGAAAAGCGGGGCCTAGACCGAGAAAAGTGCAGTCCATATGAGTGTGGATTTGAGCCTATTGGAAGAGCTCGGAGGCCCTTTTCTATCCGATTCTTTCTAGTAGCAGTTTTGTTCGTCGTGTTTGATGTAGAGGTAGTGCTGTTAATACCTTTTGCCTACATGTTCTTTTACGGTAAGAGAGTGTTAGGGATTTTGTCCTCAAGGGGTTTCCTTCTTATCTTGTTTGGGGGTCTCTATCACGAATATCGTGAGGGGTCTTTGGAATGAGTAGGTTAAATGGTTAAAAGGTTGGCAATTAGACTTATTGCATTGATTATTATAAAAAACCCAAATATGAGTGTCATTGGGTTAAGCGTTCTAACTATTCTAAGTATGGGCGCCACAAGAGTCGCGATAGGGGGGGTAGAGTTGAACGGGTTGTACACCACAGACTTTGTAATAGGGTTAATGGTTACACTAACTCTATTTGTAGCAATTCTTTCCTACCTAAGGAGGGTTAAGATCCACCGGAAAGCAAGATTTAATTTAATAATTATCAGAATCAGCCTAATTTTAGTGATAAGATTCAGGGTGAGGAGGTTCTTTCTTTTTTTTTTTTTTTTTGAAAGTGTGCTAGCCCCTCTGTTGTTATTAATTGTAGGCTGACGTTTACAGGCAGGGGGGTACATAGTAATCTATACGGTGTTCGGATCTCTTTTTTTCTTATGGGGGGTAAGAGAACTCTATATTAGAGGGAGGAGGAGGATAAGTGTGGTAAGGCTAGTAAAAAAAAGGGGAATGAGATTGTGATGGCTATACATTCTAGGGTTTCTTATCAAGTTACCAATATATCCATTTCACCTGTGACTACCTAAGGCTCACGTAGAGGCCCCAGTAGCCGGTTCAATGCTATTGGCCGGGGTGGTACTAAAATTAGGAGGGTACGGGCTGCTTCGATTTATAATAGTTATACAAATAAGGCTTAGAAGAGTGTTTGTGCTGCTACTAGTGGTGAACTTGGCAGGAGGTGTCTATGCAGGATTAGCGTGTGTACGGCAAGTGGACCTAAAATGTTTGGTAGCATATTCCTCCGTAGCGCATATGAGGCTTGTGCTATTAGTGCTCAGGAACACGGTATTAGGGGTAGTGGGGGCCATTATCATTATGATCGGGCATGGGTTGTGTTCATCAGGTTTGTTCAGGTATGTGAATGCTATCTATAAGATGAGGCACTCGCGCCTGCTAGTAATAAATAAAGGGGGCTTGTTAGTCTGCCCAAGTCTAGTCTTAATGTGTTTCCTGTTAAGATCAAGCAACATAGCAGCCCCTCCTAGTTTAAACTTACTTGGGGAAATCCTCGTTTTTGGCGTGGGAGGGTGAATAAGCGGAGTGTTCCTGCTTATCTTGGGTCTGATAAGCTTTATTAGGGCGTGTTTTAGATTATACCTATATGGAAGTTGTTGTCACGGGAAGGGGGTGTCACACAGGGAGTCCTTAAACTTGGTTTGTGATGTTTTTGTTCTGGCGGCTCATTGGATACCGCTGAACTTTATGTTTATGTTTATACCCTAACGTATAAACAAACACCTTTTGTGTTTATTTGTAGGGCTTGAAATAATAAGACTAGGCTTGTTGTTTGTAACCCATGTGTTTCTAATAAATCAGTTTTGGTTAATTTTACTAATTCTATGTTTAGCTGTTTGCGAAGCCAGAATTTGCTTGGCCCTTCTGGTTATGGTGATGCGACTATGCGGAGACGATTTGATGTCAAGGTTACTAAGAGATGTATACAATTAAAAAGTAACTTAGGGTTACTTTTACTGATTCTGGGATACTTATTTATTCTTAGAGGAAGGGCCGGAAAAGCTTATTTATTGGAAGTTCCTGTTTGAGAGAGTAATTGTCTCTCATTTAGCTTCAGAGTTCTACTAGATAGCGTGAGAATAGTTTTTGTTGGGACGGTTTTGGTAATTAGAGGAAGTGTAGCAACCTACTGCAAGTGGTATATAGCTGGAGAGCCATACTACAAGCGGTTTATGGGATTAGTATGGTTGTTTGTGCTGTCTATAGTGTTTATAATCTTAGTTCCTAATTTAGTAATACTTTTAATTGGTTGAGACGGGCTAGGGCTCACCTCATTCCTATTAGTGGCTTATTACCAGAACAATAAGAGGCTATCTGCGGCTATGTTGACAGCTTTGACTAATCGAATTGGGGATGTTCTTGTACTCCTTAGAGTTTCTATTTTTTTAAGAGAAGGGGGGTGGTTAATTTATATATACCACCCAGTGCAGACATGGGTTTTAGGGTTTGTGGTAGTTCTTGCAGGTATAACTAAAAGGGCACAAATGCCGTTTTGCGCATGGCTACCTGCTGCCATGGCGGCACCCACACCGGTCTCCTCTTTGGTGCATTCTTCGACATTGGTGACAGCTGGGGTTTATTTGATTCTTCGCTCTTTTTATATTATCAGAGCTAATGTGACTCAAATACTTATAGTCTTAAGACTATTTACTCTAATATTAGCGGGGTCAAGGGCTGTGTTTGCGTTTGACCTAAAAAAGGTAATCGCACTCTCGACTTTGAGGCAGTTAAGGTTAATGATATTCTCGATTTCAATCCTTCTTCCGTCTGTAGCTTTTTTTCATTTAGTAACCCATGCGGTATTTAAAGCTTTGTTGTTTCTAGGCGCAGGGGGTGTTATTCATAGAAACCAAAGAATCCAAGATATCCGGGGGTTAAGAAGCTTGTGGCAAGGATTACCGGTAAGAATGGGTGCAATAACGGTTGCAATTGTGTCCTTGAGAGGGGCCCCGTTTATAAGAGGGTTTTTCTCTAAAGACCTGATAATTGAGATGATAGACAGAAGAACTTATGGGTATTTATTAGAGCTAACAGGTTTAATCTTCACTTCTTTTTATAGGGCACGGGTATTTAGAGTGATACTTGGGTCTAATTACGTTAATAGCAGAAGTTTGCGGATTAATGAGCACTTAAATATACAAACTCCTTTTCTTAGCCTGTATATTGGGGCTATTATCTTAGGAGGGGTATTAGGGAGGAAAATAGAAAGGTTTGGGTTTGTAGTAGTTCTTGAGAAATATGAGAGAGTCAGAGTATTTCTTATTCCCTTTGGGTTATTGTGATGAGGAGTGCTTAGAAAATTAGGGTCTAAGCCTGCCAAATTAAGATTCTTTTTGAGAATGTGGCTCATAGAGCTAACCCACCCCGGAAAAATGGCCTTCTTTAAGGGGTCCAGGACGGTAGCTCAAAGTCTGGATCAAGGTTGACTAGAGCTATTGGGTCCTCAAAAGGGACTAGGTCAATTCAGCTGTTTGAATGAAAATTATTTTACCGTAGTATGAGTGGTAGCGGGGGGCGTAAGCTTAATTATGTTTATATAAATGAGAGTTATAGTCATATGTGTAATTTTGATGGCTGTGTTTGTCTTAATTGCCAAGCAACCTATTTCTTTAGGGCTAGTGCTATTGAGGGGGTCTATAATTGCATGTGTGGAGGTTGCACTGGAGGTTAGGAGGTTGTTAGGGTTCTTATTGTTTCTAACTTACGTTAGGGGTGTTATAGTCCTGTTCTTGTATGTTTTAAGGATCTACCCCAATGAACGTTTTAATCTAGAGTTTATGGTTCTCGTCAGAAGGTGTGCCAGAGCGGTCCTTATGGGTCTTATGAATTACGAGAGCGGGTCTTTGTTTCTAAGTTTCATGGCTGAAAGAAGCTTATATATCCTAATAGCTGGTGTGTTACTGTTTGTAATATTAGTGGTGTCGTATTTGTGCATAAAAACCATGGTGCCTTTACGAAGAGTA"/>
                            <sequence id="seq_Mytilus_trossulusF-HM462080" spec="Sequence" taxon="Mytilus_trossulusF-HM462080" totalcount="4" value="ATGTTAATAGATGTTTTTTCTAGATTTGATGCTCACAGCTATAACTTAATTTGGTTGTCTATGTTATGGTTGCTGTCTTCTATAGTGCCAATAACCGTGCTATTTAGAGATGTGAGTACGCGGAGTTTGGTGCTATCCTTTACTTATTCGATGATTCGAAACGGAAAGGGACTAAAGCTATCTGGGTTTCCTCTAGTAATAAGGGGTCTGTTCATGATAATTCTGATACTAAATCTGTCTGGAAACTTTCCATTCTTTTTCCCTGTAAGAGGGCAGTTTGTGTTCGGGTTCTCCTTTGCTTTGTCTATTTGAACTTGTTTAGTTTTATCTAGTCTTTTATGCAGATTTGAGCAGGGGTTGATGAGTCTCGTTCCAACAGGTCCGTTAATCCTTGTGCCTTTTATAGTAGTGGTTGAGCTAATTAGTGGCATACTTCGCCCTTTAACATTAGTTTTACGTCTGACACTAAATCTGGGAGCTGGTAAAGTAATTCTAACTATATGCAGGAGAGAGTTAGTAGTTAGCTGGTTACTTACAGGAGTTGGGGGTATTAAAGGGTTGATAATGGGCGGTGTTTTTGCCGCTGAAGTTGCAATCGCGTGTATTCAGTGTTATATTTTTTGTGTCTTATTGTGTCTCTATACGGAGGATCATAGAAGGTAGCGATGGCTGTGATCAACAAATCACAAAGATATCGGAACCCTTTATCTGTATAGCGGAGTCTGAGGAGGGTTGTTTGGAGCAAGGTTGAGGTTAATGATCATGCAAGGTCATCCTGGAGCAGTGTTCTTAAAAGATTGATTCTATAATGTGGTGGTTACAACGCATGCCTTAATAATAATTTTTTTTGCTGTGATACCTATCTTAATTGGAGCTTTCGGTAATTGGTTGATTCCTCTGCTAGTAGGAGGTAAAGATATAATTTACCCGCGAATAAATAACTTAAGTTATTGACTATCTCCTAATGCACTATATTTACTAATACTGTCCTTTAGAACGGATAAAGGAGTTGGTGCTGGATGAACTATTTACCCCCCTTTATCTGTGTACCCCTATCATAGGGGCCCTAGGATAGATGTTCTTATTGTGTCACTACATCTAGCTGGGCTCAGCTCTCTAGTGGGGGCTATTAACTTTGCTAGGACCAATAAAAATATGCCAGTGTTAGAAATGAAAGGAGAACGAGCGGAGCTTTATGTTTTAAGGATTAGAGTTACTGCAGTTCTTTTAATTATTTCAATTCCGGTTCTAGGAGGGGGTATCACAATAATCTTGTTTGACCGAAACTTTAACACAACTTTTTTTGATCCCGCAGGAGGGGGGGACCCCGTTTTGTTCCAACATTTGTTTTGATTTTTTGGGCATCCGGAAGTGTATATTCTTATTCTACCTGCCTTTGGTGTGATATCAAAAGTAATTATGCATTGCTCTGGAAAAGAAGCGGTTTTTGGTCTAATTGGGATAGTATACGCAATAATCGGAATTGGAGGGTTAGGGTGTATGGTGTGGGCTCACCACATGTTTACCGTAGGTCTTAATGTTGATACTCGAGGCTATTTTTCTACTGCAACTATAGTAATCGCTGTTCCTACAGGGGTGAAAGTATTCAGATGACTGGCAACTATAGCAGGAAGAAAATTCAAAATAAAGCCTGCCGCCTACTGAAGTACTGGGTTTCTGTTTTTATTCACCGTGGGAGGGCTAACAGGGGTCTTACTGTCTAGGGCTTCTATGGATGTGTCTCTACACGACACATATTATGTGGTGGCTCATTTCCATTATGTGCTAAGAATAGGGGCGGTGTTTGGGGTGTTCTGTGGTCTTAACCATTGGTTGCCAAATTTTGTTGGAGTATGTTTTAATAAGAAATGGAGGAAAGCCCATTTTATAGCAATATTTTTTGGGGTAAATACTACCTTCTTCCCTCAGCATTTCTTAGGCCTAAGAGGAATGCCTCGACGGTATATAGACTATGCTGATATTTATGCTCACTGACATTGGGTGTCTTCTTATGGGTCCGCTGTGTCTTTTGGGTCTCTAATATATTTTAAGTTCCTTCTATGAGAGGCTCTAGTAAGCCAGCGAGGGATGTCTTTTTATGGGAGTCGATATTTTGGTGATATTGTCCATGAACTAGGGAAAGACCTGTTCCGGTACCATGGTTTTGTGATGATAGTAGCAGTGGCTGTGTTGGTCTTTGTTATGTATATAGGGTGTGTAATCCTTCTTACTAAATTTTCTTATCGCCATTTCTTGAACCGTCAACGATTAGAATTTTGATGGACTATTGTGCCAATGTTGATGTTAGTAGGGTTGTGGTTTCCTTCTATAATTAACCTATATTATATAGAAGAAGTAAAACGGCCCCGGTGAAATTTTAAGGCGATTGGGAAACAATGGTACTGATCTTACGAATGTGACACTTGTTATACAATTGATTCTTACATAGAAGACCAGCAGGAGACAGGGTATCGTTTGTTGGATGTTGATAACCGGATGGTGGCTCCAGCAGATGTGCAAATAACTGCTTTTGTAAGAAGGTCTGATGTGCTCCATTCGTTTGCACTCCCTAAGTTACTAATTAAAGTAGACGCCATCCCAGGTCGAATTAATCGGCTTCCTATAAAAGCTTCCCAGTGTAGAATTATTTACGGGCAGTGTTCTGAAATTTGTGGGGTTAACCATAGATTTATACCGATTGTGATTGAGTTTATTCCTGAGAAATATTTTGTCATATGGTTGGAAGCTCTTAACTAA------------------------ATGAATCGTAATCCTTACTATGTACCAGGTCCAAGTCCGTGGCCCTTCTTTGTGGCTATCTCGGCAAACGGAATAGCGGTAGGGTTAATTTTGTGACTGCATCGAACTCCTTTTCTATTAATAGGAAGGTTGGGGTGTATACTATTGAGAACTTTTAGATGATGGCGAGACTTAATTCGTGAGGGAGATATTGGGTTTCATACTCGCTTCGTAATCAAGAGATTTCGTGATGGAGTTGCCCTTTTTATTCTGTCTGAAGTAATGTTCTTCTTTTCTTTTTTTTGGACTTTCTTCCATAATGCCCTAAGACCCTCGTGTGAACTAGGGATGCGATGACCCCCTCCAGGGATCCGCACGCCAAACCCGTCGTCGACAAGGCTGTTCGAGACAGGTCTTTTAATTAGGAGTGGGTTATTTGTAACTCAAGCCCATAAGAGAATGCGTTTGGATTATGATGTTGGGCCATTTATTGGCTTAGTGGTAACAATTTTATGTGGGACCGTGTTCTTCCTAGTGCAACTTCGAGAATACTACTGAAACTCGTACACTATTGCAGATAGGGTGTATGGAAGAGTGTTTTATTTACTAACTGGGTTTCATGGAATGCACGTAGTCGTGGGGACTCTTTGACTAATGGTGAGGTTAGTCCGACTATGGCGTGGGGAGTTTTCCAGTCAACGGCACTTTGGTTTTGAGGCTTGCATTTGGTACTGACACTTCGTAGATGTGGTATGGGTAGCATTATGATGTCTAGTATATGTGTGGTTTGGAGGACCGTGACGAAGTACTAATAAGCTGGTGAAGATTATGAATGACAGGTTCTATGATTTGCCTTGTCCTGTAAACTTAAACGCTTGGTGAAGGTTTGGCTCTATACTAGGCTTGTGCCTGATTATCCAACTTCTAAGGGGTCTTTTATTGTCAACTCATTATACTGCTCATGAAGACATGGCATTCGATTCTGTAGTACATATTATGCGTAATGTGGAAAAAGGATGAATGTTGCGTAATATTCATGCAAATGGGTCCTCTATGTTTTTTATCTGTATTTATGCGCACATTGCTCGTGGGCTGTATTATGGGTCTTATTTAGATAAGACAGTGTGGTATTTTGGGGTGCATTTGTTTTTGTTAACTATGGCGGAGGCTTTCCTCGGTTACACTTTGCCTTGGGGGCAAATATCATATTGGGGGGCTACTGTTATTACTAATATACTTAGAGTGATCCCCGTAGTAGGAGAGAGTATGCTCCGCTATGTATGAGGGGGTTGGACCGTGTGTAATGCAACTCTAAAGCGGTTTTATACCTTACACTTTCTCTTACCGTTTGTGATAGTGGCGGTTGTTTTTTTACACCTGTTTTTTTTACATGAGAAAGGGAGTAATAACCCTTTGGGTATTGAAAGAGGTACTATGTGTGTGCCCTTCCACCCCTTCTATACTATTAAAGATCTTTTTGGTTATGTTTGCTTTAGGTTCTTTTTTATATATTTAGTGTGTGTGGATCCTGAGCTGTTAGGGAATCATTTAAACTATTGGCCTGCTAATCCTATAAAAACGCCAATCCATGTTCAGCCTGAGTGGTATTTTATGTTTGCTTATGCAATCCTTCGTTCAATTCCTCATAAAGCGGGGGGGGTATATGTTATGTTTTTGTCGATTGTAGTATTATACCTAATTCCTAGTCTTCACAGAGGTAAGTATCGAAGTTTATGTTTTTACCCGTTTAATCAAGTAGTGTTTTGAGTGTTGGTTGGTAGGTTTATTAGGTTAACATGGATTGGTGCTCGCCCAGTGCGGGAGCCTTATATCATTTTGGGGCAGTGTCTTTCAGTCATTTATTTCTCTAGGTTGTTATTAAACCCTCTTTCTTTGTGGGTGTGGGACAAGCTGCTTGAAGTAGGCGTGGTTGTTGGTGTTATCCCTTTTGTAGGGGTGCTTCTCGCTGTGGGCTTCTATACTTTGTTGGAACGTAAAATTTTGGCTATCATTATAATCCGAAAGGGTCCATCCAAGGTGAGTTATATAGGGATCTTGCAGCCTTTTAGTGATGCAGGTAAGTTGTTATGTAAAGAGTTTATTGTGCCTACACGTGCTAACGTAGGGCCTTTCATTTTGGCTCCTGCACTAATATTAACTATCAGTTTACTTGGATGGCTTTTATACCCGTATAAGTCGGCTGAAGTGTTTTATGTTTTCGGGGTGATTCTGTTTATAGTTATTACTAGAGTCAGGGTTTACGGGGTAATAATATCCGGATGGGCTTCTAACTCTAAATACTCTTTGCTAGGTGCAGTTCGTGCGATGGCGCAAAGAATTTCTTATGAGATCCCTATAGGATTTATCTTCTTTTGTGTGGTGCTGTGCTCGGGTGTGTTTATGTTTCAAGAAATTAGGGTGTCCTTTTTTTTCTTTCCTTTGTGCGTAGTTATAGTTGTCTGAATGCTGTGTATGCTAGCTGAAACTAATCGGGCGCCATTTGATTTTGTGGAAGGAGAGTCGGAATTAGTGTCAGGATACAACGTGGAGTACAGCGGAGGGGGGTTTGCAGTTATATTTATTGCGGAGTACTCTAGTATTCTTCTCAGAAGGGTTATAAGGGCGGCGATATTTTTCGGGGGAAATGAAGTGTTGATCGGGGTCTTTATGATGGCTTTTGCGGTCTTCTTTGTGGTTATTCGTGCTTCTTTACCTCGTTTACGTTATGATAAGTTAATGAGTTTGTGTTGGACTGTTCTTCTATGTGTCATACTTATGGCTAGTGTGTGTGTAGTAGTTCTAGTTAGGGTGTAATGGTAAGCTTTGTGGTAAGACCTATAAAATTAGTGAGATTAGGGGTAATATTGATCGGGACAATTCTTAGGGTTAGAAGAGCAGAGATAGTAGGGGTGTGACTCGGTCTAGAGCTAAATCTGTATGGATTTCTTGTAATTATAAACCCTGATGGGCACTATAGTCCTGAGCCCTGTGTAAAATATTTTGTGGTACAAAGAACGGGGTCAATTCTGATACTAGTGGGTTTTGTAACCTTGATACAGCACGCAGTGAGAGGGCTGGTGATAAGGAGGGCGGGTACAGTGCTAAAATCTGGCGTTTTCCCGCTACATTCGTGGGTCCCTTCAATTATTAAGAACAGCAGATGGTTAGCAAGAGGGTTAATATTAACTTGGCAAAAAGTAGCCCCTCTTGTCTTTTTATCAATAATTATACCCTCTAAGGGGTTGTGAGTAGTAATTGTATTGATAGCTGGAATTGGGGCAGTAGGGGGCCTTAACCAGAATTCAGTACGAGTAATAAGTGCGTACTCGTCGTTTGTGCATACATCATGAATGCTGTTAGGGCTCACATGGTCAAGAGTAGTCTTTGTAGGGTATTTTGCAGTTTATTCGCTGTCGGTAGGGCTGTTTTTTTATGGGTGCTCAATAATAAACAAAACAAGAATGGGCGGTCAGATTAGTAGAGCCGCGAGGGGTATAGGGTTACTGATACTGATGGGGATGCCTCCTTTCCTTGGCTTTCTAGCGAAAGTATTGGTGTTTCTAATGAGAGGAAGGGCTGTAATCGTGGCTTGTATTATAGGTTCAGTAATCAGGCTAAAATTCTACATTGACTTTTTTTATAGGATAGTAATAAAAAACAAAGCAGAATTCAAGATTATGTGGAGGATAGTGATCGGGGCTAACCTAGCAGGGGGGGCATTGATCTTGGTGAGATTTATTTAGATGGTTATGGGGTTAAGAGTTGCGTTTGTCTGCATTGTGTCTTTTTTGTTTACGGGGTTAATGCTACTAAGGGAAAAGCGGGGCCTAGACCGAGAAAAGTGCAGTCCATATGAGTGTGGATTTGAGCCTATTGGAAGAGCTCGGAGGCCCTTTTCTATCCGATTCTTTCTAGTAGCAGTTTTGTTCGTCGTGTTTGATGTAGAGGTAGTGCTGTTAATACCTTTTGCCTACATGTTCTTTTACGGTAAGAGAGTGCTAGGGATTTTGTCCTCAAGGGGTTTCCTTCTTATCTTGTTTGGGGGTCTCTACCACGAATATCGTGAGGGGTCCTTGGAATGAGTAGGTTAAATGGTTAAAAGGTTGGCAATTAGACTTATTGCATTGATTATTATAAAAAACCTAAATATGAGTGTCATTGGGTTAAGCGTTCTAACTATTCTAAGTATGGGCGCTACAAGAGTCGCGATAGGGGGGGTAGAGTTGAACGGGTTGTACACCACAGACTTTGTAATAGGGTTAATGGTTACACTAACTCTATTTGTAGCAATTCTTTCCTATCTAAGGAGGGTTAAGATCCACCGGAAAGCAAGATTTAATTTAATAATTATCAGAATCAGCCTAATTTTAGTGATAAGATTCAGGGTGAGGAGGTTCTTTCTTTTTTTTTTTTTTTTTGAAAGTGTGCTAGCCCCTCTGTTGTTATTAATTGTAGGCTGACGTTTACAGGCAGGGGGGTACATAGTAATCTATACGGTGTTCGGATCTCTTTTTTTCTTATGGGGGGTAAGAGAACTCTATATTAGAGGGAGGAGGAGGATAAGTGTGGTAAGGCTAGTAAAAAAAAGGGGAATGAGATTGTGATGGCTATACATTCTAGGGTTTCTTATCAAGCTACCAATATATCCATTTCACCTGTGACTACCTAAGGCTCACGTAGAGGCCCCAGTAGCCGGTTCAATGTTATTGGCCGGGGTGGTACTAAAATTAGGAGGGTACGGGCTGCTTCGATTTATAATAGTTATACAAATAAGGCTTAGAAGCGTGTTTGTGCTGCTACTAGTGGTGAACTTGGCAGGAGGTGTCTACGCAGGATTAGCGTGTGTACGGCAAGTGGACCTAAAATGTTTGGTAGCATATTCCTCCGTAGCGCATATGAGGCTTGTGCTATTAGTGCTCAGCAACACGGTATTAGGGGTAGTGGGGGCCATTATCATTATGATCGGGCATGGGTTGTGTTCATCAGGTTTGTTCAGGTATGTGAATGCTATCTATAAGATGAGGCACTCGCGTCTGCTAGTAATAAATAAAGGGGGCTTGTTAGTCTGCCCAAGTCTAGTCTTAATGTGTTTCCTGTTAAGATCAAGCAACATAGCAGCCCCTCCTAGTTTAAACTTATTTGGGGAAATCCTCGTTTTTGGCGTGGGAGGGTGAATAAGCGGAGTGTTCCTGCTTATCCTGGGTCTGATAAGCTTTATTAGGGCATGTTTTAGATTATACCTATATGGAAGTTGTTGTCACGGGAAGGGGGTGTCACACAGGGAGTCCTTAAACTTGGTTTGTGATGTTTTTGTTCTGGCGGCTCATTGGATACCGCTGAACTTTATGTTTATGTTTATACCCTAACGTATAAACAAACACCTTTTGTGTTTATTTGTAGGGCTTGAAATAATAAGACTAGGCTTGTTGTTTGTAACCCATGTGTTTCTAATAAATCAGTTTTGGTTAATTTTACTAATTTTATGTTTAGCTGTTTGCGAAGCCAGAATTTGCTTGGCCCTTCTGGTTATGGTGATGCGACTATGCGGAGACGATTTGATGTCAAGGTTACTAAGAGATGTATACAATTAAAGAGTAACTTAGGGTTACTTTTACTGATTCTGGGATACTTATTTATTCTTAGAGGGAGGACCGGAAAAGCTTATTTATTGGAAGTTCCTGTTTGAGAGAGTAATTGCCTCTCATTTAGCTTCAGAGTTCTACTAGATAGCGTAAGAATAGTTTTTGTTGGGACGGTTTTGGTAATTAGAGGAAGTGTAGCAACTTACTGCAAGTGGTATATAGCTGGAGAGCCATACTACAAGCGGTTTATGGGATTAGTATGGTTGTTTGTGCTGTCTATAGTGTTTATAATCTTAGTTCCTAATTTAGTAATACTTTTAATTGGTTGAGACGGGCTAGGGCTCACCTCATTCCTATTAGTGGCTTATTACCAGAACAATAAGAGGCTATCTGCGGCTATGTTGACAGCTTTGACTAATCGAATTGGGGATGTTCTTGTACTCCTTAGAGTTTCTATTTTTTTAAGAGAAGGGGGGTGGTTAATTTATATATACCACCCAGTGCAGACATGGGTTTTAGGGTTTGTGGTAGTTCTTGCAGGTATAACTAAAAGCGCACAAATGCCGTTTTGCGCATGGCTACCTGCTGCCATGGCGGCACCCACACCGGTCTCCTCTTTGGTGCATTCTTCGACATTGGTGACAGCTGGGGTTTATTTGATTCTTCGCTCTTTTTATATTATCAGAGCTAATGTGACTCAAATACTTATAGTCTTAAGACTATTTACTTTAATATTAGCGGGGTCAAGGGCTGTGTTTGCGTTTGACCTAAAAAAGGTAATCGCACTCTCGACTTTGAGGCAGTTAAGGTTAATAATATTCTCGATTTCAATCCTTCTTCCGTCTGTAGCTTTTTTTCATTTAGTAACCCATGCGGTATTTAAAGCTTTGTTGTTTCTAGGCGCAGGGGGTGTTATTCATAGAAACCAAAGAATCCAAGATATCCGGGGGTTAAGAAGCTTGTGGCAAGGATTACCGGTAAGAATGGGTGCAATAACGGTTGCAATTGTGTCCTTGAGAGGGGCCCCGTTTATAAGGGGGTTTTTCTCTAAAGACCTAATAATTGAGATGATAGACAGAAGAACTTATGGGTATTTATTAGAGCTAACAGGTTTAATCTTCACTTCTTTTTATAGGGCACGGGTATTTAGAGTGATACTTGGGTCTAATTACGTTAATAGCAGAAGTTTGCGGATTAATGAGCACTTAAATATACAAACTCCTTTTCTTAGCCTGTATATTGGGGCTATTATATTAGGAGGGGTATTAGGGAGGAAAATAGAAAGGTTTGGGTTTGTAGTAGTTCTTGAGAAATATGAGAGAGTCAGAGTATTTCTTATTCCCTTTGGGTTATTGTGATGAGGAGTGCTTAGAAAATTAGGGTCTAAGCCTGCCAAATTAAGATTCTTTTTGAGAATGTGGCTCATAGAGCTAACCCACCCCGGAAAAATGGCCTTCTTTAAGGGGTCCAGGACGGTAGCTCAAAGTCTGGATCAAGGTTGACTAGAGCTATTGGGTCCTCAAAAGGGACTAGGTCAATTCAGCTGTTTGAATGAAAATTATTTTACCGTAGTATGAGTGGTAGCGGGGGGCGTAAGCTTAATTATGTTTATATAAATGAGAGTTATAGTCATATGTGTAATTTTGATGGCTGTGTTTGTCTTAATTGCCAAGCAACCTATTTCTTTAGGGCTAGTGCTATTGAGGGGGTCTATAATTGCATGTGTGGAGGTTGCACTGGAGGTTAGAAGGTTGTTAGGGTTCTTATTGTTCCTAACTTACGTTAGGGGTGTTATAGTCCTGTTCTTGTATGTTTTAAGGATCTACCCGAATGAACGTTTTAATCTAGAGTTTATGGTTCTCGTCAGAAGGTGTGCCAGAGCGGTCCTTATGGGTCTTATGAATTACGAGAGCGGGTCTTTGTTTCTAAGTTTCATGGCTGAAAGAAGCTTATATATCCTAATAGCTGGTGTGTTACTGTTTGTAATATTAGTGGTGTCGTATTTGTGCATAAAAACCATGGTGCCTTTACGAAGAGTA"/>
                            <sequence id="seq_Arcuatula_senhousia1" spec="Sequence" taxon="Arcuatula_senhousia1" totalcount="4" value="ATGATAACTGATGTGTTTTCTGTTTTTGATGAACATTACATGAGAAGAAGATATGGCTACTATCTATGATTTACGTGTGTTGGGATTCCTTTAGTACTATTGTTTTGTGACTTAGTGCTTCGTGATAAACTGTTAGAAGGCTCTTTCATACTTATGAAGAGCATTAACTGTTTTAAGTTAAGAGGGTTTCCTTTAGGTATTAGGAGGTTATTGATATTGATCCTTACTGTTAACGTATTTTCTCTATTTCCCTATGTTTTTAAGGTTAGTGCACATTTTTCATTTGGTAGGAGGTTCTCTTTGAGTATATGAAGTGCCATTATTATTTCTAGTGCTTTTTGAAGGTTTGAGCAAACTTTTGCTATATTGGTACCGTATGATCCGGTGGTAATAGGCCCTTTTATGGTGTTAATTGAGTGTGTTTCGCATCTTCTTCGTCCTATGTCTTTATTTATTCGATTAGCAATAAACTTAGCTACTGGAAAAGTTATAATAGTAATAGCTACCTCTTTAGGTTTAAGCCTGCTTATCGTGGGGGAGCTTCTTGTAACATTCTTAGTTTTACTAGGTAGAATAATGTGTTTTGAAGCTGGAAGGGGTGTTGCTCAGGCATTTATTTTTTGTTTTTTGTTATCATTATATGCATCAGAGCATAGTGAGTAGGCTGGTGCAAGTTTAAGTCTTCTTATCCGAGTTCATTTATCGCATCCTGGTAATTACTTTATTAAAAGAGAGTCATTTTATAATGTTGTTGTTACAACAGCTCTTATAATCTTTTTTGCTGTAATGCCTTTGATTGGTGCCTTTGGTAATTGGCTGATTCCTTTGTGTATTGGAGGAGGTGACTTAGTGTTCCCTCGTCTAAACAATCTGAGGTATTGGTTAGCTCCTAATGCTTTGTATTTATTAATGATTTCTGTTTTTACTGAAAAAGGGGCTGGTACAGGGTGGACAATCTATCCTCCTTTATCTTCTGTTGAATTTCATAGAGGTCCTGCCGTAGACATCTTAATTACTTCATTACACGCAATTGGTCTTAGTTCATTAGTAGGGGCTATTAATTTTGGGTGTACTAATAAAAACATACCTGTCCCTAAAATGAAAGGGGAAACGTCTGAGCTTTATTTATGAAGGCTAACTGTTACGGCTGTTCTTTTGATTATTTCTGTTCCTGTTTTAGCAGGAGGTATTACTATGCTATTGTTTGACCGTAATTTTAATAGAACTTTTTTTGACCCTATCGGAGGGGGTGATCCTGTTTTGTTTCAACATTTATTCTGGTTTTTTGGTCACCCAGAGGTTTATATTTTAATTTTACCTGCTTTTGGTATTATATCTAAAGTAGTAATAAATCAAAATGGTAAAGAAGCTGTGTTTGGTCAAGTAGGGATGCTTTATGCTATAGTTGGTATTGGGGGCCTAGGTTGTGTTGTTTGAGCTCACCATATATTTACTGTTGGGATAAATGTAGACTCACGTGCTTACTTCACTAGCTTGACAATGGTTATTGCAGTACCAACGGGTGTAAAAGTATTTAGGTGAATAGCTACTATAAGTGGTGGTAAGTTTAGGATATCCCCAAGAGGGTTTTGAAGTTTAGGGTTTTTATTCTTATTTACAGTAGGGGGTCTAACAGGTGTTATGCTTTCTAGATCTTCTTTAGATGTCTGTTTACATGACACTTATTATGTGACGGCTCACTTCCATTATGTGTTGTCAATAGGAGCTGTTTTTGGTATTTTCTGTGGGTTAAATCATTGATTTCCTTTATTTTTTGGGGTTAATTTGAATAAAAAATGGTCATTGACACATTTTTTCATTATGTTTGTAGGTGTTAATATAACCTTTTTTCCGCAACATTTTTTAGGGTTAAGAGGAATACCCCGTCGTTACTGTGATTATGCTGATTGCTACGCTAAGTGGCACTGGTTTTCTTCTTATGGTGCTATAATTTCGTTTGGCTCTTTAATATACTTCTTGTTTATTGTTTGGGAAGCAGTTGTCTGCTCTCGTGGGCTCGTTTTTTCTAGAAGAATAGCTAGGGATCTTGAGTGACAAAATCAGGTATACCCTCCTTATTCGCATACTATGCCGTTGTGAGGTAGAAAAGGTTTTCAAGATTCTTATTATCAAGTAGGTATAGACATTATAAAGTATCATGGTCTTGTAATAATGGTAATTGTTTTTATTTTAGGTTTAGTAGGTTACATAGGTGTGTTTTTGCTTTGTCGTTCTTTAAGGTATCGTCATCATTCTCAGTGAGAAAAATTAGAGTATGGTTGAACAGTTTTGCCTATTATCCTATTAGCTTTACTGTGAGGCCCTTCTATAAAAAATTTATATCATATAGATGATATTAAAACTCCTCAGTGAACTTTTAAAGCAGTTGCCTCTCAGTGGTATTGAAACTATGAACATCAGCAGCAGTTCGAGTTTCAGTCTTATATAGCCGCAGATAGGGGAGCTGGTTATCGGTTGTTAGATGTAGATTGGCGGATAGTTGTACCTGCTCAATCTCAAGTCACAATGTATGTGGCTAGAACAGATGTTTTACACTCTTTCTCGTTACCTTCTGTTTTGTTAAAAGTGGATGCTATTCCAGGACGTGTAAATCAACTTCCTTGTGTGTTTGGCTTGCCAGGTGTTTATTATGGGCAGTGTTCTGAGATTTGTGGTATCAACCACTCTTTTATACCTATTGTAATAGAAGTAATCCCTGCTAAAGTATTCATTGGTTGGTTAGAAGGTCTGACTAAC------------------------ATGGCTCGTAATCCTTATTATGTTCCTGGTTTAAGTCCTTGGCCTTTTTTAGTTGCTCTAAATATTGGAAGACTTTGTTTAAGTCTTGTAATGTGAATACATCGAAGGGTTTTTATGATTTTATTACCTGTTTTAGGTGTTCTTTTGTGTTTATTATGTTGGTGGCGTAATTTATTAGATGAAGTAGACTTAGGTTTCCACAATCGTTATGTGGTAAAAACTTATCGCGATGGAGTAGCAATTTTTATTTTTAGTGAAGCTATAATGTTTTTCAGCCTTTTTTGAGCTTTTCTCTATTCAAGGGAAAGGCCTTCAGCGAGATTGGATTTATTATGGCCTCCTTTAGGTGTTCGCTGTCCTAAGCCTTTTAGGACGGCCCTATTCAGAACTGGCCTTTTAATCAGTAGAAGTTTTTATTGTGTTTGGGCGCATAAAGCTATGTATAGTGATTATAGATGAGCCCCTATTATTGGTGTGGCTTATTCTGTTCTTTGTGGGGCTGTCTTTTTGCGGTATCAATTTCATGAGTACTACATAAACTCTTTTTCAATAGCCGATAGGGTTTTTGGGAGGTGTTTTTATATCTTGACAGGGTTTCATGGTTTCCATGTGGTTATTGGCAGTTTGTGATTATTGGTTAGTATATTTCGTTTAATTTTGGGGCATTTTAGTCGCAAGCGTCATTTTGGTCTTGTGGCCTGTTTTTGATATTGACACTTTGTTGATGTTGTCTGGGTTTTTGTTTGACTTTTATTTTACTTAGTAATAGGTGGGatttttcgaaaacgtaatggattagctaatgttctgacaggaagggtttatgacttgccttgtCCTATTAATTTAAGATGGTGATGAAGGTTTGGTTCTATATTAGGGCTTTGTTTGACAATTCAATTGATTAGAGGCATCATTCTCTCTTTCCACTATAGAGCACATGAAGACCTTGCGTTTGATTCAGTTATTCATATCGTTCGTAATGTAAAAAAAGGGTGGTTTTTACGGAGAGTACACACTAATGGTGCGTCAATATTTTTTATTTGTCTATATGTACATATTGCTCGAGGCATTTATTATGGTTCTTATTTGGATTCTGCTGTGTGAAATGTTGGTGTAATCCTTTATTTATTGGTTATAGGGGAAGCCTTTCTTGGTTATAGATTGCCTTGGGGTCAGATGTCTTATTGGGGTGTAACTGTTATTACTAATATGGTTACGGTTATTCCTTTTGTAGGGAAGGATATTTTGCAACATGTTTTAGGGGGTTACTCTGTGTGTAACAATACATTGAAGCGATTTTACTCTTTACATTTTGTTATCCCTTTTGTAATTATGGGACTAGCAAGGCTTCATTTACTTCTCTTACATGAAAATGGAAGAAATAATCCTTTGGGTGTTGAGAGAGATAGAATATTAGTTCCTTTTCATCCTTTTTACACGGTAAAAGATCTGCTGGGGTTTTGTTGGTTTATGTGAGTTTTTGTTTATTTAGTTTGTGTTAATCCTGAGTTGTTAGGTAACCCTGTTAATTTTATTCCTGCAGACCCTATAAAAACTCCTATTCATATAAAGCCAGAGTGGTATTTTATATTTGCTTATGCTATTTTACGTTCTATCCCTCATAAAGCTGCAGGTGTTATTGCTATGTTAGCTTCTATTTTGGTTTTATTTCTACTCCCCTTGTTACATACAGGTAATTTTCAGGGGCTCGTTTTTTATCCTATTAACCAAGGGTTGTTTTGGGTTTTTGTTAGGAGGTTTTTAAGGTTAACGTGAATTGGAAATAGCCCTGTTTGTGAGCCTTATGTAACCTTGGGGCGGGTGTACAGAGTTATTTACTTTAGATCTATCTTGTTAATCCCTTATAGCCTTAAGCTATGGGATAAGCTTGTTTTTGCTGAGTTTGTAGTACTGATTTTACCTTTTGTATGTGTTTTGGTTTCGGTAGCTTTTTATACTTTATTGGAGCGTAAAGTTTTAGGTTATATTATAAGTCGGAAAGGGCCAAATAAGGTGGGGTTTATAGGGGTCATTCAACCTTTTAGCGATGCCGCAAAATTATTTACTAAAGAAATAGTTATGCCTGGGTTTTCAAACAACATGGTTTTTGTTCTATGCCCTGGCTTGATCTTACTTAATGGGTTGAGATTATGGCTTCTTTATCCTTTTAGTTATACAGAGGTGGTATTTGTTTGTGGGTTAATTCAGTTTCTAGTGGTCTCAAGAACTAGTGTTTATGGGGTGATGCTAGCAGGCTGGTCTTCTAACTCTAAATATGCTTTATTAGGTTCCGTACGTGCTGTTGCGCAAAGAGTTTCTTATGAAGTGCCTTTAACATTTGTGATAATTATTATTTGTTGCTTGTTAGGAAGAATGCTCTGTCAAGAAGTGAAAGAATTTTTTAGTTCTATTTTATTTGGTTTAGGCGGAATAATTTGGTTAGTGTGTATATTGGCTGAATCTAATCGTGCTCCTTTTGATTTTGTTGAAGGTGAATCTGAGTTAGTTTCTGGTTTTAATGTGGAGTATAGAAGAGGAGGCTTTGCGATAGTTTTTATAGCAGAGTATGCAGCAATACTGTTTAATAGTCTTTTTTTTACCGTTTTATTTGTTGGGGGCAGAGGGGCAGTGGTTATATTGGGGATAACGTTAGTTGTAGTGGGTTATGTATGAGTTCGTGGGTCTTTTCCTCGTATGCGGTATGATAAAATAATAAAACTGTGTTGACGTTATTTAACGGTTTTAGTCCTCTGTTTAGGTGTTTTTTGTCTGTGTGTCCCTTACTTATAATATTGGTAGTTATGTTTAGTCCTTTAATGTTGTTTTGTTCATGCCTGGTGGTAGGAGGTAGTTTGCTTAGTATCAGAAGAAGAACATGAAGGGGTGTCTGAGTGGGGATAGAGCTAAATCTTTTCTCATTTTTAATTTTGATAAATGGAGGAAGCTTTTTCGATTTAGAACCTTTGATTAAGTATTTTGTAGTCCAAAGGTTAGGTTCAGTTGTGTTTATTTTTAGTGTAGTTTATGTCTCTTTTTTTAGAAACGTGATAATAATCCTTCTAGTATTAGGTCTATTTTTAAAGATTGGGATTTTTCCTTTTCATAGATGGGTTCCCAGGGTTGTTGTAAAAAGCCGTTGAATTGTAGGTGGGTTGGTGTTAACGTGACAAAAACTGGCGCCTTTGGTTtttTTTTTGATGTTAATTAGAAGTAGTGTAGTTTTTATTAGGGTTTTGTTTATAGTAGTTATTGGCGGCGCTGGCGGTCTAAACCAAAGCAGGGTGCGGGGTATAGCTAGCTACTCTTCTTTCGTTCACATATCTTGAATAATGGTAGGCCTTCTCTACTCATTTTTTGTGTTTTTGTTTTATTTTTTTATTTACTCTATATCTCTCTTTTTATTTTTTCTAGGCTGTAGCAATAGTGGTAAAAGCTCTTTAGGGAGTCAAAGGTTTAGTTTACTAGGTTTAATTGGGGTTCTTATAATAATAGGGGTTCCTCCTTTTCTGGGCTTTTTAAGGAAATTATTAGTAATGTTATCTAGGCCTACTTTCGCTTTGGTTGTTTGTCTATTAGGTTCTGTTGTAAGGCTTAAGTTTTATACTTCTTTCTTTTATAGTATGTTTTTAAACGGTTTGTATGGAATTGAATCTGTAGTGTCGCTTAGCTTAGTATTAAATGTTTTAGGATTATTTTTAATTGTGGTAGTGCTTTTTTTGGTTTTTTTATGTTGCgagatggttTTTTTGTTAATGCTTAGATTTAGGCTACTGCCGTTGTTTATACTCTCCTCTAAATCTGATTATAGGCGTGAAAAGCTCTCTCCTTATGAGTGTGGGTTTGAGCCTGTATTCAGTGCTCGAACTAGGTTTTCTGTTCGGTTTTTTTTAGTCGCTGTCTTATTTGTGGTGTTTGATGTTGAACTGTCTATCTTAGTAGCAACAATTTTTTCTATCAGGCTTATAAAAAACTTAATCAGACTAGTGAGTGTTATTGTTTTTCTAGTTGTTCTTTTTTTAGGGTTGTTTCATGAGTTTCGTGAGGTTCGTTAAATTGAATTTACTtAaGTGGTATTGTGGTTATTAAGTATATTTCTGGTGTTAATAGTAGTATTGCAACGCGAGTTAGTGGTTAGGGCACTACTAATAAGGTTTTATTTGGCACTCTATCTCTGTGTAGTACCAGATAAAGTGTGGATACTTCATGGTGTTATAGTCTGAGATTTTTTGAGTTTAAGAATATCTCTTTTAGGGGTATTTGTAGTGGCAATAGGGGTATTAAGAACAAAGGTGAGCGTGCGGAACAAGCTATTTCTATTGGTAAATATGTTTTTATGTATAGTTGTAGTAATAGCGTTTAGCGTAAGAAGTTTCTTTCTTTTTTTTTTTTTTTTCGAGAGCTCTCTGATTCCTTTAATTTTAATAATCGTAGGCTGGCGTTTACAAGCTGGGGTGTACATACTAATTTATACTGTAGTAGGTTCTCTATTTTTTCTTTTAGGGGTTTGTTTTATATATTTTAATAGAAGAGACTGTATAATCTTAAGAAGGTCATGTGTTAAAAATATATGGAGGTTTTGATGAGTATTCTTGTTTGGGTTTTTGGTTAAAATACCTTCTTATCCCTTTCATTTATGACTTCTAAAAGCACATGTGGAGGCACCTGTAGCTGGTTCTATAGTGTTAGCAGGGGTTATTCTTAAATTTGGGGGGTATGGCATAATCCGATTGTTTAGGGTTATTAATGTCTGTTATTACGATAGGTTATGTCTGATTGTAGTCGTAAGACTATTAGGGGGGTTTTACAGAAGCGTTGTTTGTGTTCGTCAGACTGATTTAAAACGCCTGGTGGCTTACTCCTCTGTTAGACATATAAGAATAGTAATTCTATGTTTTAGAAATTCTTTTCTAGGGTTAGAAGGGGTTATTTGGCTAATGTTAGGGCATGGCTTGTGTTCTTCTGGGTTATTCATGTTAGTGTCAGTAGTTTACTCTAGGAGGGAGTCTCGAGTTCTTCTTCTTAATAAAGGAGGGTTAGTTAAAGCACCCTGTTTAGCAATAGTTAGATTTCTTCTTTGTGTTAGAAATATGGCGGCGCCCCCTAGGTTAAACCTGTTGGCAGAGATTTGCTTATATATTTGCATCAGTTCTATGTATCACTATATGGTGCTGTTCTTTGCTATAGTTAGGTTTTTTAGGGCTGCCTATAGGCTTTATTTGTATACCAGTTGTTTTCATGGTAGCCTGAGAGGAGGTCTATTTAGAGTTCTAGGGCATAGAGATACTATCGTTTTAATATGTCACTGAATCCCCTTAAATATGTTGGTTATTATATTATATTAGATACATAAGTACTTTTTATTGAGATTGTTTATTAGTATAGAGGTTGTAATCTTAGGCCTTGTTGTTTTATGTGTTGCTGTAAATTTTTTTTATGTAGCTTCATTAAAATTAGTGCTGTGTCTTGCAGTGTGTGATGCAGGGGTATTTTTGGCGTTAATTGTTTCACTAATACGGCGTGTTGGAAGAGACAGTGTTAGAAGAATATCTTCTTTTAAtttaaaATATTGAATCATTTTATTTTTTTTGCGCTCATTATTGGGTATACTTTTATTTTAGTTGGAAGAGTCTCTAGCGTTTATTTAATTGAGATAGTGTTTTGAGAGTCAGGAAGAGTAAGGATAGTGTTTAGGGTCTTAGTGGATTATATAAGGCTAGTTTTTATTGGGACTGTAATAGTAATTGGTGGAAGAGTTTTAATTTACACAAGATGGTACATATCAGATGAGCTTTATTACAAACGATTTGTTAGTTTAGTGTTACTATTTATTCTTTCAATAGTGTTAATAATCCTTATCCCTAACTTAATTGGGATTTTAATCGGATGAGATGGTTTGGGTTTAACATCCTTTTTATTGGTGTGTTATTATTGTAACAGAAAATCGCTCGCTGCTAGACTACTGACGGCCCTTACTAATCGGATTGGCGATGTGCTGATTTTAATGAGAATTGGTTTTATAATTGTGGAGAACTCCTGGTCTTTATATCAATTTACTTTTGGTGAGACAATTTCGTTAGTGGGCTTACTGACTTTTGCTGCAATAACTAAGAGTGCACAGATGCCTTTTTGTGCTTGACTACCTGCTGCTATAGCGGCTCCAACGCCTGTTTCTGCATTAGTACATTCTTCTACTTTAGTTACGGCAGGCGTGTATTTACTTATTCGTTCGTTTAAGGTAATCTCACTTGACTTTATAGAAGTGTTAGAAGTCTTAAGGCTGGTTACTCTTTGTTTGGCTGGGACTAGTGCGTTAGTGTGTTTGGATCTCAAAAAAGTAGTGGCATTATCTACCTTAAGTCAGCTGAGCGTTATAATACTAAGAATTTCCTTGTATGCGCCTGTTCTTGCCTTTTTTCATTTAATTACTCATGCGTTATTTAAGGCACTCCTTTTTTTATCGGTAGGGTCTGTAATCCACTCTTATGGTAATATCCAAGATATCCGAATAGTTGGAGGCTGTTGGAGTACATTACCCAAAAGAATAAGGGCTATAGTAATCGCTGTTAGTTCTCTATCGGGGCTACCTTTTTTGAGTGGCTTCTTCTCTAAAGATCTGATTGTAGATTGCTATAGGAGTAGCAGTCTAATAGTGGTCTTAGTAGGGGTTGGAATTGCTATAACAAGAGTCTATAGTCTACGAATTTGAAGAAGTTTGTTTAGATTAAATATAGGCGTGAGTCCTGTTATAAGAAGAGATGAAAAATTAGAACTCACTTTTCCTTATCTGTGTTTAAGGTTAGGAGCTCTATTTGTGGGCTATGTATTAAGAGGGCAAATTATAGGCGTTTCTCAGTTTAGAGGTTCCAGAAATTTTGAGATTGTGGTACTAGTGGGCGCATTTTTGGGTTTATTTATATGGGCAAACAGGGGAAGGTTACAATTTAATCTTAAAAAATTTCCTTTTTTGTTAAGAATATGGTGCTTAGAAGTTAGACAAGTTTTGGCAGGTGTTAGGCTTTCATTGTCAGAAAAACTGTCATCGAGCTTAGACAATGGGTGGTTAGAGACAATTGGCCCACAAAGAAACTTAATGAGTGTATCACAAAATAATGAGGGGTTCTTTATGAGTTGCTTAGTGGTGAGTTGTGTTTTGGTTTTATTCTTTTTTGTAGCGttggagttgttgttagtttcagccgttttgtttttttttATAATTATTTCTTTTAGTTTCCCTTATGCTTTAGCCATATTTCTTATTATTCTTTCGTTATCTATTTGTTTTTTAGTAAGATGATTTTATAGAAGGTTAATAGGGTTGCTGATTTTCATAATTTATGTAGGGGGTGTGTTAATCATATTTCTTTACAGCCTTAGAGTGCTACCTAATGAAAGATTTTACTCAGACTATGGGTTCTTCTACTTTTTGTGTTGGGTGCTTTTTGTTATGTCTATTTTTAATTATGAAATGTCCTTTCATTATATAAGGTTAGTCAGTTTTGGGGGTATATTTGTCTTTATGGCGTTAGTTTTATTTTTCCTTATACTGGTAGTTTGTAACTTATGTGATAAAAAGCGTATTCCATTACGGAAGCTT"/>
                            <sequence id="seq_Musculista_senhousiaGU001953" spec="Sequence" taxon="Musculista_senhousiaGU001953" totalcount="4" value="ATGATAACTGATGTGTTTTCTGTTTTTGATGAACATTACATGAGAAGAAGATATGGCTACTATCTATGATTTACGTGTGTTGGGATTCCTTTAGTACTCTTGTTTTGTGACTTAGTGCTTCGTGATAAACTGTTAGAAGGCTCTTTCATACTTATGAAGAGTATTAACTGTTTTAAGTTAAGAGGGTTTCCTTTAGGTATTAGGAGGTTATTGATATTGATCCTTACTGTTAACGTATTTTCTCTATTTCCCTATGTTTTTAAGGTTAGTGCACATTTTTCATTTGGTAGGAGGTTCTCTTTGAGTATATGAAGTGCCATTATTATTTCTAGTGCTTTTTGAAGGTTTGAGCAAACTTTTGCTATATTGGTACCGTATGATCCGGTGGTAATAGGCCCTTTTATGGTGTTAATTGAGTGTGTTTCGCATCTTCTTCGTCCTATGTCTTTATTTATTCGACTAGCAATAAACTTAGCTACTGGAAAAGTTATAATAGTAATAGCTACCTCTTTAGGTTTAAGCCTGCTTATTGTGGGGGAGCTTCTTGTAACATTCTTAGTTTTACTAGGTAGAATAATGTGTTTTGAAGCTGGAAGGGGTGTTGCTCAGGCATTTATTTTTTGTTTTTTGTTATCATTATATGCATCAGAGCATAGTGAGTAGGCTGGTGCAAGTTTAAGTCTTCTTATCCGAGTTCATTTATCTCATCCTGGTAATTACTTTATTAAAAGAGAGTCATTTTATAATGTTGTTGTTACAACAGCTCTTATAATCTTTTTTGCTGTAATGCCTTTGATTGGTGCTTTTGGTAATTGGCTGATTCCTTTGTGTATTGGAGGAGGTGACTTAGTGTTCCCTCGTCTAAATAATCTGAGGTATTGGTTAGCTCCTAATGCTTTGTATTTATTAATGATTTCTGTTTTTACTGAAAAAGGGGCCGGTACAGGGTGGACAATTTATCCTCCTTTATCTTCTGTTGAATTTCATAGAGGTCCTGCCGTAGACATCTTAATTACTTCATTACACGCAATTGGTCTTAGTTCATTAGTAGGGGCTATTAATTTTGGGTGTACTAATAAAAACATACCTGTTCCTAAAATGAAAGGGGAAACGTCTGAGCTTTATTTATGAAGGCTAACTGTTACGGCTGTTCTTTTGATTATTTCTGTTCCTGTTTTAGCAGGAGGTATTACTATGCTGTTGTTTGACCGTAATTTTAATAGAACTTTTTTTGACCCTATCGGAGGGGGTGATCCTGTTTTGTTTCAACATTTATTCTGGTTTTTTGGTCACCCAGAGGTTTATATTTTAATTTTACCTGCTTTTGGTATTATATCTAAAGTAGTAATAAATCAAAATGGTAAAGAAGCTGTGTTTGGTCAAGTAGGGATGCTTTATGCTATAGTTGGTATTGGGGGGCTAGGTTGTGTTGTTTGAGCTCACCATATATTTACTGTTGGGATAAATGTAGACTCACGTGCTTACTTCACTAGCTTGACAATGGTTATTGCAGTACCAACGGGTGTAAAAGTATTTAGGTGAATAGCTACTATAAGTGGTGGTAAGTTTAGGATATCCCCAAGAGGGGTTTGAAGTCTAGGGTTTTTATTCTTATTTACAGTAGGGGGTCTAACAGGTGTTATGCTTTCTAGATCTTCTTTAGATGTCTGTTTACATGACACTTATTATGTGACGGCTCACTTTCATTATGTGTTGTCAATAGGAGCTGTTTTTGGTATTTTCTGTGGGTTAAATCATTGATTTCCTTTATTTTTTGGGGTTAATTTGAATAAAAAATGGTCACTGACACATTTTTTCATTATGTTTGTAGGTGTTAATATAACCTTTTTTCCCCAGCATTTTTTGGGGTTAAGGGGAATACCCCGTCGTTACTGTGATTATGCTGATTGCTACGCTAAGTGGCACTGGTTTTCTTCTTATGGTGCCATAATTTCGTTTGGTTCTTTAATATACTTCTTGTTTATTGTTTGGGAAGCAGTTGTCTGCTCTCGTGGGCTCGTTTTTTCTAGAAGAATAGCTAGGGATCTTGAGTGACAAAATCAGGTATACCCTCCTTATTCTCATACTATGCCGTTGTGAGGTAGAAAAGGTTTTCAAGATTCTTATTATCAAGTAGGTATAGACATTATAAAGTATCATGGTCTTGTAATAATGGTGATTGTTTTTATTTTAGGTTTAGTAGGTTACATAGGTGTGTTTTTGCTTTGTCGTTCTTTAAGATATCGTCATCATTCTCAGTGAGAAAAATTAGAGTATGGTTGAACAGTTTTGCCTATTATCCTATTAGCTTTACTGTGAGGCCCTTCTATAAAAAATTTATATCATATAGATGATATTAAAACTCCTCAGTGAACTTTTAAAGCAGTTGCCTCTCAGTGGTATTGAAACTATGAACATCAGCAGCAGTTCGAGTTTCAGTCTTATATAGCCGCAGATAGGGGAGCTGGCTATCGGTTGTTAGATGTAGATTGGCGGATAGTTGTACCTGCTCAAACTCAAGTCACAATGTATGTGGCTAGAACAGATGTTTTACACTCTTTCTCGTTACCTTCTGTTTTGTTAAAAGTGGATGCTATTCCAGGACGTGTAAATCAACTTCCTTGTGTGTTTGGCTTGCCAGGTGTTTATTATGGGCAGTGTTCTGAGATTTGTGGTATCAACCACTCTTTTATACCTATTGTAATAGAAGTAATCCCTGCTAAAGTATTCATTGGTTGGTTAGAAGGTCTGACTAAC------------------------ATGGCTCGTAATCCTTATTATGTTCCTGGTTTAAGTCCTTGGCCTTTTTTAGTTGCTCTAAATATTGGAAGACTTTGTTTAAGTCTTGTAATGTGAATACATCGAAGGGTTTTTATGGTTTTATTACCTGTTTTAGGTGTTCTTTTGTGTTTATTGTGTTGGTGGCGTAATCTATTAGATGAAGTAGATTTAGGTTTTCACAATCGTTATGTGGTAAAAACTTATCGCGATGGAGTAGCAATTTTTATTTTTAGTGAAGCTATAATGTTTTTCAGCCTTTTTTGAGCTTTTCTCTATTCAAGGGAAAGGCCTTCAGCGAGATTGGATTTATTATGGCCTCCTTTAGGTGTTCGCTGTCCTAAGCCTTTTAGGACGGCCCTATTCAGAACTGGCCTTTTAATCAGTAGAAGTTTTTATTGTGTTTGGGCGCATAAAGCTATGTATAGTGATTATAGATGAGCCCCTATTATTGGTGTGGCTTATTCTGTTCTTTGTGGGGCTGTCTTTTTGCGGTATCAATTTCATGAGTACTACATAAACTCTTTTTCAATAGCCGATAGGGTTTTTGGGAGGTGTTTTTATATCTTAACAGGGTTTCATGGTTTCCATGTGGTTATTGGCAGTTTGTGATTATTGGTTAGTATATTTCGTTTAATTTTGGGGCATTTTAGTCGCAAGCGTCATTTTGGTCTTGTGGCCTGTTTTTGATATTGACACTTTGTTGATGTTGTCTGGGTTTTTGTTTGACTTTTATTTTACTTAGTAATAGGTGGGATTTTTCGAAAACGTAATGGATTAGCTAATGTTCTGACAGGAAGGGTTTATGACTTGCCTTGTCCTATTAATTTAAGATGGTGATGAAGGTTTGGTTCTATATTAGGGCTTTGTTTGACAATTCAATTGATTAGAGGCATCATTCTCTCTTTCCACTATAGAGCACATGAAGACCTTGCGTTTGACTCAGTTATTCATATCGTTCGTAATGTAAAAAAAGGGTGGTTTTTACGGAGAGTACACACTAATGGTGCGTCAATATTTTTTATTTGTCTATATGTACATATTGCTCGAGGTATTTATTACGGTTCTTATTTGGATTCTGCTGTGTGAAATGTTGGTGTAATTCTTTATTTATTGGTTATAGGGGAAGCCTTTCTTGGTTATAGATTGCCTTGGGGCCAGATGTCTTATTGGGGTGTAACTGTTATTACTAATATGGTTACGGTTATTCCTTTTGTGGGGAAAGATATTTTGCAACATGTTTTAGGGGGCTACTCTGTGTGTAACAATACATTGAAGCGATTTTACTCTTTACATTTTGTTATCCCTTTTGTAATTATGGGACTAGCAAGGCTTCATTTACTTCTCTTACATGAAAATGGAAGAAATAATCCTTTGGGTGTTGAGAGAGATAGAATATTAGTTCCTTTTCACCCTTTTTATACGGTAAAAGATCTGCTGGGGTTTTGTTGGTTTATGTGAGTTTTTGTTTACTTAGTTTGTGTTAATCCTGAGTTGTTAGGTAACCCTGTTAATTTTATTCCTGCAGACCCTATAAAAACTCCTATTCATATAAAGCCAGAGTGGTATTTTATATTTGCTTATGCTATTTTACGTTCTATCCCTCATAAAGCTGCAGGTGTTATTGCTATGTTAGCTTCTATCTTGGTTTTATTTCTACTCCCCTTGTTACATACAGGTAATTTTCAGGGGCTCGCTTTTTATCCTATTAACCAAGGGTTGTTTTGGGTTTTTGTTAGGAGGTTTTTAAGGTTAACGTGAATTGGAAATAGCCCTGTTTGTGAGCCTTATGTAACCTTGGGGCGGGTGTACAGAGTTATTTACTTTAGATCTATCTTGTTAATCCCTTATAGTCTTAAGCTATGGGATAAGCTTGTTTTTGCTGAGTTTGTAGTACTGATTTTACCTTTTGTATGTGTTTTGGTTTCGGTAGCTTTTTATACCTTATTGGAGCGTAAAGTTTTAGGTTATATTATAAGTCGGAAAGGGCCAAATAAGGTGGGGTTTATAGGGGTCATTCAACCTTTTAGCGATGCCGCAAAATTATTTACTAAAGAAATAGTTATGCCTGGGTTTTCAAACAACATGGTTTTTGTGCTATGCCCTGGCTTGATCTTACTTAATGGGTTGAGATTATGGCTTCTTTATCCTTTTAGTTATACAGAGGTGGTATTTGTTTGTGGGTTAATTCAGTTTCTAGTGGTCTCAAGAACTAGTGTTTATGGGGTGATGCTAGCAGGCTGGTCTTCTAACTCTAAATATGCTTTATTAGGTTCCGTACGTGCTGTTGCGCAAAGAGTTTCTTATGAAGTGCCTTTAACATTTGTGATAATTATTATTTGTTGCTTGTTAGGAAGAATGCTCTGTCAAGAAGTAAAAGAAGTTTTTAGTTCTATTTTATTTGGTTTAGGCGGAATAATTTGGTTAGTGTGTATATTGGCTGAATCTAATCGTGCTCCTTTTGATTTTGTTGAAGGTGAATCTGAGTTAGTTTCTGGTTTTAATGTGGAGTATAGAAGAGGAGGCTTTGCGATAGTTTTTATAGCAGAGTATGCAGCAATACTGTTTAATAGTCTTTTTTTTACCGTTTTATTTGTTGGGGGCAGAGGGGTAGTGGTTATATTAGGGATAACGTTAGTTGTAGTGGGTTATGTATGAGTTCGCGGGTCTTTTCCTCGTATGCGGTATGATAAAATAATAAAACTGTGTTGACGTTACTTAACGGTTTTAGTCCTCTGTTTAGGTGTTTTTTGTCTGTGTGTCCCTTACTTATAATATTGGTAGTTATGTTTAGTCCTTTAATGTTGTTTTGTTCATGCCTGGTGGTAGGAGGTAGTTTGCTTAGTATCAGAAGAAGAACATGAAGGGGTGTCTGAGTGGGGATAGAGTTAAATCTTTTCTCATTTTTAATTTTGATGAATGGAGGAAGCTTTTTCGATTTAGAACCTTTGATTAAGTATTTTGTAGTCCAAAGGTTAGGTTCAGTTGTATTTATTTTTAGTGTAGTTTATGTCTCTTTTTTAGAAACGTGAATAATAATCCTTCTAGTATTAGGTCTATTTTTAAAGATTGGGATTTTTCCTTTTCATAGATGGGTTCCCAGGGTTGTTGTAAAAAGCCGTTGAATTGTAGGTGGGTTGGTGTTAACGTGACAAAAACTGGCGCCTTTGGTTtttTTTTTGATGTTAATTAGAAGTAGTGTAGTTTTTATTAGGGTTTTGTTTATAGTAGTTATTGGCGGCGCTGGCGGTCTAAACCAAAGCAGGGTGCGGGGTATAGCTAGCTACTCTTCTTTCGTTCACATATCTTGAATAATGGTAGGCCTTCTCTACTCATTTTTTGTGTTTTTGTTTTATTTTTTTATTTACTCTATATCTCTCTTTTTATTTTTTCTAGGCTGTAGCAATAGTGGTAAAAGCTCTTTAGGGAGTCAAAGGTTTAGTTTACTAGGTTTAATTGGGGTTCTTATAATAATAGGGGTTCCTCCTTTTCTGGGCTTTTTAAGGAAGTTATTAGTAATGTTATCTAGGCCTACTTTCGCTTTGGTTGTTTGTCTATTAGGTTCTGTTGTAAGGCTTAAGTTTTATACTTCTTTCTTTTATAGTATGTTTTTAAACGGTTTGTATGGAATTGAATCTGTAGTGTCGCTTAGCTTAGTATTAAATGTTTTAGGATTATTTTTAATTGTGGTAGTGCTTTTTCTGAGGTTTTTAGGCGTTGAGATGGTTTTCTTGTTAATGCTTAGATTTAGGTTACTGCCGTTGTTTATACTTTCTTCCAAATCTGATTATAGGCGTGAAAAACTCTCTCCTTATGAGTGTGGGTTTGAGCCTGTATTCAGTGCTCGAACTAGATTTTCTGTTCGGTTTTTTTTAGTCGCTGTCTTATTTGTGGTGTTTGATGTTGAACTGTCTATCTTAGTAGCAACAATTTTTTCTATCAGGCTTATAAAAAACTTAATCAGACTAGTGAGTGTTATTGTTTTTCTAGTTGTTCTTTTTTTAGGGTTGTTTCATGAGTTTCGTGAAGGTTCGTTAAATTGAATTTACTAAGTGGTATTGTGGTTATTAAGTATATTTCTGGTGTTAATAGTAGTATTGCAACGCGAGTTAGTGGTTAGGGCACTACTAATAAGGTTTTATTTGGCACTCTATCTCTGTGTAGTACCAGATAAAGTGTGGATACTTCATGGTGTTATAGTCTGAGATTTTTTGAGYTTAAGAATATCTCTTTTAGGGGTATTTGTAGTGGCAATAGGGGTATTAAGAACAAAGGTGAGCGTGCGGAACAAGCTATTTCTATTGGTAAATATGTTTTTATGTATAGTTGTAGTAATAGCGTTTAGCGTAAGAAGTTTTTTTCTTTTTTTTTTTTTTTTGAGAGCGACTCTGATTCCTTTAATTTTAATAATCGTAGGCTGGCGTTTACAAGCTGGGGTGTACATACTAATTTATACTGTAGTAGGTTCTCTATTTTTTCTTTTAGGGGTTTGTTTTATATATTTTAATAGAAGAGACTGTATAATCTTAAGAAGGTCATGTGTTAAAAATATGTGGAGGTTTTGATGAGTATTCTTGTTTGGGTTCTTGGTTAAAATACCTTCTTATCCCTTTCATTTATGACTTCTAAAAGCACATGTGGAGGCACCTGTAGCTGGTTCTATAGTGTTAGCAGGGGTGATTCTTAAATTTGGGGGGTATGGCATAATCCGATTGTTTAGGGTTATTAATGTCTGTTATTACGATAGGTTATGTCTGATTGTAGTCGTAAGCCTATTAGGGGGGTTTTACAGAAGCGTTGTTTGTGTTCGTCAGACTGATTTAAAACGCCTGGTGGCTTACTCCTCTGTTAGACATATAAGAATAGTAATTCTATGTTTTAGAAATTCTTTTCTAGGGTTAGAAGGGGTTATTTGGCTAATGTTAGGGCATGGCTTGTGTTCTTCTGGGTTATTCATGTTAGTGTCAGTAGTTTACTCTAGGAGGGAGTCTCGAGTTCTTCTTCTTAATAAAGGAGGGTTGGTTAAAGCACCCTGTTTAGCAATAGTTAGATTTCTTCTTTGTGTTAGAAATATGGCGGCGCCCCCTAGGTTAAACCTGTTGGCAGAGATTTGCTTATATATTTGCATCAGTTCTATATATTACTATATGGTGCTGTTTTTTGCTATAGTTAGGTTTTTTAGGGCTGCCTATAGGCTTTATTTGTATACCAGTTGTTTTCATGGTAGCCTGAGAGGAGGTCTATTTAGAGTTCTAGGGCATAGAGATACTATCGTTTTAATATGTCACTGAATCCCCTTAAATATGCTGGTTATTATATTATATTAGATACATAAGTACTTTTTATTGAGATTGTTTATTAGTATAGAGGTTGTAATCTTAGGTCTTGTTGTTTTATGTGTTGCTGTAAAATTTTTTTATGTAGCTTCATTAAAATTAGTGCTGTGTCTTGCAGTGTGTGATGCAGGGGTATTTTTGGCGTTAATTGTTTCACTAATACGGCGTGTTGGAAGAGACAGTGTTAGAAGAATATCTTCTTTTAAtttaaaATATTGAATCATTTTATTTTTTTTGCGCTCATTATTGGGTATACTTTTATTTTAGTTGGAAGAGTCTCTAGCGTTTATTTAATTGAGATAGTGTTTTGAGAGTTAGGAAGAGTAAGGATAGTGTTTAGGGTCTTAGTGGATTATATAAGGCTAGTTTTTATTGGGACTGTAATAGTAATTGGTGGAAGAGTTTTAATTTACACCAGATGGTACATATCAGATGAGCTTTATTACAAACGATTTGTTAGTTTAGTGTTACTATTTATTCTTTCAATAGTGCTAATAATCCTTATCCCTAACTTAATTGGGATTTTAATCGGATGAGATGGTTTGGGTTTAACATCCTTTTTATTGGTGTGTTATTATTGTAACAGAAAATCGCTCGCTGCTAGACTACTGACGGCCCTTACTAATCGGATTGGCGATGTGCTGATTTTAATGAGAATTGGTTTTATAATTGTGGAGAACTCCTGGTCTTTATATCAATTTACTTTTGGTGAGACAATTTCGTTAGTGGGCTTACTGACTTTTGCTGCAATAACTAAGAGTGCACAGATGCCTTTTTGTGCTTGACTACCTGCTGCTATAGCGGCTCCAACGCCTGTTTCTGCATTAGTACATTCTTCTACTTTAGTTACGGCAGGCGTGTATTTACTTATTCGTTCGTTTAAGGTAATCTCACTGGATTTTATAGAGGTGTTAGAAGTCTTAAGGCTGGTTACTCTTTGTTTGGCTGGGACTAGTGCGTTAGTGTGTTTGGATCTCAAAAAAGTAGTGGCATTATCTACTTTAAGTCAGCTGAGCGTTATAATACTAAGAATTTCCTTGTATGCGCCTGTTCTTGCCTTTTTTCATTTAATTACTCATGCGTTATTTAAGGCACTCCTTTTTTTATCGGTAGGGTCTGTAATCCACTCTTATGGTAATATCCAAGATATCCGAATAGTTGGAGGCTGTTGGAGTACATTACCCAAAAGAATAAGGGCTATAGTAATCGCTGTTAGTTCTCTATCGGGGCTACCTTTTTTGAGTGGCTTCTTCTCTAAAGATCTGATTGTAGATTGCTATAGGAGTAGCAGTCTAATAGTGGTTTTAGTAGGGGTTGGAATTGCTATAACAAGAGTCTATAGTCTACGAATTTGAAGAAGTTTGTTTAGATTAAATATAGGCGTGAGTCCTGTTATAAGAAGAGATGAAAAGTTAGAACTCACTTTTCCTTATCTGTGTTTAAGGTTAGGAGCCCTATTTGTGGGCTATGTATTAAGAGGGCAAATTATAGGCGTTTCTCAGTTTAGAGGTTCCAGAAATTTTGAGATTGTGGTACTAGTGGGCGCATTTTTGGGTTTATTTATATGGGCAAACAGGGGAAGGTTACAATTTAATCTTAAAAAATTTCCTTTTTTGTTAAGAATATGGTGCTTAGAAGTTAGACAAGTTTTGGCAGGTGTTAGGCTTTCATTGTCAGAAAAACTGTCATCGAGCTTAGACAATGGGTGGTTAGAGACAATTGGCCCACAAAGAAACTTAATGAGTGTATCACAGAATAATGAGGGGTTCTTTATGAGTTGCTTAGTGGTGAGTTGTGTTTTGGTTTTATTCTTCTTTGTAGCGTTGGAGTTGTTGTTAGTTTCAGCCGTTTTGTTTTTTTTTATAATTATTTCTTTTAGTTTCCCTTATGCTTTAGCCATATTTCTTATTATTCTTTCGTTATCTATTTGTTTTTTAGTAAGATGATTTTACAGAAGGTTAATAGGGTTGCTGATTTTCATAATTTATGTAGGGGGTGTCTTAATCATATTTCTTTACAGCCTTAGAGTGCTACCTAATGAAAGATTTTACTCAGACTATGGGTTCTTCTATTTTTTGTGTTGGGTGCTTTTTGTTATGTCTATTTTTAATTATGAAATGTCCTTTCATTATATAAGGTTAGTCAGTTTTGGGGGTATATTTGTCTTTATGGCGTTAGTTTTATTTTTCCTTATACTGGTAGTTTGTAACTTATGTGATAAAAAGCGTATCCCATTACGGAAGCTT"/>
                            <sequence id="seq_Bathymodiolus_childressiNC059707" spec="Sequence" taxon="Bathymodiolus_childressiNC059707" totalcount="4" value="GTGCTATTTGATTTGCTATCTGGTTTTGACtcttttTCTTATAATATAGGATGGTCATCTTTTTTGCGTatcTTAAGTTTCTTCTTTATTTTGATCTTGGTTAGTACTTTGTTTTTACTTTATGCCAAGGGAGCAGCTGTTAGTTGGAGTGTGTTTAAAACTTCAAACGGTATGAATTTATCAGGATTCCCACTAGTTGTTTCTTCTCTCTTCATTTTTCTAATGAGGGTAAATATAATGGGTTTGGTACCTTTTTCTTTCAGTGTAACGTCCCATTTAAGTTTGGGCCCAAACTTAGCCTTTTTAATGTGGGGCTCTTTATGAGTCTCAGGCCATCGAGTTAGATCTAAGCAAAATTTAACTAGACTGGTGCCAAGGTTTCCAATGTTTTTAGTTCCTTTTTTGCTATTAGTTGAAATTGTCACCATTAGTTCTCGCCCGATTACTCTTGGTTTTCGATTAATAATTAATATTATTGCGGGGCATTTAATCTTGTCTATGGGAACTAATGTCAATAGGTTTATTTCTTTAGGCCCTTTTTATGGGGCAGTTTACTTTTCTTTATTCGCAATAGGGCTGGCGGCGGAATTAGCCGTAGGTTTAATTCAAGCTTTCATTTTTTGCTCTTTATTGAGTCTTTATACTAATGACCACGCCAATTAATGATCGGGAATAATTGGTACAAGTTTGAGGATGCTGATTCGTATTGAGCTAGCTCGTCCTGGTAGCggaTTTTTAGGTGATGACCAGCTTTATAATGTTGTAACTCATGCATTGGTTATAATTTTTTTTATAATGCCTTTGATGGTGGGCGGTTTCGGAAATTGACTACTTCCTTTAATGATAGGTTCAATTGACATAATTTTTCCTCGTTTAAATAATCTAAGGTTTTGGTTTTTGCCAGCATCTCTTTTTACTCTTTTGTTGTCTACATTTATTGAGAGAGGCGCTGGGACTGGTTGAACCCTGTATCCTCCGCTATCTTCTTATACTGGGCACAGTGGTCCAGCTGTGGACATGTCTTTATTTTCTTTACATTTAGCAGGTGCTTCCTCTATTGGTGGTTCAATTAATTTTTTGACAAGGATGAAGAATATGTCTGTTGAAAGAATGCGAGGGGAGCGGATAGTTCTATTTGTTTGATCCATGGCTGTGACAGCAGTCTTATTATTAGTTTCTTTACCTGTATTAGCAGGAGGAATCACCATGTTGATTTTTGACCGCCATTTCAATACTTCTTTTTATGACCCTAGAGGTGGTGGAGATCCAGTTTTATACCAGCATCTGTTTTGGTTTTTTGGGCATCCAGAAGTTTACGTTCTTATCTTACCAGGGTTTGGAATAGTATCTCATGTAGTTGCTCATTGTGCAGGAAAGGATGAAGTGTTTGGTGTGTTAGGAATAGTTTATGCTATGGTTTGTATCGGTGTTCTGGGGTTTATTGTTTGAGGGCACCATATATTTACTGTAGGAATAGATGTAGACTCTCGAGCTTATTTTACTTCAGCTACAATAATTATTGCTGTTCCAACTGGAGTCAAAGTGTTTAGTTGACTGGCTACTTTAAACGGTGGAAATTTATTGCATGAGCCAGCACTTTATTGGGCTGTTGGTTTCATTTTTCTCTTTACTGTTGGGGGGCTTACTGGTATTATGTTATCAAATTCTTCTCTTGATGTGGCGTTGCATGATACTTATTATGTTACTGCTCATTTTCATTATGTTCTCTCTATAGGGGCAGTATTTGCTTTATTTTGTGGTTTCTTTCATTGATTTCCTCTATTCTATGGGTACTGTTATCATGAACGTTGAAGTAAGGCCCACTTTTTTATCATGTTCATCGGTGTAAATATTACTTTTTTTCCTCAACATTTTTTAGGTCTAAGCGGAATGCCCCGCCGCTATTCTGATTATCCAGATTGTTTTATAAAATGGCATGTAGTGTCCTCTTTAGGGTCATGGTTGAGATTTGTTAGTGTTTTATACTTTCTTTTTATTGTGTGGGAAGCTTTGGTAAGACAACGAGGTGTTGTGTGCAAAAGAAATCGACCCGGGGCTATTGAATGAAGGGAATGGTGTTGTCCTTTGATGCCATTATGAGGTAGATTTAGGTTTCAAGATTGTTATTATCATATTGGGGAGTATCTTGGTTTGTTTCATGAGGGTGTGATGTGCCTTATGATTTTTATTTTGTCTGTTGTGTTGTATGGAGTAGGTTGGGTTTTCACCTCGGGAAGAAGGTTTCGTTATTTACGTGAGGCACAAGCAGTAGAAACAGCATGAACTATTATTCCTAGGGTGTGTTTAGTCTGTGTGGCCATCCCTTCTATACATTTATTGTATGTAATAGATGAAATTGGTAGCCCTAAGTTCTGTTTTAAAGCAATTGGTCATCAGTGATTTTGGTCTTATGAAATGGAGGACGTACTAGGATTTGATTCTTTTATGGAGCGGGAAATAGACAGTGGTTATCGATTATTGGATGTAGACCAACGGATGGTTGCGCCGGCTAATACCGGAATTCGGTGTATGGTAAGAAGGGCGGATGTTATTCATTCCTTTGCCCTCCCGGGCTGCATACTAAAAGTAGACGCGATTCCAGGCCGTGTTAACGAAGTTCCTATGACTGTAAACATGTGCGGGGTTCTTTATGGCCAGTGCTCTGAGATTTGTGGTGCAAACCATAGGTTTATGCCCATTGTGATTGAGTTTATTCATCCGCGGGTGTATAATTTATGGGTGGAATCTTTTGACATC------------------------ATGCCACGTAATGCTTTTTATTTGGTTGGGCCAAGTCCGTGGCCTGTTTTTACTTCTATAGGAGCTTTTTGTATGGCAGTAGGTTTTGTTTCTTGGTTCCATAAGCATGGTTACGCCCTTTTATTAGGTGTAGTTGTGTTAATACTTTCTTTAAGACAGTGGTGACGTGATGTTATGCGTGAGGGTGATTTAGGTTTTCACACTTCATATGTTGTTAAAGGGTTGCGGGACGGATTTATTCTTTTTTTGGTTTCAGAGATTATATTTTTCTTTTCTTTATTTTGAGCTTTTTTCCATATAAGTTTGGCTCCTGACATTTCAATGGGATGCATGTGACCTCCTAAGGGTTTGGAAACCTTAGACCCTATAAAGGTTCCATTATGCGGAACAACGGTGTTAGTTGGTTCTGGTGCATCTCTTATGTATTCTCACGCTGCGATTCGTGCAGGTTTAAATACTCATGCAGTTTTAGGGACTTTTTATACTATTGTGCTAGGCTTGATTTTTACACGATTACAAGGATACGAATACTATTGAGCTAGGTTTACTATTGCTGACAGTGTTTATGGGAGTTTGTTTTATATTATGACTGGGTTTCATGGCCTTCATGTTATATTCGGGACAGGCTTTTTACTTGTAAGCTTAGTGCGTTTAATGCGTAATCGGTTCACCCCCCGCAACCATTTTGGGTTTATGGTGTGTTCTTGATATTGACATTTTGTTGATGTTGTTTGAATTGGCTTGTATTTAGTTGTTTATTGCTGGGGTAGTTAACCCTTACGTAAGCAGGATAGAGTAATAAAAATTTTAAATAATAGGTTGTATGATTTACCCGCGCCTGTCAATTTAAGGGTCTGATGGAATTTTGGGTCTTTGTTGGGTTTATGCCTGGTTATTCAAATTGTTACAGGTTTTATCTTAAGCCTCCATTATACGGCCCACACAAATATGTCATTTGATGCGCTTATTCATGTGATTCGGGATGTGAACAATGGTTGGCTAATTCGTGGTATACATGCTAATGGTGCATCTCTTTTTTTTGTTTGTGCTTACTTTCATATTGGCCGTGGCTTGTATTATGGGTCTTACAAGTCCCGGATGGTATGAAATGTGGGGGTAATTTTGCTTTTCCTTCTCATGGCTACTGCTTTTTTAGGTTATGTTCTTCCTTGAGGGCAGATGTCTTATTGAGGGGCAACTGTTATTACAAAATTAGTAACTGCCGTGCCTTATGTCGGTGACATAATTTTGTATTGAATTTGGGGTGGTTATACAGTTTGTAACGCTACTTTGGTGCGATTTTATTCTTTTCATTTTATTCTCCCATTTATTATAATTGTTTTTAGTGTTCTTCATTTGTTTTACTTGCATGAAGAAGGGGCTAACAACCCGTTGGGGGTCAGTGCAGATGCGGTTTTGGTGCGATTTCATCCTTTCTACACATATAAGGATGCAGTAGGTTTCTTCATTTTATTTTTTGGTCTTTTACTATTAGTTTGTTATTTTCCGGACCTTTTAGGAAATGTAAACAATTGGATTCCCGCGGACTCAATAAAGACCCCCCTTCAAATTGAACCAGAGTGGTATTTTTTATTTGCTTATTCTATTCTTCGTTCAATTCCCAATAAAGTTGGGGGGGCAACCGCCTTGGTGGTATCAGTTTTAATTTTATTTCTTATTCCTAGGCTGCACACAGGTCAGTTTCGTTCCAACAGGTTCTATCCTTTAGGCCAACTTTTCTTTTGGGCTTTAGTTGCAGCTTGAGTGGGCTTAACATGAGTTGGGGCTTGTCCGGTACAGCACCCCTATGATTCTTTGGGCTGCTGTTTTACTTTCCTTTATTTCTTTTTTATTGTACTGATTCCTATAAGTCAAGGTGTGTGGGACGTGTTAATTAAAATGCAAGTTATCAGCTTTATTTTACCAGGGGTTTTTGGTTTATTAGCAGTAGGGTGATTTACATTAGTTGAGCGTAAGGTGTTGGGTTATATTATGACTCGTAAAGGCCCCAATAAAGTGGGGTTTTTAGGGCTAATACAGCCAATAAGTGATGGGGCTAAACTATTTTCTAAAGAAATGCTTGTGCCAATATATAGGAATTTTGTCCCATTCCTGGTGTGCCCTGTGGTGACGTTTTTTATTGCCTTGTTGCTGTGATTGCTATATCCATTTCACTCTTCAGAGGGTGTGTTTACGTGTGGGGTATTATTCTATCTGGCAAATTCTGGGACTACTGTTTATGGGGTGATGGTGGCAGGATGATCATCAAATTCAAAATATGCCCTTTTAGGGACCATGCGGGCTATGGCACAAAGTATTTCATACGAAGTGAGAATAGCATTAGTGCTGTTAAGATGTGTTTTCATGTCGGGGTCAATGCATCTTCAATCCGTGAAGTTGTTGTTTATCATGGGTGCAATTTTACCTTTTTTTGTGGTGTGATTAATTTCTATGTTAGCAGAAACTAATCGTGCGCCATTTGATTTTGTAGAGGGCGAATCAGAGCTGGTTTCAGGTTTTAACGTGGAGTATAGTAGTGGGGGTTTTGCCCTTATTTACATAGCAGAGTACTCTAATATGTTGTTTAACAGCTTGTTCACATGTGTGATATTTTTGGGTACAAGGGACGCAATAATGGTTGGACAGGCCTGAATTTTTCTTTTTTTTTTCTTGTGAGCTCGTGGGACTTTTCCTCGTTTTCGATATGACATACTAATAGGATTGGCTTGAAAGACTTTTTTATGTATTGTTTTAGGGTTGAGTTTATTTACTACTATAATAATTTATACTTTataATTAGGCGGTTTGAGGGCCCTTTAAGAGTTTTGGGGGGTTTTACTTTAATTTCTGGTTTGATCATAGTAGTCTCAACTGATAGGCACCTAGCTGCATGGGTTGGGATAGAAGTAAATATGCTTGGGTTTATGTGCCTTTTGAGTGTTAAATCCGTGTTAAACATGCGTGTCTTGATTAATTATTTTGTTTTTCAGAGACTTGGCTCGACTATATATTTGTTTGGGTCAAGTGTTATTTTGTTTAATATTGCTTTAGGGTATTTTTTAATTCATCTGGGACTTCTTTGCAAAGCTGGTCTTTTTCCTTTTTGGGTGTGGGTTCCTTCTGTAGTCAACTCTAGGGGCTGATTTGTTAGCTATCTATTATTAGGGATTCAAAAAGTTGGGCCTTTATTTTTGGGTGTGTGGTCCCCTTGCAGAGAGTTTTTATATTTTGTAATTTTTGCTATAAGGGCTTTGGGCGGTTTAGGCGGGTGTATCCAGAATTCTTATCGTGATGTATTGGTGTATTCTTCTTTTGTCCATAGTGCGTGAATGCTGGTATGTTTAATTGAGTCTCAGAATTTATTTCTTTTTTATGTTGGAGCTTATCTTGTACAATTAGGTTTAGTTGTTTACTACTTGTGGCGCAGAAATGCAAGCTCTGTAAAGAGAGGGAAATGATCCCTTATAGTAGCAAGGTGTTTAATAAGCTTGAGGGGGTTGCCCCCATTAGCCGGGTTTGTGGTGAAGATAACTGTTGTTTTTTGCGTTGACAAATTAATTTTGTTATTTACATTAGCTGGTTCTATTACGGCCATATTTTATTATTTGAAAGCTGCAAATAGCTCCATTGTTAAATTATTAAATGATGGGGGCGTTTTTCTCTCTTTTACTTTTGGTTTGTATGCTTGAATTTATTTATTGGGGTGCTTGCTTTTGTAATAATCTGTATCTATCCTTTGGTTGGTTGTGATGATGGGTGTTTGTtttatgttatctataatgCTCATGTTATCTATGACGGGGCAGTGGAGTCGTGAAAAGGTTTCCCCCTATGAGTGCGGGTTTGATCCGATTCTTAGGGCCCGTAGGAGGTTTTCTTTGCGCTTTTTTCTGCTTGGCGTTTTGTTTTTAGTGTTTGATGTGGAAGTGGTTATGGTTGTTCCACTTTTGTTTGTATTGTACGGGGGGGTGAAGGTAGTGGGCCTTGTGTGTTTAGTAGGGTTCTTACATGTTCTTACTATTGGGTGCCTCTATGAGCGTCGCGACGGGTCGATGGATTGGATTAGTGAGGTGGTTATTGGTCTTGTTATATGTATACTTTTTTTAGGCTTGCTAGGTAGCTTAGAGTTATCAATTGCTGGCTTGTCTTTACTAGGTGCAATAgcgATGTTATCTTTATTTTTATGCGCTCAATACTCTGAGTTAATTGGATTTTTTAATTTGGACTTTCCAGGGCAGGCCTTAGTAGTTCTTAGAATTTATATTAGATTTTTAATGGTGTTGGGCAGGGCCGCGGTTTCCCGTTTTAGTGCATTTAATAGACTTATTACTTGTATCGGTGTTTTGTTAGTTTGTGCTTTTAGTGTGAGGGCCACTTTCTTCTTCTTCGTTTTTTTTGAGGGGGTTTTGTTTCCTACTTTAATGTTGATTGTAGGATGGCGGTTACAAGCAGTTGTTTATATAGTTATTTATACTGTTATAGGGTCACTCCCACTTTTGTACGGGTTTGGGAAGTTATACTTTAATTACAGTGATAATTTATTTTTGGAGTACTTTTTGGATAAAAGAATTTTGAGTTTTAGTTGGCTTTATTTGTTAGCGTTTTTAGTTAAGCTTCCAGTTTTCCCCTTGCATTTATGATTGCCTAAGGCTCATGTAGAGGCTCCAGTTGCCGGTTCTATAATTTTAGCAGGCCTTTTGCTTAAGTTAGGGGGTTACGGGATTATTCGTTTAAGAGGCCTTCTTGTTATCAAAAGAATTAGAATAGCTATACTGGTAGTAATAGTTAGGCTTTTTGGAGGGATTCTTACAAGTATGGTTTGTTTACGTCAGACAGATTTTAAATCCTTAGTGGCTTATTCCTCTGTTGGACATATAAGTTTTGTTTTAGTCTTATTGAGTAATACTTTATGGGGGCTTATAGGGGCGATGTTGGTTATAATCGGGCATGGGCTGTGCTCTTCTGGTTTATTTTCTTTGGTTAATGTTTTTTATCTTAGAAGTCGCTCTCGTTTGTTGGCAATAAATAAGGGATTTTTAATACTTAGCCCTTGTGTCGCTTTGTTGTGTTTTCTGTTGAGGGTCAGAAATATAGCCAGCCCACCTAGTTTGAACTTATTTGGAGAACTTTTTATTTATATAGCGGGTGCTTCTATAAATATACTGTTTTTTCCTTTATTAATGTTGTTGAGATTTTTGAGCGCTTGCTATAGGCTTTATATTTATATCAGCTCCCAACACGGCAAATGTATAAATAGACTAGACTCACGAATAAGTATAATAGACATTTCGGTGTTGACTTTTCATTGAATGCCTTTAAATTTTTTGTTTGTAGTTATTCCATAGGTGCGCAGAATACATTTGATTACGATTTTCTTAGGGATGGAGTTTAGAGCGCTTGGCCTGTTTATCGTTGGGTCTTTATCGGCGTACAATAGTCTGTTTATTCTACTACTTGTAATTTGTACTAGGGTGTCTGAAGCAGCTATTATGCTGTCTTTGATGGTTATAATGACTCGTTTGTACGGAAATGATCGATGTTTGAGTTTGATGACTGATAATTTAAAGTTAATGAAGTTTTAGGTTGTATTTTTATGGTTTTAGGATGGGGTGTAATAAGTATAATCCCCTTTAGCTCTTTAGTTCTTGTTGACTATAGAATTTGATTATCTAGAAATTTGTCGGTGAATTTAACATTGCTGTTAGATCAAGTTAGAGGGTTGTTCATAGCTACGATTTTTTTGATTTCGGGGTCTGTTTTAATTTACTGTTCTTGGTATATGGCCGATGAAATTTATTTTTTGCGTTTTATTTATCTTGTTGTATTTTTCGTTCTATCTATGATATCCCTAATTATAATTCCTAATTTAATTGCTCTTCTGCTGGGATGAGATGGGCTTGGTATTACCTCTTTTTTATTGGTGGTTTATTACCAAAATAATAAGTCTTTGGGGGCAGGCATAGTCACAGCTTTGACTAATCGAGTTGGAGATGCAATCCTTTTATGTATCATTGGCGTATTTGCTAGGGAGGGAGGATGAATCCTATTTGAGTTTTTACCTAGAATAAGGTATTTTGTCCCTTTTCTTTTAGTTATAGCTGCTGTTACTAAAAGGGCCCAAGTGCCCTATTCGGCGTGGTTGCCTGCTGCAATAGCTGCCCCCACCCCTGTTTCTGCACTAGTTCATTCCTCTACTTTGGTCACAGCTGGGGTTTACCTTTTGATTCGTTCTTACCCCCTTCTTTCTCAAAGATCTTTAAGGGTGTTAAAGTGTCTTAGACTTTTCACTTTACTAATGGCTGGGAGGGTGGCCCTTGTTGAGGTGGATTTAAAAAAGATTGTAGCATTATCTACTTTAAGCCAATTGAGAATAATATTATTCGCTATTTCAATTTGTTTACCAAAAGTGGCTTTTTTCCATCTTATCACTCATGCTATGTTTAAATCTCTTTTGTTTTTAAGTACCGGGGTTGTGATTCACACAAGGTTAAAATGGCAGGATATTCGCTTTTTAGGGAAAAACTGAGCTCGTTTGCCCGTTAGAATGAGTTGTGTCACTGCCGCGAGTCTTTCTTTGTGCGGGATGCCTTTTTTGAGAGGGTTCTATTCAAAAGATTTGATTATTGAATTTCAAGGCGGGGATTTGGTTATTTATTTTATACTAATTGTTGGAACTTTATTTACCTCTTGGTACTCCCTTCGTATATTTAATTTGTTTTTGAGTAGAAATAAGAGTGTTAGTCCTGTGGTTCACGCAGAAGAAGCCAGGAGTGTTAAATTTGCTTACAGGGGCTTATTGATTAGCTCTGTGATTATAGGGTTTTTATTAGTTAACTTAGTCTCAGACCTTGATCTCACGGCTATGGTGAGTAATGTGGAAAAGTTTGTTGTAATATTACTAGTGGTGGCTATTATCATTGAGGTTTTTGCAGGATGAAAACGGAAAACCAAAGCGGGTTATGGCTATTTGGCTAGTATGTGGCATTTTAAACTGTTACAATTTAGCCCTAGTGCGGGTTTAAAGCTAGCTAGTCTTATTACAGTTAGAATGGAGAAAGGATGGTTAGAAAAAGTTGGGCCCCAAGGAAGAGTTCAAACGTTGGGTTTAATTAATCAGTACCATTTTTTATTTGTGTTGCTCTTTAGGTTATTTATTGTAATTATTTTGTTCTTGTAATTGTTAGAAACATTCTTCTTTTTCATTTCCTGTTTTGTATGCATGTTGAGGATCGGGGAGCCTTTGTTTATGGGTTTGGCTTTACTTGTTGTATCCCTTATTATTTCAATTTTGTTGGGGTTAGAAATAGGGAGTCTTGTGGGTTATTTCGTTTTTTTAATCTATATTGGTGGATTAATAGTTTTGTTTGGATATGTGCTTAGAATTTTCCCAAATCAGCGTTTTGGGGCCCCTGTATTAGTTGTTAAACTATTATTATTTTTATTAGGATTTGTTTCAGTTTCTCATAAAAATAAAAGAGATCACTTTTTGAGTTGGGGGGATTTTGGCTCGATATACCTGTTTGTTGCGTTTCTTCTTCTTTTTGTATTGTTGTTAGTTGTTGCTTTTTGTAAGAAGCGTCGTATACCACTCCGCACGGTG"/>
                            <sequence id="seq_Bathymodiolus_japonicusAP014560" spec="Sequence" taxon="Bathymodiolus_japonicusAP014560" totalcount="4" value="GTGTTGTTAGATTTGTTATCAGGTTTCGACtcttttTCTTATAATCTAAGATGATCGTCATTTTTACGTatcTTAAGTTTTTATTTTATCTTGATCTTGGCCAGCACTTTGTTTTTACCTTTTACCAAGGGGTTAGCTGTTAGTTGGAGTATGTTCAAAAGTTCAACTGGCATGAATTTATCAGGATTTCCATTAATTGTTTCTTCCCTATTTATTTTTTTAATAAGAGTGAATATAATGGGTTTGGTGCCTTTCTCTTTTAGTGTGACGTCTCATTTAAGTTTGGGCCCAGCTTTAGCTTTTTTAATGTGGGGCTCTTTATGAGTCTCAGGACATCGAGTTAGATCTAAGCAAAATTTAACTAGGTTGGTGCCAAGGTTTCCAATGTTTTTAGTTCCTTTTTTGTTATTAGTTGAAATTGTTACTATTAGTTCTCGTCCGATTACGCTTGGCTTTCGATTAATAATTAATATTATTGCGGGGCATTTAATCTTGTCTATGGGATCTAATGTTAATAGATTCATTTCTTTAGGTCCTTTTTTTGGTGCAGTTTATTTTTCTTTATTTGCAATAGGATTGGCGGCGGAATTAGCTGTAGGCCTAATTCAAGCTTTCATTTTCTGCTCTTTATTGAGTCTTTATACTAATGATCATGCCAATTAATGATCGGGAATAATTGGTACAAGTTTGAGTATGTTGATTCGTATTGAATTGGCTCGTCCTGGGAGTggaTTTTTAGGTGATGATCAGCTTTATAATGTTGTAACTCATGCATTGGTTATAATTTTTTTCATGATGCCTTTGATGGTGGGTGGTTTTGGAAATTGGCTACTTCCTTTGATAATAGGTTCAATTGACATAATCTTTCCTCGTTTAAATAATTTAAGGTTTTGGTTCTTACCAGCTTCTCTCTTTACTCTTTTGTTGTCTACTTTTATTGAGAGAGGTGCTGGAACTGGTTGAACTTTGTACCCACCCCTGTCTTCCTACACTGGACACAGGGGCCCAGCTGTGGATATATCTTTATTTTCTTTACATTTAGCAGGTGCTTCTTCTATTGGTGGTTCAATTAATTTTTTAACTAGGATGAAGAATATGTCTGTAGAAAGAATACGAGGGGAGCGGATAGTTTTATTTGTTTGATCTATGGCTGTAACAGCAGTTTTACTATTAGTTTCTTTACCTGTATTAGCAGGAGGAATTACTATGCTGATTTTTGATCGTCATTTCAATACTTCTTTTTACGACCCTAGAGGTGGTGGAGATCCAGTTTTATACCAACATTTGTTTTGGTTTTTTGGGCACCCAGAAGTCTACGTTCTTATTTTACCAGGATTTGGAATAGTGTCTCATGTAGTTGCTCATTGTGCAGGAAAGGATGAAGTGTTTGGTGTGCTAGGAATAGTTTATGCTATGGTTTGTATCGGTGTCCTTGGGTTTATTGTTTGAGGCCATCATATATTCACTGTAGGAATAGATGTAGACTCTCGAGCTTATTTTACTTCAGCTACAATAATTATTGCTGTGCCAACTGGAGTTAAAGTGTTTAGTTGATTGGCTACTTTAAATGGAGGAAACTTGTTACATGAGCCTGCACTTTATTGGGCGGTTGGTTTCATCTTCCTTTTTACTGTTGGGGGTCTTACTGGTATTATGTTATCAAATTCTTCTCTTGATGTGGCGTTGCATGACACTTATTATGTTACTGCTCATTTTCATTATGTCCTTTCTATAGGGGCAGTATTTGCCCTATTCTGTGGGTTTTTTCATTGATTTCCTTTATTCTATGGGTATTGTTACCATGAACGTTGAAGCAAAGCTCATTTTTTTATCATGTTTATTGGTGTAAATATCACTTTTTTTCCTCAACATTTTTTAGGCTTAAGAGGAATACCTCGTCGTTATTCTGACTATCCAGATTGTTTTATAAAATGGCATGTAGTGTCATCTTTAGGTTCATGATTGAGATTTGTTAGTGTTTTATACTTTCTTTTTATTGTGTGGGAAGCTTTGGTAAGACAACGAGGTGTTGTTTGTAAAAGAAATCGACCTGGGGCTATTGAATGAAGGGAGTGATGTTGTCCTTTGATGCCATTATGAGGTAGTTTTAGGTTTCAAGATTGTTATTATCATATTGGGGAGTATCTTGGTTTGTTTCATGAGGGCGTGATGTGTCTTATAGTTTTCATTTTGTCTGTTGTGCTGTATGGAGTAGGTTGGGTTTTTTCTTCGGGAAGAAGGTTTCGTTATTTACGTGAGGCACAAGCGGTAGAAACAGCATGAACCATTATTCCTAGGGTGTGTTTAGTTTGTGTGGCTATCCCTTCTATACACTTATTGTATGTAATAGATGAAATTGGTAACCCTAAATTCTGTTTTAAAGCAATTGGTCATCAATGGTTTTGATCGTATGAGATGGAAGATGTGCTAGGATTTGATTCTTTTATGGAGCGGGAAATAGATAGGGGTTATCGGTTATTGGATGTAGACCAACGGATGGTTGCGCCGGCTAATACCGGAATTCGGTGTATAGTAAGAAGGGCAGATGTCATTCATTCCTTTGCCCTCCCTGGTTGCATATTAAAAGTAGACGCGATTCCAGGCCGTGTTAATGAAGTTCCTATAACTGTAAACATGTGTGGAGTTCTTTATGGTCAGTGTTCTGAGATTTGTGGAGCAAATCACAGGTTTATGCCCATTGTAATTGAATTCATTCATCCGCGAGTGTACAATTTATGGGTAGAGTCTTTTGACATC------------------------ATGCCACGTAATGCTTTTTATTTGGTCGGGCCAAGCCCGTGGCCTGTTTTTACTTCTATAGGAGCTTTTTGTATGGCAGTAGGTTTTGTTTCTTGATTTCATAAGCATGGCTACGTTCTTTTATTAGGTGTGGTTGTGTTAATTCTTTCTTTAAGTCAATGGTGGCGTGATGTCATGCGTGAAGGTGATTTAGGTTTTCATACTTCATATGTTGTTAAAGGTTTGCGGGATGGATTTATCCTTTTTTTGGTCTCAGAAATTATATTCTTCTTTTCTTTATTTTGAGCTTTTTTCCACATAAGTTTAGCCCCTGATATTTCAATGGGGTGTATATGACCTCCCAAAGGTTTGGAGACTTTAGACCCTATAAAAGTACCATTATGTGGAACTACAGTACTAGTTGGTTCTGGCGCGTCCCTTATGTATTCTCATGCTGCTATTCGTGCAGGTTTTAATACTCACGCAGTTTTAGGAACTTTTTATACTATTGTGTTAGGTTTGTTTTTTACACGATTACAAGGATACGAATATTATTGGGCTAGGTTTACTATCGCTGATAGTGCTTATGGGAGTTTGTTTTATATTATGACCGGGTTTCATGGCCTTCATGTTATGTTTGGAACAGGGTTTTTACTTGTAAGCTTAGTTCGTTTGATACGTAATCGGTTTACCCCACGCAACCATTTTGGGTTTATGGTGTGTTCTTGATACTGACATTTTGTTGATGTCGTTTGAATTGGTTTATATTTAGTTGTTTATTGTTGGGGTAGTTAACCTTTACGCAAACAGGATAGAGTAATAAAAATTTTAAATAATAGATTATATGATTTGCCTGCGCCTGTTAATTTAAGGGTTTGATGAAATTTTGGGTCTTTGTTAGGCTTATGCTTGGTTATTCAAATTGTTACAGGTTTTATTTTAAGCGTCCATTATACGGCCCACACAACTATGTCATTTGATTCGCTTATTCATGTGGTTCGTAACGTAAATAATGGTTGGTTAATTCGTGGGATACATGCTAATGGTGCGTCTCTTTTCTTTGTTTGTGCTTATTTTCACATTGGTCGTGGTTTGTATTATGGTTCTTATAAGTCTCGTATGGTGTGAAATGTAGGGGTAATTTTGCTTTTTCTTCTGATAGCTACTGCTTTTTTAGGTTATGTCCTCCCTTGAGGGCAGATGTCTTATTGAGGGGCAACTGTTATTACAAAACTAGTAACTGCTGTGCCTTATGTTGGTAACATAATTTTGTATTGAATTTGGGGTGGTTTCACAGTTTGTAATGCCACCTTGGTGCGATTTTATTCTTTTCATTTCACTCTTCCATTTGTTATAATTGTTTTTAGTGTTCTTCATTTGCTTTACTTGCATGAAGAAGGGGCCAATAACCCGTTGGGGGTTAGTGCAGATGTGGCTTTGGTGCGGTTTCATCCTTTTTACACATATAAGGATGCAGTAGGATTCTTTATTTTGTTTTTTGGTCTTTTATTTTTAGCTTGTTATTTTCCAGACCTTTTAGGAAATGTGAATAATTGAATTCCTGCAAATGTAATAAACACTCCCCTTCAAATTGAGCCTGAGTGATACTTCTTATTTGCTTACTCTATTCTTCGTGCAATCCCCAATAAAACTGGCGGAGTTGCTGCTTTGGTGGCATCAGTTTTAATTTTATTTCTTATTCCTAGGTTGCACACCGGCCAGTTCCGTTCCAATAGGTTTTATCCTTTAGGTCAACTTTTCTTTTGGCTCTTTGTTTTAGTTTGAGTAGGTTTAACATGACTTGGGGCTTGTCCGGTGCAGCACCCTTATGATTCTTTGGGGTACTTTTTTACTTTCCTCTATTTCTTTTTTATTATGCTGATCCCTATAAGACAAGGCATGTGGGATTGGTTAATTAAAATGCAAGTTATCAGCTTTATTTTACCAGGAGTTTTTGGTTTATTAGCAGTAGGATGATTTACATTAGTTGAGCGTAAAGTGTTAGGTTACATTATAACTCGTAAAGGCCCCAATAAAGTGGGACTTTTAGGGTTAATGCAACCAATAAGTGATGGGGCTAAACTATTTTCTAAAGAACTGGTTGTGCCAATATATAGGAATTTTGTTCCATTTCTGGTGTGTCCTGTGGTGACGTTCTTTATCGCCTTGTTGCTATGATTGCTTTACCCATTTCACTCTTCAGAAGGTATATTTATGTGCGGGGTATTATTTTATTTGGCAAATTCTGGAGCTAACGTTTATGGGGTAATGGTGGCAGGATGATCATCAAATTCAAAATATGCCCTTTTAGGGGCCATGCGGGCTATGGCACAAAGTATTTCATACGAAGTGAGAATGGCATTAGTACTTTTAAGATGTGTTTTTATATCAGGGTCAATACATCTTCAATCCGTGAAGTTGTTGTTTTTTATGGGTGCAATTCTACCTTTTTTTGTGGTGTGATTAATTTCTATGTTAGCAGAAACTAATCGTGCACCATTTGATTTTGTAGAGGGCGAATCAGAGCTGGTGTCAGGTTTTAATGTGGAGTATAGTAGGGGCGGGTTCGCCCTTATTTTCATAGCAGAATACTCTAATATGTTGTTCAATAGCTTGTTTACATGTGTAATATTTTTGGGCACAAGTGACGCAATAATGGTCGGGCAGGCATGAATTTTTCTTTTCTTTTTTTTGTGGGCTCGTGGAACTTTTCCTCGTTTTCGATACGATATGTTAATAAGGTTGGCTTGAAAGACTTTTTTATGTATTGTCTTGGGGTTGAGTTTATTTGTTTCTATAATTATTTATATTTTataattaggcggtttgagggccctttaATAGTTTTGAGGGGTTTTACTCTAACTTTTGGTTTGATTATTATAGTTTCAACTGATAGCCACATGACTGCGTGGGTTGGGATAGAAGTAAATATGCTTGGGTTTATATGCCTTTTGGGAATTAAATCAGTGTTAAATATGCGTGTTTTGATTAATTATTTTGTTTTTCAGAGACTTGGTTCAACTATGTATTTGTTCGGTTCAAGCGTTATTTTGTTTAATATTGCTTTAGGGTACTTTTTAATTCATTTAGGACTTCTTTGCAAAGCTGGCCTTTTCCCTTTTTGGGTATGGGTTCCTTCTGTAGTAAATTCTAGGGGTTGACTTGTTAGCTATCTATTATTAGGTATTCAAAAAGTTGGGCCTTTACTTTTGGGTGTGTGGTCTCCTTGTAGGGAATTTTTATATCTTGTAATTTTTGCCATAAGGGTTTTGGGTGGTTTAGGCGGGTCTATTCAGAACTCTTATCGTGATGTATTGGTGTATTCTTCTTTTGTTCATGGTGCGTGAATGTTGGTATGTTTAATTGAGTCTCAGAATTTATTCTTTTTTTATATTGGAGCTTATCTTGTACAATTAGGTTTAGTTGTTTACTATCTGTGGTGCAGAAATGCAAATTCTATAAAAAGAGGAAAATGGTCTCTTATAGTAGCAAGGTCTCTAATAAGTTTGAGGGGGTTACCTCCATTAGCTGGTTTTGTGGTAAAGATAGTTGTTGTTTTTTGCGTTGATAAATTAATTTTGTTATTTACATTAGCTGGTTCTATTATGGCCATATTTTACTACTTGAAAGCGGCAAATAGCTCTATCGTTAAATTATTAGATGATGAGGGCTGCTTTCTCTCTTTTACTTTTGGTTTATATGCTTGAATCTATTTATTGGGGTGTCTTTTCTTGTAATAATCTGTGTTTGTTTTTTGGCTGGTTGTGATAATGGGTGTTTGTTTTATGTTATCTATAATGctcatgttatctatgacgGGGCAGTGGAGTCGTGAAAAGGTTTCCCCCTATGAGTGTGGGTTTGATCCAATTCTTAGGGCCCGTAGGAGGTTTTCTTTGCGGTTTTTCTTACTTGGTGTGTTGTTTTTAGTGTTTGATGTGGAAGTGGTTATGGTTGTTCCACTTTTGTTTGTATTGTACGGAGGGGCGGAGGTAGTGGGTGTTGTATGTTTAGTGGGGTTTTTACATGTGCTTACTATTGGGTGTCTTTATGAGCGTCGTGATGGGTCCATGGATTGGGTTAGTGAAGTGATTATTGGTCTTGTTATATGTATACTTTTTTTAGGTTTGTTGGGTAGATTAGAGTTATCAATTGCTGGATTGTCTTTATTGGGCGCGATAgcgATGATATCTTTATTTTTGTGCGCTGAGTACTCTGAGTTAACTGGAGTTTTTAATTTGGATTTCCCAGGGCAGGCTTTAGTAGTCCTTAGAATTTATATTAGATTTTTAATGGTGATGGGCAGGGCTATGGTTTCTCGTTTTAGTAGGTTTAATAGCCTTATTATTTGTATTGGTGCTTTGTTAATTTGTGCCTTTAGTGTGAGTGCCACTTTCTTCTTTTTCGTTCTTTTTGAGGGGGTTTTGTTCCCTACTTTACTGTTGGTTGTAGGGTGGCGATTGCAAGCAGTTGTTTATATGGTTATTTATACTGTTATAGGATCACTTCCACTTTTGTACGGGTTTGGGAGTCTATATTTTAATTATAGTGATAATTTATTTTTGGAGTACTTTTTGGACAAAAGAATTTTGAGTTTTAGTTGGCTTTATCTGTTAGCGTTTTTAGTTAAGCTCCCTGTTTTTCCTCTACATTTATGATTACCTAAGGCTCATGTAGAGGCTCCAGTTGCTGGTTCTATGATTTTGGCAGGCCTTTTGCTTAAGTTAGGGGGTTACGGGGTTATTCGTTTAAGAGGCCTTCTTATTATTAAAAGAATCAGAATAACTATATTAGTGGTAATAGTTAGGCTTTTTGGAGGAATTCTTACAAGTATGGTTTGTTTACGTCAGACAGATTTTAAATCTTTAGTAGCTTATTCTTCTGTTGGGCACATAAGTTTTGTTTTAGTTTTATTGAGTAATACTTTATGGGGGCTTATAGGGGCCATGCTAGTCATAATTGGGCATGGTTTATGTTCCTCTGGCTTATTTTCTTTGGTTAATACTTTCTATCTTAGAAGTCGTTCTCGCTTGCTGGCAATAAATAAGGGGTATTTAATACTTAGCCCTTGTGTAGCTTTGTTGTGCTTTTTGCTGAGGGTTAGAAATATAGCTAGCCCACCCAGGTTGAACCTATTTGGAGAACTTTTTATTTATATAGCAGGTGCTTCTATAAACATGTTGTTTTTCCCTTTATTAATGTTGTTGAGGTTTTTGAGTGCCTGCTATAGGCTTTATATTTATATTAGTTCCCAACATGGTAAATGTATGAATAGATTAGACTCACGTACAAGTATAAGAGATATTTCGGTGTTGGCTTTTCATTGAATGCCTTTAAACTTTTTGTTTGTAGTTATTCCATAGGTGCGTAGAACACATTTAATTACGATCTTTCTAGGGATGGAGTTTAGTGCACTTGGCGTTTTTGTGATTGGATCTTTATCGGCGTACAACAGTTTATTTGTTTTATTAGTTGTAATCTGTATTAGGGTATCTGAAGCAGCCATTATGCTGTCTTTGATGGTCATAATAACTCGTATGTACGGAAACGATCGATGTCTGAATCTAATAACTGATAATTTAAAGTTAATGAAGTTTTAGGTTGTATTTTTATGGTTTTAGGGTGGGGTACTATAAGTATAGTTCCCTTTAGCCCTTTAGTTCTTGTTGACTATAGAATTTGATTATCTAGAAATTTGTCAGTAAATTTGACATTATTGTTAGATCAAGTTAGGGGGTTATTTATAGCTACCATTTTTTTGATTTCGGGGTCTGTTTTAGTTTATTGCTCTTGGTATATAGCGGATGAAATTTATTTTTCGCGTTTCATTTATCTTGTTGTACTTTTTGTTTTATCTATAATATCCTTAATTATAATCCCTAATTTAATTGCTCTTTTACTGGGATGAGATGGACTTGGTATTACCTCTTTTTTATTGGTGGTTTATTATCAAAATAATAAGTCTTTGGGAGCAGGCATAGTTACGGCCCTGACTAATCGTGTCGGAGATTCAATCCTCTTATGTATTATTGGTGTGTTTGCTAGGGAGGGAGGGTGAGTATTATTTGAGTTTTTACCTAGTATAGGGTATTTTGTCCCTTTTCTTTTAGTAATAGCAGCTATTACTAAAAGAGCTCAAGTGCCTTATTCGGCGTGGTTGCCTGCTGCAATAGCTGCCCCTACCCCTGTTTCTGCATTAGTTCACTCGTCTACTTTGGTTACAGCTGGGGTTTATCTTTTGATTCGTTCCTACCCACTTCTTTCTCAAAGATCTTTAAGGGTGCTAAAGTGTCTCAGGCTTTTTACTTTACTAATAGCTGGGAGGGTGGCTCTTGTTGAGGTGGATTTAAAAAAGATTGTAGCATTATCTACTTTAAGCCAGTTAAGAATAATATTATTTGCTATCTCAATTTGTCTACCAAAAGTAGCTTTTTTTCATCTTATTACCCATGCTATATTTAAGTCTCTTTTGTTTCTAAGTGCAGGGGTTGTGATTCACAGAAGGTTAAAATGACAGGATATTCGTTTTTTAGGAAAAAATTGAGCGCGGTTGCCAGTCAGGATGAGTTGTGTTACTGCCGCGAGTCTTTCTTTATGTGGCATACCCTTTCTGAGGGGGTTTTACTCAAAAGACTTGATTATTGAATTTCAAGGTGGGGATTTGGTTGTTTACTTTATAGTAGTTGTTGGAACTTTATTTACCTCTTGATATTCCCTCCGTATATTTAATCTGTTTTTGAGTGCAAATAAGAGTACTAGTCTTGTAACTCACGCGAAAGAAGATAGGAGAGTTAAACTAGCTTACAGGGGTTTATTGGTTAGATCTGTGATTATAGGTTTTTTATTAGTTAACTTAGTTTCAGACTTTGATCTCATGGCTATGGTGAGTAATGTGGAAAAATTTGTTGTAATATCATTGGTGGTTGCTGCCATCATTGAGGTTTCTGCAGGATGAAAAAGGAATAAAAAAGTAGGTTATGGTTATTTGGCTAGTATATGGCATTTTAAGCTGTTACAATTTAGTCCTAGTGCAGGCTTAAAGTTAGCTAGTCTTATTACAGTTAGAATGGAGAAAGGGTGATTAGAAAAAATTGGCCCTCAAGGAAGAGTTCAAACTTTAGGTTTTAGTAACCAATACCATTTTTTAACTGTGTTGCTTTTTAGGCTATTTCTTGTGATTATTTTGTGCTTGTAGTTGTTAGAAACATTTCTCTTTTTTGTTTCTTGTTTGGTATGCATGTTAAGGATCAGAGAGCCTTTGTTTATGGGTTTGTCCCTATTCGTTGTATCTTTTATTATTTCAATTCTATTAGGGCTGGAAATGGGTAGCCTTGTGGGTTATTTCGTTTTTTTAATTTATATTGGTGGATTAATAGTTTTGTTTGGATATGTGCTTAGAATTTTTCCGAATCAGCGGTTTGGGGTCCCTGTATTGTTTGTCAAATTATTATCAGTTCTATTAAGATTCGTTTTGGTTTTTCATAAAAATAAGGGAGACCAGTTTTTAAGTTTGGGGGATTTTGGCTCGATATACCTGTTTGTTGCGTTTCTTCTTCTTTTTGTATTGTTGTTAGTTGTTGCTTTTTGTAAGAAGCGTCGCATGCCTCTTCGCATGGTG"/>
                            <sequence id="seq_Bathymodiolus_securiformisNC0395" spec="Sequence" taxon="Bathymodiolus_securiformisNC0395" totalcount="4" value="GTGCTATTAGATTTGTTGTCAGGTTTTGACtcttttTCTTACAATATGAGTTGGTCATCTTTCTTACGTatcTTAAGCTTTTATCTTATTTTGACTTTGGTTAGTATTTTGTTTTTATCTTTTACTAAGGGTTTAGCTGTTAGTTGGAGTATGTTTAAAACTTCAACCGGCATGAGTTTATCAGGATTTCCATTAATTGTTTCTTCTTTGTTCATTTTTTTAATAAGAGTAAATATAATGGGTTTGGTACCTTTTTCTTTTAGTGTGACGTCTCATTTAAGTTTAGGCCCTGCCCTAGCTTTTTTAATGTGGGGTTCTTTGTGAATTTCAGGCCATCGAGTTAGCTCTAAGCAAAATTTAACTAGGTTGGTACCAAGGTTTCCTATATTTTTAGTTCCTTTTTTGCTATTAGTTGAAATTGTTACCATTAGTTCTCGCCCGATTACTCTTGGCTTTCGATTGATAATTAATATCATTGCGGGGCATTTAATTTTATCTATGGGAACTAATGTTAATAGATTTATTTCTTTAGGCCCTTTTTATGGTGCGGTTTACTTTTCTTTATTTGCAATGGGATTAGCGGCGGAATTAGCTGTAGGGCTAATTCAAGCTTTTATTTTTTGCTCTTTATTGAGACTTTACACTAATGATCACGCCAATTAATGATCGGGAATAATTGGTACAAGTTTGAGGATGTTGATTCGTATTGAATTAGCTCGTCCTGGGAGCggaTTTTTAGGAGATGACCAGCTTTATAATGTTGTAACTCATGCATTGGTTATGATTTTTTTTATAATGCCTTTGATGGTGGGCGGTTTTGGAAATTGGCTACTTCCTTTAATAATAGGTTCAATTGACATAATTTTCCCTCGTTTAAATAATTTAAGGTTTTGGTTTTTGCCGGCGTCTCTTTTTACTCTTTTGTTATCTACTTTTATTGAGAGAGGCGCTGGAACTGGTTGAACTTTGTACCCCCCTTTATCTTCTTATACTGGTCATAGGGGCCCAGCCGTGGATATGTCTTTATTTTCTTTACATTTGGCAGGTGCTTCTTCTATTGGTGGTTCAATTAATTTTCTGACGAGAATGAAGAATATGTCGGTTGAAAGAATGCGAGGGGAGCGGATAGTTTTATTTGTTTGATCCATGGCCGTAACAGCAGTTTTATTATTAGTTTCTTTACCTGTATTAGCAGGAGGAATTACTATGTTGATTTTTGATCGTCATTTTAACACTTCTTTTTATGACCCTAGGGGCGGAGGAGACCCAGTTTTATACCAACATTTGTTTTGGTTTTTTGGGCATCCAGAAGTTTATGTCCTTATTTTACCAGGGTTCGGAATAGTGTCTCATGTGGTTGCTCATTGTGCGGGAAAGGATGAAGTGTTTGGTGTGTTAGGAATAGTTTATGCTATAGTTTGTATTGGTGTTTTGGGTTTTATTGTTTGAGGGCACCATATATTTACCGTAGGAATAGATGTAGACTCTCGAGCTTATTTTACTTCAGCTACAATAATTATTGCTGTTCCAACTGGAGTTAAAGTGTTTAGTTGATTGGCTACTTTAAATGGTGGAAATTTATTGCATGAGCCCGCACTTTATTGGGCAGTAGGTTTCATTTTTCTTTTTACTGTGGGAGGCCTTACTGGTATTATGCTATCAAATTCTTCTCTTGATGTGGCGTTGCATGATACTTATTATGTTACTGCTCACTTTCATTATGTTCTTTCTATAGGTGCAGTATTTGCCCTATTTTGTGGTTTCTTTCATTGATTTCCTTTATTTTATGGGTACTGCTACCATGAACGTTGAAGTAAAGCTCATTTTTTTATTATGTTTATTGGTGTAAATATTACTTTCTTCCCCCAGCATTTTTTAGGTTTAAGTGGGATGCCTCGTCGTTACTCTGATTATCCAGATTGTTTTATAAAATGGCATGTAGTGTCATCTTTAGGGTCATGGCTGAGATTTGTCAGTGTTTTATACTTTCTTTTTATTGTGTGGGAAGCTTTGGTAAGACAACGAGGTGTTGTGTGTAAAAGAAACCGACCCGGGGCTATTGAATGAAGGGAGTGGTGTTGTCCTTTGATGCCATTATGAGGTAGTTTTAGGTTTCAAGATTGTTATTATCATATTGGGGAGTATCTTGGTTTGTTTCATGAGGGTGTGATATGCCTTATAATTTTTATTTTGTCTGTTGTGTTGTATGGAGTAGGTTGGGTTTTCACCTCGGGAAGAAGGTTTCGTTATTTACGTGAGGCACAAGCGGTAGAAACAGCATGAACTATTATTCCTAGGGTGTGTTTAGTTTGTGTGGCTATCCCGTCTATACACTTATTGTATGTAATAGATGAAATTGGGAGTCCTAAGTTCTGTTTTAAAGCAATTGGCCATCAGTGATTCTGGTCTTACGAAATGGAAGATGTGTTGGGATTTGATTCTTTTATGGAGCGGGAGATAGAGAGAGGTTATCGATTATTGGATGTAGACCAACGGATGGTTGCGCCGGCTAATACCGGAATTCGATGCATGGTAAGAAGGGCGGATGTTATTCACTCCTTTGCTCTCCCTGGTTGCATATTAAAAGTCGACGCTATTCCAGGCCGTGTTAATGAAGTTCCTATAACTGTAAACATGTGTGGAGTTCTTTATGGTCAGTGCTCTGAGATTTGTGGCGCAAACCACAGGTTTATGCCCATTGTGATTGAATTTATTCATCCGCGTGTGTATAATTTATGGGTAGAATCTTTTGACATC------------------------ATGCCACGTAATGCTTTTTATTTGGTTGGGCCAAGTCCGTGGCCTGTTTTTACTTCTATAGGAGCTTTTTGTATGGCAGTAGGTTTCGTTTCTTGGTTTCATAAGCATGGTTATGCTCTTTTATTAGGTGTGGTTGTATTAATTCTTTCTTTAAGACAATGGTGGCGTGATGTTATGCGTGAGGGTGATTTAGGTTTTCACACTTCATATGTTGTTAAAGGTTTACGGGATGGATTTATTCTTTTTTTGGTTTCAGAAATTATATTTTTCTTTTCTTTATTTTGAGCTTTTTTCCACATAAGGTTAGCTCCTGATATTTCAATGGGATGTATGTGACCTCCTAAAGGTTTGGAAACTTTAGACCCTATAAAAGTTCCATTATGCGGAACAACCGTATTAGTGGGCTCTGGTGCGTCTCTTATGTATTCTCATGCTGCGATTCGTGCAGGTTTAAATACTCATGCAGTTTTAGGAACTTTTTATACTATTGTGTTAGGCTTGTTTTTTACACGGTTACAAGGATATGAATACTATTGAGCTAGGTTTACTATTGCTGATAGTGCTTATGGGAGTTTGTTTTATATTATAACTGGGTTTCATGGGCTTCATGTTATATTTGGGACAGGATTTTTACTTGTCAGCTTAGTTCGTTTAATGCGTAATCGGTTCACCCCACGCAACCATTTTGGGTTCATGGTGTGTTCTTGATATTGACATTTTGTTGATGTTGTTTGGATTGGCTTGTATTTAGTTGTCTATTGCTGGGGTAGTTAACCTTTACGCAAGCAGGATAGAGTAATAAAAATTTTAAATAATAGATTGTATGATTTACCCGCGCCTGTTAATTTAAGGGTCTGATGAAATTTTGGGTCTTTGTTAGGTTTATGCTTGGTTATTCAAATCGTTACAGGTTTCATCTTAAGCCTCCATTATACGGCCCACACAAATATGTCATTTGATGCGGTTATTCATGTGATTCGAAATGTAAATAATGGGTGGTTAATTCGTGGCATACATGCTAATGGTGCGTCTCTTTTCTTTGTTTGTGCTTATTTTCACATTGGTCGTGGTTTGTATTATGGTTCTTATAAGTCTCGGATGGTGTGAAATGTTGGGGTGATTTTGTTTTTTCTTCTTATAGCTACTGCTTTCTTGGGTTATGTTCTCCCTTGGGGGCAAATATCTTATTGAGGGGCAACTGTTATTACAAAATTAGTGACTGCTGTGCCTTATGTTGGTGATATAATTTTGTATTGAATTTGGGGCGGTTATACAGTTTGTAATGCTACTTTGGTGCGATTTTATTCCTTTCATTTTATTCTTCCATTTATTATAATTGTTTTTAGTGTTCTTCATTTGCTTTACTTGCATGAAGAGGGGGCTAACAACCCGTTGGGGGTGAGTGCAGATGTGGCTTTGGTGCGATTTCATCCTTTTTACACATATAAGGATGCAGTAGGTTTCTTCATTTTATTTTTTGGTCTTTTATTATTAGTTTGCTATTTTCCTGACCTTTTAGGAAACGCGAACAATTGAATTCCTGCGGATTCAATAAAAACTCCACTTCACATTGAACCAGAGTGGTACTTTTTATTTGCTTATTCTATTCTTCGTTCAATTCCTAATAAAGTAGGTGGGGCAGCTGCCTTGGTGCTATCAATTTTAATTTTATTTCTTGTTCCTAGGTTGCATACAGGTCAGTTTCGTTCTAACAGGTTTTATCCTTTAGGTCAGCTTTTCTTTTGGATTCTGGTTGCAGTTTGAGTGATTTTAACATGGCTTGGGGCTTGTTCGGTTCAGTACCCTTATGATTCTTTGGGGTGTTTCTTTACTTTCTTCTATTTCTTTTTTATTATACTAGTTCCTTTAAGACAAGGCGTGTGGGATTGGTTAATTAAGATGCAAGTTATCAGCTTTATTCTACCAGGAGTTTTTGGTTTATTGGCAGTAGGATGATTTACATTAGTCGAGCGCAAAGTGTTAGGTTATATCATGACTCGTAAAGGCCCTAATAAAGTGGGATTTTTAGGGTTAATGCAACCAATAAGTGATGGGGCTAAACTATTTTCTAAAGAAATACTAGTACCAATATATAGGAATTTTGTCCCATTTCTGGTGTGTCCTGTGGTGACATTTTTTATTGCCTTGGTGCTGTGATTACTATACCCATTTCACTCTTCTGAGGGTGTGTTTATGTGCGGGGTATTATTTTATCTGGCAAACTCTGGAGCTAATGTTTATGGCGTAATGGTGGCAGGGTGATCATCAAATTCAAAATATGCCCTTTTAGGGGCTATGCGGGCTATGGCACAAAGTATTTCATACGAAGTGAGAATAGCATTAGTACTGTTAAGATGTGTTTTTATGTCGGGGTCAATACATCTTCAATCTGTGAAGTTGTTGTTTATCATGGGTGCAATTTTACCTTTTTTTGTGGTGTGGTTAATTTCTATGTTAGCAGAAACTAATCGTGCACCATTTGATTTTGTAGAGGGCGAATCAGAGCTGGTATCAGGTTTTAACGTGGAGTACAGTAGAGGCGGGTTCGCCCTTATTTACATAGCAGAATATTCTAATATGTTGTTTAATAGCCTGTTTACATGCGTGATATTTTTGGGTACAAGTGACGCAGTAATAGTCGGGCAGGCATGAATTTTTCTTTTTTTTTTCTTGTGGGCTCGTGGGACTTTCCCTCGTTTTCGATATGATATACTAATAAGGCTGGCCTGAAAGACTTTTTTATGTATTGTTTTGGGGTTGAGTTTATTTATTTCTATAATTATTTATATTTTataATTAGACGATTTGAGGGTCCTTTAATAGTTTTGAGGGTTTTTACTTTAACTTTTGGTTTGATTATTATAATCTCAACCGATAGGCATCTAACTGCATGGGTTGGGATAGAAGTAAATATGCTTGGGTTTATGTGCCTTTTGGGAATTAAATCAGTGTTAAATATGCGTGTTTTGATTAATTATTTTGTTTTTCAGAGATTTGGCTCAACTATATATTTGTTTGGGTCAAGTGTTATTTTATTTAATATTGCTTTAGGATATTTTTTAATTCATTTAGGACTTCTTTGTAAAGCTGGACTTTTCCCTTTTTGGGTGTGGGTTCCTTCTGTAGTCAACTCTAGGAACTGATTTGTTAGCTATTTGCTATTAGGAATTCAAAAAGTTGGCCCTTTACTTTTGGGTGTGTGGTCCCCTTGTAGAGAGTTTTTATATTTTGTAATTTTTGCTATAAGAATTTTGGGTGGTTTAGGTGGGTCTATTCAGAATTCTTATCGTGACGTATTGGTGTATTCTTCTTTTGTTCACGGTGCTTGAATGTTAGTATGTTTGATTGAATCCCAGAATCTATTTCTTTTTTATATTGGAGCTTATCTTGTACAATTAGGTTTAGTCATTTACTATTTGTGGCGCAGAAATGCAAACTCTATAAAGAGGGGGAAATGATCACTTATAGTGGCAAGGTCTTTGATAAGTTTGAGGGGGCTGCCTCCATTAGCTGGTTTTGTGGTAAAGATAACTGTTGTTTTTTGCGTTGATAAGTTAATTTTGTTATTTACATTAGCTGGCTCTATTACGGCTATATTTTATTATTTGAAAGCTGCAAATAGCTCCATTGTTAAATTATTAGATGATGAGGGCATTTTCCTCTTTTTTACTTTTGGTTTATACGTTTGAATTTATTTGTTGGGGTGTTTCTTTTTGTAATAATCTGTGTCTGTCTTCTGGTTGGTTGTGATAATGGGTGTTTGTCTTATGTTGTCTATAATGctcatgttatctatgacgGGGCAGTGGAGCCGTGAAAAGGTTTCGCCTTATGAGTGTGGGTTTGACCCAATCCTTAGGGCCCGTAGGAGGTTTTCTTTGCGTTTTTTCTTGCTTGGTGTTTTGTTTTTAGTGTTTGATGTAGAAGTGGTTATGGTTGTTCCCCTTTTGTTTGTATTGTATGGTGGGGCGGAGGTAGTGGGTGTTGTGTGTTTAGTGGGTTTTTTACATGTGCTTACTATTGGTTGTCTTTATGAGCGTCGCGACGGGTCGATGGATTGGGTTAGTGAGgtgATTATTGGTTCTGTTATGTGTATACTTTTTTTAGGGTTGTTAGGAAGATTGGAGTTATCAATTGCTGGTTTGTCTTTACTAGGTGCGATAGCGATGataTCTTTATTTCTGTGCGCTGAATACTCTGAATTAATTGGAGTCTTTAATTTGGATTTTCCAGGGCAGGCCTTAGTAGTCCTTAGAATTTATATCAGATTTTTAATGGTGATGGGCAGGGCTGTGGTGTCTCGTTTTAGGAGGTTTAATAGGCTTATTATTTGTATTGGTGTTTTGTTGATTTGTGCTTTTAGTGTAAGGGCCACTTTCCTGTTCTTTGTCCTTTTTGAGGGAGTTTTATTTCCAACCTTGTTGTTGATTGTAGGATGGCGGTTACAAGCAGTTGTTTATATAGTTATTTATACTGTTATAGGATCACTACCCCTTTTGTACGGGTTTGGGAAACTATATTTTAATTATAGTGACAATTTATTTCTGGAGTACTTTTTGGATAAAAGAATTTTGAGGTTTAGCTGGCTTTACTTATTAGCGTTTTTAGTTAAGCTTCCGGTTTTTCCTTTACATTTATGATTACCTAAAGCTCATGTAGAGGCCCCAGTCGCTGGTTCTATGATTTTAGCAGGTCTTTTGCTTAAGTTAGGGGGTTACGGGGTTATTCGTTTAAGAGGCCTCCTTATTATTAAAAGAATTAGAATAACTATACTAGTAGTAATAGTTAGGCTTTTTGGAGGGATTCTCACAAGTATGGTTTGTTTACGTCAGACAGATTTTAAATCTTTAGTAGCTTATTCTTCTGTTGGACATATAAGTTTTGTTTTAGTCCTATTGAGTAATACTTTATGAGGGCTTATAGGAGCGATGTTAGTCATGATTGGTCATGGATTATGCTCTTCTGGTTTATTTTCTCTGGTTAATACTTTCTATCTTAGAAGCCGTTCTCGTTTGTTGGCAATAAATAAGGGATACTTAATACTCAGCCCGTGTGTAGCTTTGATGTGCTTTTTGTTGAGGGTTAGAAATATAGCTAGCCCACCTAGGTTGAACTTATTTGGAGAACTTTTTATTTACATAGCAGGTGCTTCTATAAATATGTTGTTTTTCCCTTTATTAATGCTGTTGAGGTTTTTGAGTGCTTGCTATAGGCTTTATATTTATATTAGTTCCCAACATGGAAAATGTATAAATAGACTAGATTCACGTAGAAGTATGATAGACATTTCGGTGTTGACTTTTCACTGAATGCCTTTAAACTTTTTGTTTGTAGTTATTCCATAGATGCGTAGAATACATTTGATTACGATTTTTCTAGGGATGGAGTTTAGTGCGCTTGGGGTTTTTGTCATTGGGTCTTTATCGGCGTACAATAATTTATTTGTTCTACTAGTTGTAATTTGTATTAGGGTGTCTGAAGCAGCCATTATGCTGTCTTTGATGGTTATAATGACTCGTATATATGGAAATGATCGATGCCTTAATCTGATAACTGATAATTTAAAGTTAATGAAGTTTTAGGTTGTATTTTTATGATTTTAGGATGGGGTACAATAAGTATAATCCCTTTCAGCCCTTTAGTTCTTGTTGACTATAGAATTTGATTGTCTGGAAATTTGTCGGTAAATTTGACACTTCTACTCGATCAAATTAGAGGATTATTTATAGCCACCATTTTTTTGATTTCTGGCTCTGTTTTAGTTTATTGCTCCTGGTACATGGCTGATGAAATTTATTTTTCGCGTTTTATTTATCTTGTTGTACTTTTTGTTTTATCTATAATATCCTTAATTATAATTCCTAATTTAATTGCTCTTTTGCTGGGATGAGACGGACTTGGTATTACCTCTTTTTTATTGGTGGTCTATTACCAAAATAACAAGTCTTTGGGGGCAGGTATAGTTACGGCCTTGACTAATCGAGTTGGAGATTCAATCCTGTTATGCATTATTGGTGTGTTTGCTAGGGAGGGGGGATGAGTATTATTTGAATTTTTACCTAGTATGAGGTATTTTGTCCCTTTTCTTTTAGTAATAGCTGCTATTACTAAAAGAGCCCAAGTGCCTTATTCGGCGTGGTTGCCTGCTGCAATAGCTGCCCCCACCCCTGTTTCTGCATTAGTCCACTCGTCTACTTTGGTGACAGCTGGGGTTTACCTTTTGATTCGTTCTTACCCCCTTCTTTCTCAAAGGTCTTTAAGGGTATTAAAGTGTCTCAGGCTTTTTACTTTACTAATGGCTGGGAGGGTAGCTCTTGTTGAGGTGGATTTAAAAAAGATTGTAGCATTATCTACTTTAAGCCAGTTGAGAATAATATTATTCGCTATTTCAATTTGTTTACCAAAAGTGGCTTTCTTTCATCTTGTTACTCATGCTATATTTAAATCTCTCTTGTTTTTAAGGGCAGGGGTTGTGATTCATAGAAGGTCAAAATGGCAGGATATTCGCTTTTTAGGAAAAAATTGAGCTCGTTTGCCAGTTAGGATAAGTTGTATTACTGCCGCGAGTCTCTCTTTATGTGGTATGCCCTTTTTGAGAGGGTTTTATTCAAAAGACTTGATTATTGAGTTTCAAGGCGGGGACTTAGTCATTTATTTTATACTAGTTGTTGGAACTTTATTTACCTCTTGGTACTCCCTTCGTATATTTAATTTGTTTTTGAGTACAAATAAGAGTGTTAGCCCTGTAATTTTCGTGGAAGAAGACAGGAGTGTTAAATTTGCTTATATGGGCTTATTAGTTAGCTCTGTGGTTATAGGCTTTTTATTAGTTAACTTAGTTTCAGACCTTGATCTCATGGCTATGGTGAGTAATGTGGAAAAGTTTGTTGTAATATTATTGGTGGTGGCTGTTATTATTGAGGTTTCTGCAGAATGAAAAAAACAAAACAAAGTGGGTTATGGTTATTTGGCTAGTATATGGCATTTTAAACTGTTACAATTTAGCCCTAGTGTGGGTTTAAAATTAGCTAGTCTTATTACAGTTAGGATGGAGAAAGGGTGATTAGAAAAAGTTGGCCCTCAAAGAAGAGTTCAAACGTTAGGTTTTAGCAATCAATACCACTTTTTATTGAGACTTAGGCTGTTTCTTTTGATTATTTTGGGGAGGTACTTGTAATTGTTAGAAACATTTCTCTTCTTTGTTTCTTGTTTGGTATGTATGTTAAGGATTAGGGAGCCTTTGTTTATGGGATTGGCCTTATTCGTTGTATCTTTTATTATTTCTGTTTTGTTGGGGTTAGAAATAGGTAGTCTTGTGGGTTATTTTGTTTTTTTAATTTATATTGGTGGATTAATAGTTTTGTTTGGGTATGTTCTTAGAATTTTTCCAAATCAGCGATTCGGGGCTCCTGTTTTATTTGTTAAATTATTATTAGTTTTACTAAGATTTGTTTTGGTTTTTCATAAAAATAAGAGAGATCAGTTTTTAAGCTTGGGGGATTTTGGTTCCATATACTTGTTTGTTGCGTTTTTCCTCCTTTTTGTATTGTTGTTAGTTGTTGCTTTTTGTAAGAAGCGTCGTATACCTCTTCGGATGGTG"/>
                            <sequence id="seq_Brachidontes_exustusKM233636" spec="Sequence" taxon="Brachidontes_exustusKM233636" totalcount="4" value="ATGATATTAGACATTTTCTCTTCTTTTGACATAAACTGTTACAATACTATATCATTAAGATCTGTGTGAGTTATAAGCTTTTTTTTCTTAATTTTTTGTTTGAATAGCAAGGTTTTTAGGTTAAAAATGGTAATTAGATTTATATATGGAGTAGTAAAACGAGTTCAGGGAGGGTATTTTTCTGGGTTCTCCTTAAGCGTTTGTTCCTTGTTTTTTCTAATGGTATGAATAAATATAAATAACATTGTCCCATTTTTTTTTCCTTTAATATGCCATCTTCCCCTGCCGATGTTTTTTGCTTGTTTTTTTTGGGGTATTTTGGTTGTGTCAAGCTTACTTAATAGTTGGGAACAGGTTGTTGCAATGGCAGTCCCCCTAGGTCCTTTAATTCTATCTCCTCTAATAGTTTTATTAGAAACAATTGCTTCTATTGTCCGTCCTATCACTTTAACAATACGGGTGGTGTTTAATTTAGCGGGAGGGCAAGTTATTTTAGGGCTAATTGCTGAGTTAGATAAAAATTTAGGTTTGTTAGCTATGTTAGTGATTATCCTTGTGGTAGTATTAGGTATTGGGTTCGCATTTGAAGTAGGAATCGGGCTTTTGCAATCTTACATCTATTGTATACTGTTGTGCATATACAGTGAGGATCATTCTATGTGAATTTGAAGCGGTTTGGCGGGAGTTGGTTATAGAATATTAATTCGTTTGCATTTGATACATCCTGGTAATTTCTTGTTGAAATCAGATAGTCTATACAACATTGTGACACATGCTTTAGTTATAATTTTTTTCGTAATGCCTTTACTTATTGGTGCTTTTGGTAACTGGCTTATTCCTTTAATAATTGGTGCTATAGACCTTGCTTTTCCGCGTGTTAATAATTTTAGTTTCTGAATTCTGCCTAGTGCCTTTTATTTATTATTATTATCAGGTTATGTGGAAGAAGGAGTGGGGACTGGTTGGACTATTTATCCTCCTTTATCTACTGTAGAATACCATAGAAGCCCTGCGATGGATCTTGCTATTTTATCACTTCATTTAGCAGGTTCTGGGTCTTTAATAGGCGCTATTAATTTCTTAACTTCTAATAAAAATCTCCCTGTTAATAAAATAAAGGGAGAGCGATCTGTCCTGTATGTATGAAGAATCACGGTTACAGCCTTTTTGTTGCTGTTATCTTTACCGGTTTTAGCAGGAGCCATCACTATACTGTTGTTTGATCGTAATTTTAATACCACATTTTATGACCCAATCGGAGGAGGAGATCCTGTGTTATTTATACATCTTTTCTGGTTTTTTGGACACCCAGAAGTGTACATCCTAATTCTGCCGGGGTTTGGTGTAATATCACACGTTACTGCGCATTATGCTGGTAAAGAAGCTCCCTTTGGTGCAACAGGTATAATATATGCTATAATCTCTATCGGAATTATGGGTTTTATTGTTTGAGGGCATCACATATTTACGGTGGGCCTTAATGTAGATACGCGTAACTATTTTGGTTCTGCTACCTTAATTATTGCTGTGCCTACCGGAATTAAAGTTTTTAGGTGATTAGCTACTCTGGCTGGAGGTCGACAAACTTCTAAAACGCCTGTCTTATGAAGTATAGGCTTTATTGTACTATTTACAGTTGGAGGTTTAACAGGGGTCACTCTAGCATCATCTTCATTAGATGTCTCGTTACACGACACCTATTTTGTTACAGCACACTTTCATTACGTGCTATCCATAGGTGCTGTGTTTGCTATTTTTTGTGCCTTTACTCATTGGTACCCTATGTTTTTTGGTTCTAATTTGCATGGTCGTTGAAGAAAAGGACATTTTTTCTCTATGTTTGTAGCTGTTAATTGTACTTTTTTTCCTATGCACTTCTTAGGTTTAAGAGGTATGCCGCGTCGTTATTGCGATTATCCTAATTGTTACGCTAAATGGCATTGATTAGCTAGTTATGGAGCGGTTATAGGTTATATGTCTTTAATATTCTTCATGTTCCTATTGTGAGAAAGAGTTGTAAGTAAACGAGGAGTCGTATTTCATTCTGCTCTCTCAACTGAATTGGAGTGGATAAAACACTTGTTTCCTGTGGTATTGTACGGTTCTAAATATTTTCAAGATGTTATTTATGTGATTGGTGATAATCTTCAAAATTTTTTTCAGTATATAATAATGCTTAGTGTATTTATTCTATCTTTTGTTTTAATTATTATATATCGCGTTTGTACAAGTGTCTGGAAATATCGTTATTTTAAACATAGAGAATTGTTAGAATGGGTCTGGACTGTGATTCCTATAATCACTTTATTTGTGCTATGGTTTCCTTCTACTATAAACCTTTATGATATAAACCATGGCGGCGAGCCTAAATGGTCTTTCAAAGCTATCGGACATCAATGGTACTGATCTTACGAGCTTAAGAAGCAATTATCTATTGATTCTTATATAGATGTGAGTGCTgagagaGGCTATCGTTTACTTGACGTGGATCAGCGTATAGTTGTACCTGCGCTGACACAAATTCGTTTATTAGTGTCTAGTGTGGATGTGTTACACTCCTTTGCCATGCCTGCTTTAATGTTGAAAGTAGATGCAATTCCAGGCCGAATAAATCAACTACCTTTTACGGTAAGACGAACTGGAGTTTTTTATGGGCAATGTTCAGAGATTTGTGGAGTAAATCACAGCTTCATACCAATTGTTCTAGAATTTATTCGTAAGGAAGAGTTTGACCAGTGATTAGTGAAAGTTTGTGAT------------------------ATGGTACGCAATCTTTATTATCGAGTTAGCCCTAGTCCATGGCCTTTTATAGTGTCATTTTGTCTTTTAGATTCAGCTTTAGGGTTAGTGACGTGAATAAGAGGAGATGATTTAATATTTATTGGTGGTTTTTTATTGCTTTTGTGTTGTGTAACTCTGTGATGACGGGACCTACTGCGCGAAGGGGACCAAGGATATCACACAAAAAAAGTGGTTAAAAATTTTCGTGATGGTATAGCTATGTTTATTGTTTCGGAGGTTATATTTTTTTTCTCTTTCTTTTGAGCCTTTTTTCATAGTAGTCTCAGACCAAATATTGAAGTTAGAGGCACTTGACCTCCTGTTGGGCTTCGTATTCCTAATGCTTTTGGGATTCCGATAGTTAACACAGGAATTCTGGTATTAAGAGGAGCTTTTATTAATTATTCACTAGGTTCAGTGCGATGTAATTATGACCACGGCGGGATCGCTGGATTGGTCATGGCAATCCTTCTTTCTTTTATCTTTCTTGCGATTCAATACCATGAGTATCAAGTTAACTCTTTTAGCATAGCTGATGGTATTTATGGTAGTACTTTTTATATATTAACAGGTTTTCATGGCTTTCATGTATTAGCGGGAACTATGTTTATACTCGTCACTCTCGTGCGGATATGGTATGGTCACTTTTTGTCGGATCGATTTTTTGGGTTGCAAGCTTGTGTCTGATATTGGCACTTTGTGGACATTGTTTGAATTGGTGTTTGGGTTTTTTTCTATGTTTGAGGCGGAGGTCCTTTTCGAAAGCGACACTGGTTTTTAAAAATTCTTAGCTATGGACTATATGATTTACCTTGTCCTATCAATCTTAGTGTATGATGAAGTTTTGGCTCAATATTAGGTTTGTGTTTAACTATTCAAATTGTCACAGGTTTTATGCTTTCATTTTATTACGTGCCTCATGCTGATATGGCCTTTGATTCTGTTATTTATATTATACGTAATGTTCATAAAGGGTGGATAGTACGAAGTATCCATTCTAATGGAGCATCTATGTTTTTTATGTGTATTTACATTCACATCGGTCGTGGACTATACTATGGTTCTTATTTAGATAAGGCAGTCTGAAATGTTGGAATTGCTTTATACTTAATGTTAAGCGCAGAAGCTTTTTTAGGTTATGTTTTACCTTGAGGTCAAATATCTTATTGAGGAGCTGTAGTAATTTCTAGAATGTTAACTGCTATTCCTTATGTGGGCCAAACCATAGCTGAGTGGTTGTGAGGTGGTTATGTTGTTAATACTCGTACTTTAACGCGATTTTATTCGTTTCACTTTATCTTACCTTTTTTAATGGTAGTTGTAGTTCTTTTACACTTGTTTTATTTGCATGAAAAAGGTAGAAATAATCCTCTAGGTGTAAGTAGGGACAGAATGCTAATTCCTTTTCATCCTAGATATACAGTTAAAGATATTTTCGGATTTGTTTGTATGCTGTTCGTTCTTATGTTTTTTGTATGTGTGAAACCAGAAATGTTAGGCAATCCTTTAAACTTTATTCCTGCAGATAGAATAAAAACTCCTGTTCATATCCAGCCAGAGTGGTATTTTTTGTTTGCTTATACTATTTTACGGTCTATTCCTCATAAAGCGGGTGGAATTGTAGCAATGTTGGCTTCTATTCTTGTACTGGCTGTTATACCCTTTGTTCATACAGGAAAGTTTCGTGGGCTAGCATATTATCCTATTCATCAAATACTTTTTTGGGCTTTTATCTCTGTGTTTTTAGGTATGACTGCTATTGGAATGCGTCCAGTAATAGAGCCTATTTATACCGTCGGTCAAATTTTAAGAGTGATTTATTTCGGTCTAATCTTATTTATTCCTCTAAGTATATTTATGTGAGATAAGCTAATTTTCGTGGATGTTGTCATAATTGTTTTACCTTTTATTTGCGTATTGTTAGCTGTAGGATTTTTTACGTTATTTGAGCGAAAAGTGTTAGCTGCAATTATAATTCGTAAGGGCCCAAACAAGGTTGGGTATATAGGATTACTTCAACCTTTTAGGGACGCAGGAAAATTGTTTTGTAAAGAGTTTGTTTATCCTAATCGTGCTAATGTCATACCTTTTTTTTTTGCCCCTTCCTTGATGTTGGGAGTATCAATAAGATTGTGAATTTTATATCCTTTAAACTTTGTTGATATAGTATTTGTCTTTGGCGCGCTGCAATTTATGGTAACTGCCGGTGTTAGCGTTTTTGGTGTGATAATGGCTGGTTGGGCTTCCAATTCTAAATATGCCTTACTAGGTTCAGTCCGAAGAATTGCACAAAGAATTTCGTATGAAATCCCGTTTTGTTTAATTCTTTTTTCTGTAGCCGTTTTTATCTTAACTTTTATGTTTCAAGAAATTATGTTATTTTTTGTACTGTGTCTTTATTTAAGGGGTATTAGATTGTGATTGATTTCTATCCTTGCTGAAAACCATCGCGCCCCTTTTGATTTTGTTGAAGGAGAATCAGAGCTTGTTTCTGGGTTTAATGTTGAGTATAGTGGCGGTGGCTTTGCTATAATTTTTATATCTGAATACAGGAGAATAATATTTAGTAGTATCGTAACAAGTGTTATATTTTTTGGTGGAAGAGAGTTGTTAGTTAGATTTCTATCTCTTTTTTTCATTTATTTTTTTGTTTGGATTCGTGGGACTTTTCCACGAATGCGCTATGATAAACTTATGTATTTAGGTTGGACGATTTTTACTATTGTTCCTTTGGTTTATTTGATAGCGATTGTAGTTGTTGGTTATGTCtATTTTACAATatgGCTGTAAACCCCATTATGCTTATAAGAATGTTTTTAGTGTTGTTCGGAACTTTGGTGAGCGTGTTTAGCTCTTCTTGACTGGGGGTTTGACTTGGCATAGAAATTAATCTACTTAATTTTATAGTACTCATAAACCCTGACGGTGTTTTTGTTGTTGAACCTGCAGCTAAGTATTTTGTAATTCAATGTGTGGGGTCTAATTTTATTCTTATAGGTTTTTTATTAAGTGGCGTTTATGCCAATATATCTAATGTTCTTTTAGTAATTGGTTTAATGTTAAAAAGAGGCGTATGTCCATTTCATGCTTGATTACCTTCAGTGGTCAGTTCTTCTAATTGGTTCCCCGCTCTATGAATTTTAACGTGGCAGAAATTAGCCCCTTTTGTCTTTATAGGTTGATTTATCAGGAACTCCATTGTAGCATTTAGAGTCGGAAGTTTAGCACTAGTGGGAGGTATTGGTGGTTTAAACCAGCAAAGGATTCGCGGTTTGTTAGCTTATTCTTCATTTGTCCATTCTTCCTGAATAATTTTAGCTCTTATAAAATCATTTTGAATTTTTATTCTGTATTGAGTTGTTTACTGTTTTAGCGTTGGAATAGTTTTTTTGAGCGCTGCATCCTATGGAAAACTTTACTTAAAAAGAAAAGGACGGTTGATTTGAGCTTCATTTGGAGTATTTATATTAATGGGTTTACCGCCTTTCTTAGGTTTTGCTTGTAAAATTTTGGTATTTCTAAGAATTGATAGTTATATAATTTTCATATGTGTGGTAGGTTCTCTGATCAGAATGAAATATTATCTAACACTTTCTTATTCTTTTATTCTCGGTCATTGATCTATCAATAAAATATCTATTTTTAGCATCTTAATATTGAATTTTATTGGTTTTATAGTAATGAGAGTTTTTTTATTTGTAatgATGTTGTTTGTATCGGTAGTCTTTGTTTTTATTATTTGTATGTTGTTAAGTGTGTTGGTGTGCTTATCTTTTTACAAAGTATACGATCGTGAAAAAAGCTCTCCATATGAGTGTGGGTTTGAAAGAATAATATCCGCGCGACATCCTTTTGCAGTGCGGTTTTTTTTAGTAGCAGCCATTTTCGTTGTATTTGATGTAGAAATTGCTTTATTAATTCCAGTAATCTATGTATTTTTTTATAGTTTTAGGTTAATAACTATGGTTATTGCTTTGGTCTTTGTAGTACTATTATTTGTAGGCCTGTTCCACGAACATCGTGAAGGTTCTTTGGATTGAGTGGCTTAAATGTTTTTAGGGTTATTTTTTAGGTTGATGTATATCCTATTTATTCGCAAGTTTAGAGTGAGCTTGAGCGCTGCGAGATTTCTTGTTGTAAAATGTATAATGCTGATTAGGCAAGGGTCATCAAGTTTCGAAATAAGGGGGCTTGTGTGATTTGATTTTTTAAGTTCTAGCATAGTATGTTTAACCGTATATATTAGTTGTTTAATACTTATTGAAAGTTGTTCAATAGCACGTAAAATAGAAATAAAGTTAATTTTAACAGTATTGTGTGGTGTTTTAGTTGGAACTTTTAGATGAACTAATCTTTTTTTTTTTTTTTTTTTCTTTGAAAAAGTACTAATTCCAGTCTTATTTTTGATCTTGATCTGACGTCTACAGGCTGGTAGTTATATGATTTTGTACACCAGATTGGGTTCTTACCCATTTTTGTTCGCTATTAGTATTATGGTGTCTGGCGGTAGAGATATAATGCAGTTAAGCTCTTTTCTAAACCGTGAGTTTTGCTTTTTTTTCTGGTTCTACATATTAGGGTTCTTGATCAAACTTCCTATGTTTCCTTTTCACTTATGGTTGCCTAAAGCCCATGTAGAGGCCCCTGTAGTTGGTTCTATAATTTTAGCTGGAGTACTCCTTAAATTAGGTGGTTACGGTATGCTTCGTTACCTAAATTTAGTCTTAATAAAAATATGTAGGTTTAGTAGAACTTTATTAGCCATTGGTTTAGTAGGGGGTTTTTTAACTAGAGTGATGTGCATGCGTCAGGTAGATTTAAAGTCCCTGATCGCATATTCTTCTGTTGGCCACATGAGCTTGGTTATCTTGATTCTAAGTGACAAGATGGTAGGGTTTTTAGGAGCTGTTCTAATAATGTTGGGCCACGGCCTGTGTTCCTCTGGACTATTTCTTTTGGTAAATCTGTTTTACAAGCAAAGTGGTTCCCGTTCTGTATTATACAATAAGGGAAGTCTTATACTTACACCTAGTTTAGCGTTGTTTTGTTTTATACTAAGTGCTGGTAATATGGCTGCCCCTCCCTCTTTAAACTTTGCTGGTGAAGCCCTTTTGTTCATGAGAAGTTCTGTGTTAAGGAGATGATTGCTTGTGGTGGTAGGTCTAATAAGTTTTATAAGAGCTTGTTATTCCTTGTTCTTTTATGGTGTATGTTGTCATGGGAAAAGTTCGAAAATCCGTGATTCTGGTATTTATATATCTAGTATGTTAAATTTGTTTTTTCACTGGTTTCCTTTAAATTTTCTATTCTTATTTTTGTAAtaaTATCAGCGAACACATCTGATTAGAGTATTTTTAGGAATAGAGTTTATTACTCTTAGTGTTATTGCCATAAGAGCTGTGAGTATGACTAGAATAAGATGTTTTGTTTTGTTAGTTATGTGTATAGCTGTTTGTGAAGCAAGAGTGGCACTAGCTTTGATTGTAAGAATAGTTCGAGTAAGGGGCAGCGACAAAAGTGTAAACTTAATTTTGGATAATTTAAAAATGTTATAATAAAAAGGTTTATAAGAGCTGTTCTAGGTTATGTATTACTTATTATCAGAACAAGTAATAATCTGACAGTACTCACATTCTCTTTATTGAGTTACAATGTCTTTGATATTACTTTTTCTTTAATGTTTGATGAAGTAAGCTTTCTTTTTGTAGGGGTGGTTTTAATTATTTCGGGAAGAGTTGGGGTTTACTCTTTCTGGTATATAGACAATGAAAAGTTTTTATTGCGATTTTTGTGGCTAATTTTTCTTTTTGTTGGTTCTATAATTATACTAATTTTAGTACCCAATCTTGTTTGTCTTATACTTGGTTGAGACGGTTTGGGATTGATTTCTTTCTTATTAGTCTGTTATTATCAAAATAGTAAAAGTTTCAGGGCTGCAATGGTTACTGCTCTAACTAATCGTGTGGGTGATGTGCTTATTTTAATGTGTATCGGAATAGGGAGTTTTTATGGAGATTGGATTTTCTATGGGTATAATTACGGGTTTTGTGTAATTATAGCTACTTTGCTTATAATTGCCGGAACTACTAAAAGAGCTCAAGTTCCTTTTTCTGCCTGATTGCCTGCTGCCATGGCAGCTCCTACTCCCGTATCTTCTTTGGTACACTCTTCTACTCTTGTGACAGCAGGTGTTTATTTGTTAATACGTGGGTTTTGATTGTTAGAGCCCAGAAGATTAACAGTGTTAAAAATTATAAGATTAGTTACTATGGTCATAGCTGGAACGGTGGCCATTTTAGAAGTGGACTTCAAAAAAATTATTGCTCTATCTACTTTAAGCCAGTTAGGTGTAATAATATTTTGTTTAAGTATAAAGATCCCTTATGTATGTTTCTTTCACCTAGTTACTCATGCAACCTTTAAAGCTTTACTCTTTGTAAGAGCAGGTTGTGTGATTCACTCTAGCTCTGGTAATCAAGATATGCGGAGCCTGGGCAAGTGTTGAATGGATTTGCCAATTAGGATAAGGTTTCTAAGAGTAGCAAGAATGTCTTTGGCAGGAATTCCCTTTATGAGAGGGTTTTATTCTAAAGACTTAATTATTGAAATAACTAATAGTGACTCTTTTTTATACATTATTATGATAGTGGGAGTCTCCTTAACTTCTTGATATAGATTTCGTGCGCTCTCAGTGGTTGCAGGAAATAATAAAAGAGTGATAGGTCTTGTTTGAACCAAAGAAAGGTCTTTATTAGTTATTTCTTACTTCTCTCTTTTTTTTTGTGCTGTTTTTAGGGGTTGAATCATTAACAGAAAATGTAGGCTAGTTTATTTCCCCGCTTTCATTGACAGTGTGCTATTTTGAGTGATTTGTTTCATTCCTGTTGGGGTAGTATTTTGGTCCTCCGTCGATTTGTTTAGTGACTCTCCTCCTAAAGTCAAGTTTGTAGCTTCTATGTGAAATCTTAAAATTAGACAATTTTTGATCCAACCTATGATAAGGTATAGATACAATGTTTGCCGTTCTTTAGATCAAGGATGATTGGAAATAGTCGGACCTCAGATTTCTTTATCTAACATAAGTCGCACTAACCAACGTTATTTTTTATCTTTGTTAACTTTTTTCTTTGTTCTATTTTTTTTCGTGGGGGTTTGAATGGTTTTGTTTGTAGTGTTTAGTGTTGTCCTTTTAATAATTTTATTGTTTATCATAGAACCATATCCTCTTGGTATAATACTGATTTTTAGTTGTGTAGGGCTATGCTACGGATTAAGTTATTATGTGAGATCCTTATTGAGGTTTCTTGTTTTTATGAGATATGTAGGGGGGGTCATGGTTCTTTTTTTATATGTTGTCAGTATTCATCCTAATCAAAAATTTAATGTAAGCTTCCATTTTTTATGAATTAGCTTATTTTTAACTTCTTTTTGATTGTTTGGATGATACTTAAGTAGTCTTAAAAGGTTCCATTTTGTTAACGTAGGTAATTTGTATTTATTAATAGGGGTTATTCTCTTAGTCAATTTATGTGTAGTGTGTAATATTTGTATAAAAAAAACACTACCTCTACGTTCTGTT"/>
                            <sequence id="seq_Crenomytilus_grayanusNC044128" spec="Sequence" taxon="Crenomytilus_grayanusNC044128" totalcount="4" value="ATGTTAATAGATGTTTTTTCTAGGTTTGATGCTCATAGTTATAATTTAATTAGGCTATCTATGTTGTGATTGCTTTCGTCTCTTGTTCCTTTAACTGTGATTTTTAGGGATATTAGAGTTCAAGGCTTAGTTCTGTCGTTTACTTACTCAATAATTCGGAATGGAAAAGGGCTTAAACTTTCTGGGTTTCCGCTAGTAATGAGGGGGTTGTTTATAATGGTGTTAATGCTAAATTTATCGGGAAATTTTCCGTTTTTTTTCCCTGTAAGGGGTCAATTTGTGTTTGGGTTTTCTTTTGCTTTGTCTATTTGAACTTGTTTGGTTGTGTCTAGATTGTTATGCAGATTTGAACAAGGCTTAATAAGGTTGGTGCCGACTGGACCAATGGTTTTGGTTCCATTCATGGTAGTAGTTGAGTTGATTAGGGGTATACTTCGTCCATTAACACTGGTGCTTCGGTTAACGTTAAACCTTGGGGCTGGTAAGGTAATTTTAACTATGTGTAGTGGTGAGCTTGTGGTGAGTTGACTAGTTAGTGGAGTTGGGAGAGTTAAAGGTTTATTAATAGGAGGCGTTTTCGCTGCTGAGGTTGCGATTGCTTGTATTCAATGTTATATTTTTTGTGTGTTGTTGTGTCTTTACACTGAGGACCATAGAAGGTAACGATGACTGTGGTCTACAAATCACAAAGATATTGGAACACTTTATTTGTATAGGGGAGTGTGAGGAGGGTTATTTGGAGCTAGGTTAAGGCTAATAATTATGCAGGGGCATCCTGGAGCGGTGTTTTTAAAAGACTGGTTTTATAACGTAGTGGTTACTACACACGCTTTAATAATAATTTTCTTTGCTGTTATACCGATTCTTATTGGTGCCTTTGGTAATTGGCTAATTCCTTTGCTTGTTGGAGGGAAGGACATAATCTACCCCCGTATGAACAACTTGAGGTATTGACTTTCCCCTAATGCACTGTATTTACTAATGTTGTCTTTTAGAACAGATAAAGGAGTGGGGGCTGGTTGGACTATTTATCCTCCGCTGTCAGTGTACCCCTATCATAGAGGGCCAAGGATAGACGTACTGATTGTTTCTTTACATTTAGCAGGGTTAAGGTCCTTGGTTGGGGCTATTAATTTTGCTAGTACAAACAAAAATATACCTGTGTTGGAGATAAAGGGAGAGCGAGCTGAGCTGTATGTGTTAAGAATCAGGGTTACTGCAGTATTATTGATTATTTCTATCCCAGTATTGGGAGGTGGTATTACGATGATTTTGTTTGATCGTAATTTTAACACTACCTTTTTTGACCCAGCAGGGGGTGGTGACCCGGTGTTGTTTCAACACTTATTCTGGTTTTTCGGACACCCAGAAGTGTATATCCTCATTCTTCCTGCTTTTGGGGTAATGTCTAAGGTAATCATACATTGTTCTGGAAAAGAAGCGGTGTTTGGGTTAATCGGAATGGTATATGCTATGATTGGAATTGGAGGGCTTGGTTGTATAGTGTGGGCTCACCACATGTTTACAGTGGGGCTAAATGTTGATACTCGAGGGTACTTTTCTACTGCTACTATAGTAATTGCTGTTCCGACAGGAGTAAAAGTATTTAGATGATTAGCAACTATAGCAGGAAGTAAGTTCAAAATGAAGCCTGCTGCTTTTTGAAGAACTGGGTTCTTATTTCTATTTACTGTAGGAGGATTAACTGGAGTAATACTATCAAGGGCTTCTATGGATGTATCATTACACGATACTTATTATGTAGTGGCTCATTTTCATTATGTGTTAAGGATAGGGGCTGTGTTTGGAGTGTTTTGTGGGCTCAATCACTGGCTACCAAATTTTGTTGGGGTGTGCTTTAATAAGAAGTGAAGAAAAGCTCATTTTATGGCTATATTCTTTGGGGTAAATACTACTTTTTTCCCTCAACACTTTTTAGGGTTAAGCGGGATACCTCGTCGTTACATAGATTACGCGGATATTTATGCTCACTGGCATTGGGTGTCCTCTTACGGATCTGCTGTATCCTTTGGATCGCTGATGTATTTTAAGTTTTTACTTTGAGAAGCATTGGTGAGCCAGCGAGGGATGTCTTTTTATGGGAGTCGATATTTTGGTGATATTGTGCACGAGTTGGGAAAAGATTTATTTCGTTATCATGGTTTTGTGATGATAGTAGCAGTGGCCGTGTTAGCCTTTGTAATGTACATAGGGTGTGTTATTCTTTTTACTAAGTACTCTTACCGCCACTTTCTAAATCGTCAACGATTGGAGTTTTGGTGGACAATTGTGCCTATGCTTTTACTGGTAGGGTTGTGGTTTCCTTCAATAATTAATTTATATTATATAGAGGAAGTAAAGCGGCCGCGATGAAACTTTAAAGCTATTGGTAAGCAATGATACTGGTCTTATGAATGCGATGCCTGCTATACAATTGATTCTTATATGGAAGATCAGCAAGAAACTGGGTATCGTTTATTAGACGTAGATAATCGTATGGTTGCCCCTGCGGATGTCCAGATAACCGCTTTTGTGAGGAGTTCTGACGTTCTTCACTCTTTTTCATTACCTAAACTGTTGTTAAAGGTTGATGCTATTCCAGGTCGTATTAATCGTCTTCCAATAAAAGCGTCGCAATGCAGTATTATTTACGGGCAATGCTCTGAGATTTGTGGAGTAAACCATAGTTTTATGCCAATTGTTATTGAGTTCATTCCTGAGAAATATTTCGTTATATGGTTGGAAGCTCTTAATTAA------------------------ATGAAACGTAATCCTTATTATGTTCCTGGCCCAAGACCATGGCCATTTTTTGTAGCTATTTCTGCTAATGGTATGGCGGTGGGGTTAATTTTGTGGCTGCATCGTACACCTTTTTTACTTATAGGGAGATTGGGGTGCATATTATTAAGTACCTTTAGTTGATGACGTGATTTGATTCGGGAAGGAGATATGGGGCTCCATACTCGTTTTGTCATCAAAAGATTTCGGGATGGGGTGGCTTTGTTTATCTTGTCTGAAGTAATATTCTTTTTTACATTTTTTTGGACCTTTTTTCATAACGCTTTGAGTCCTTCTTGTGAGCTGGGAATGCGGTGACCTCCTCCTGGAATCCGGACACCAAACCCTTCATCTACGAGGTTGTTTGAGACGGGATTATTAATTAGAAGGGGGTTGTTTGTGACTCAAGCTCATAAGAGTATGCGCTTGGACTATGATGTGGGGCCTTTTGTTGGACTAGTTGTGACAATTTTGTGTGGAACGTTGTTCTTTTTAGTTCAATTGCGAGAATATTACTGAAATTCGTATACCATCGCGGATAGCGTATACGGAAGAGTGTTTTATCTTTTAACTGGTTTCCATGGGATACATGTGGTTGTGGGGACACTGTGGTTAATGGTGAGACTGATTCGCTTGTGACGAGGGGATTTTTCTAGTCAACGACATTTTGGGTTTGAGGCTTGTATCTGATATTGGCATTTTGTAGACGTAGTCTGAGTGGCGCTGTGATGTCTAGTGTATGTGTGATTTGGGGGGCCGTGACGAAAGACTAATAAGCTGGTAAAGATCATGAATGATAGATTCTACGATCTTCCGTGCCCTGTGAACTTAAACGCTTGGTGAAGATTTGGGTCTATACTTGGGCTGTGTTTAGTAATTCAGCTTCTGAGAGGGCTTTTGCTATCTATTCATTATACGGCTCATGAAGATATGGCATTCGACTCTGTTGTGCACATTATACGCAATGTGAAGAAAGGGTGAATGTTACGGAATATCCATGCTAATGGGTCTTCTATGTTTTTTATTTGTCTCTATGCCCATATTGGCCGAGGGCTTTATTACGGATCGTATTTAGATAAAACGGTTTGATACTTTGGGGTCCACTTATTCTTGTTGACTATAGCTGAAGCCTTTCTGGGGTATACTCTACCATGGGGGCAGATATCTTACTGAGGGGCTACTGTGATTACGAATATGCTTAGGGTAATCCCGGTGGTTGGAGAAAGAATACTCCGGTATGTGTGAGGAGGCTGAACAGTGTGTAACGCTACGCTTAAGCGGTTTTATACCCTTCATTTTTTGCTCCCATTTTTGATAGTTGCGGTTGTTTTTCTTCATCTTTTTTTTCTACATGAGAAGGGGAGAAATAATCCGTTGGGGATTGAAAGAGACACAATATGCGTCCCTTTCCACCCTTTTTACACTGTTAAAGACTTGTTTGGGTATGTATGCTTTAGATTCTTTTTTATATACCTGGTTTGCGTTGATCCTGAGCTCTTAGGCAATCATTTAAATTATTGGCCCGCAAACCCTATAAAGACTCCAATTCATGTTCAGCCAGAATGGTACTTTATATTTGCCTACGCGATTCTTCGGTCTATTCCGCATAAGGCGGGGGGAGTATACATTATGTTTTTATCCATTGTAGTGTTGTACTTGGTCCCGAGTCTTCACAGAGGTAAGTATCGAAGATTGTGTTTTTACCCGTTTAACCAAGTAGTGTTCTGAGTCTTAGTGGGGAGGTTTATTAGACTAACGTGAATTGGGGCCCGTCCGGTTCGTGAGCCTTATATTGTGATGGGGCAGTACTTTTCTGTTATCTACTTTTCAAGGCTTCTACTGAATCCGCTTTCTCTATGGATGTGGGATAAGTTGTTAGACGTGGGAGTGGTGGTTGGGATTGTCCCTTTTATTGGAGTACTTCTTGCGGTTGGGTTTTATACGTTGTTGGAGCGTAAAATTTTGGCTATTATTATAATTCGTAAAGGGCCCGCTAAAGTCAGGTATATGGGGATTCTGCAGCCATTCAGTGATGCCGGAAAACTTTTATGCAAAGAGTTTATTACGCCTACGCGCGCTAACGCAAGACCTTTTGTGTTGTCCCCTGCTTTAATATTGACTGTGAGTTTACTTGGATGGCTACTATACCCTTATAAATCAGCAGAAGTGGCTTATGTTTTTGGGGTTATCCTTTTTATGGTAATTACAAGAGTCAGCGTGTATGGGGTGATAATGTCTGGATGAGCCTCTAACTCAAAATATTCTCTGCTAGGTGCTGTTCGTGCAATGGCCCAAAGTATCTCCTATGAGATTCCAATAGGATTTATTTTTTTTTGTGTAGTTTTATGCTCTGGCGTGTTTATGGTCCAAGAAATTAGAGTCGGGTTCTTCTTTTTTCCGTTGTCTATAATTCTTGTGGTATGGGTTCTATGCATACTGGCAGAAACTAATCGAGCTCCTTTTGACTTTGTGGAAGGGGAGTCGGAATTAGTGTCCGGCTATAATGTGGAGTATAGCGGGGGCGGCTTTGCAGTGATATTTATTGCTGAGTACTCCAGAATTTTACTGAGAAGAATAATAAGAGCTGCAATGTTTTTCGGAGGCAACGAAGCGTGGATGGGTGTTTATATGATGGTTTTTGCGGTTCTTTTTGTAGTGGTTCGTGCATCTTTACCACGTCTGCGGTACGATAAACTGATAAGATTATGCTGAACAGTGCTTTTGTGTGTTATGCTTATAGCCAGAGTGTGTGTAGTAATTCTAATCAGCGTATAATGGTAAGTTTTGTAATAAGACCAATAAAAGTAATGAGAATACTGATAGTTATTTTTGGAACAGGATTAAGGTTGAGAAGAGAAGAGCTAATTGGTGTGTGACTGGGTATAGAACTAAATTTGTACGGGTTTTTGATTCTTATAAATCCTGACGGCTACTACACACCTGAGCCCTGTGTAAAATATTTTGTAGTACAAAGCAGGGCATCTATCTTAATGTTAGGGGGTTTTATGTTATTAATGCATTTTGTAGTCGGAGGGTTAGTTATAAGGGTAGTGGGCGTTTTATTAAAGTCAGGAGTTTTTCCGCTACATTCGTGAGTGCCGTCTACTATTAAAAATAGGAGATGGCTAGCAAGTGGGTTAATATTAACTTGACAAAAGATTGCGCCTTTGATCTTTTTGTCTGTAATTGCCCCGTTAGGAAGTCTTTGGGTGGTTATCGGGTTAATGGCTGGTATTGGGGGAGTAGGGGGTTTAAACCAAAACTCTGTCCGTGTGATAAGGGCATACTCGTCATTTGTCCACACGTCTTGGATATTACTAGGGCTAAGGTGGTCCAGTGTAGTATTTGCAAGGTATTTCGTAGTGTATAGAATGTCCGTAGGGATATTTTTTTATGGGTGTTCGCTAATAAATAAAAGAAAAGTGATGAGACAACTAAGGGGGGCTGCTAGAGGGATAGGTCTCTTAATGCTTATGGGTATACCTCCGTTTCTTGGGTTTGTGGCAAAGGTGTTGGTTTTTCTCATAACTAGGAGGGGTGTAATTGTAGTGTGTGTTATAGGGTCTGTGGTTAGGCTAAAATATTATATTGACTTTTTTTATAGAATAGTGATGAAGCATAAGAGAAGGGTTAAGATAATATGGGGTTTGATAGTAATTGCAAATTTAATAGGTGGGGCGTTGATTGTAATGAGGTTTATCTAAATGGTTATAGGGACAAGAGTTTTGTTTGTGTGTATTGTGTCTTTTTTATTTACAGGGCTGTTATTGTTGAGAGAAAAACGGGGGTTAGACCGTGAGAAATGTAGCCCGTATGAGTGTGGGTTTGAACCCATTGGAAGTGCACGCAGGTCTTTTTCTATTCGCTTTTTTCTGGTAGCTGTTTTGTTTGTGGTGTTTGATGTTGAAGTGGTGTTGTTGATGCCTTTTGTGTACATGTTCCTTTATAGTAAGAGGTTACTTGGAATGGTGTCATCAAGAGGCTTTTTATTTATTCTGTTTATCGGGTTGTACCATGAGTACCGAGAGGGGTCTTTGGAATGAGTGGGATAAATGGTTAAAAGACTGGCAATTGGGCTTATCGCGTTAATGGTAATGAAAGACCTGAACATATCTATTATTGGATTGAGGGTTTTGACAATTATAAGATTGACAATAACAAGGGCAGCCAACGGTAAAATTGAGCTAAATGGGTTATACAGAATTGATTTCATAATAGGGTTAATAGTCACATTAACTTTATTTATCGCGGTTCTATCTCACTTAAGAAGAATTAAAACGGTGCGTAAGCCAAGATTCAATCTAATAATTATTGGGATTAGACTAATCCTACTAATGAGTTTCAGGGTAAGTAGATTCTTCCTTTTTTTTTTTTTTTTTTGAAAGAGTGTTAGCACCATTACTACTGCTAATTGTAGGTTGAGGATATCAGCCGGAGCGATTGCAAGCAGGTGGactGTACATGGTGATTTACACTGTTTTTGGATTGTTCTTTCTATGAGGCGTCAGAACGAGGAGAAGAATGGGTGTGGGGAGACTGGTGAAAAAGAGATATATGGGGCTGTGGTGGTTATATATCCTAGGATTTTTGATAAATTGCCCATATACCCCTTCCATTTGTGATTGCCTAAGGCTCATGTAGAGGCTCCTGTAGCCGGGTCAATGCTACTAGCTGGTGTGGTGTTAAAATTAGGGGGGTACGGATTATTACGGTTTATGAACTTTATGCAGCTAAACCTAAGAAGGGTGTCTTTGCTGTTACTATTTGTTAATTTAGTTGGTGGGGCCTATGCGGGGATAGTGTGTGTTCGTCAAGTAGACTTGAAATGTTTGGTAGCGTACTCGTCTGTGGCTCATATGAGATTGGTGTTACTAGCCCTAAGAAACACGCCAGTTGGAGTAATGGGAGCTATTATTATTATAGTAGGGCATGGGCTTTGTTCATCTGGGTTGTTTAGGTATGTGAACGTGGCGTACAAGATAAGACACTCTCGGTTGTTAGTAATAAATAAAGGCGGGTTATTAATTTGCCCGAGGCTGGTGCTGGTGTGTTTCTTACTGAGGTCTAGAAATATGGCTGCTCCACCAAGCTTAAACTTATTCGGGGAAGTTTTGGTTTTTGGGGTGAGGGCGTGAATAAGGATAGTATTTTTGTGTATTTTAGGGCTGATGAGGTTTATTAGAGCTTGTTTTAGTTTGTATCTGTACAGAAGTTGTTGCCACGGTAAAGGGTTAGTGTATAGAGAGTCTTTGAGACTACTTTGTGACGCAATGGTTTTAGGAGCCCACTGAATACCTCTAAACCTACTGTTTTTATTTATACCTTAGCGTATAAACACACACCTTCTTTCTTTGTTTGTTGGTCTTGAAATAATAAGATTAGGGTTGCTTTTTGTTGGACACGTTTTTTTAATAAATCAATTCTGAGTAATCCTTTTAATCTTATGTTTAGCTGTGTGTGAAGCTAGAATTTGTCTGGCTTTATTAGTTATAGTGATGCGGTTATGCGGTAATGACTTAATGTCAAGGTTAGTGAGAGATGCAAACTATTGAGTGAAAGTTTTTTGCTTTTGTTGTTAATCTGTGGGTACGTGTCAATCTTTGCAGGCAGGTTGAGTAAGGTTTATTTGTTTGAGGTGTGTATTTGAGACAGGCATTGTTTGCCCTTTAGATTTAGAATTTTATTGGATAGAGTAAGAATAATTTTTATTGGGACAGTTTTAGTGATCAGGGGGAGAGTGGCTACTTACTGTAAATGATACATATCAAGAGAGGTTTACTATAACCGTTTTATGGGGCTGGTTTGATTGTTTGTGCTTTCTATAATCTTCATGATTTTGATCCCTAATCTAGTAATGCTACTAATCGGGTGAGATGGCTTAGGTCTTACTTCATTTTTATTAGTGGCTTACTATCAAAATAATAAAAGACTCTCGGCAGCCATATTAACAGCTTTGACTAATCGTGTGGGGGATGTTTTTGTTTTAGTTAGGGTTTCAATTCTTTTGAATGAGGGGAGATGGCTAATTTATGACTATCACCCTGTGTGCATATGAGCTCTGGGAGGTGTTGTTGTTCTTGCAGGTATGACTAAAAGAGCCCAAATACCTTTTTGTGCTTGGCTTCCAGCTGCTATAGCGGCTCCGACACCGGTATCTTCTTTAGTTCACTCTTCTACGCTGGTAACAGCAGGGGTGTACTTAGTACTTCGTTCGTTTTATGTAATTAAAATGGATGTTATGCAAATATTAATGGTTTTTAGGTTATTCACTTTGGTATTAGCGGGCTCTAGGGCGGTTTTCGCATTTGATCTAAAAAAAGTGATTGCGCTTTCTACTTTGAGTCAGCTAAGTTTGATGATGTTTTCTATTTCTATTATGTTGCCTTTTGTTGCTTTTTTTCATTTGGTTACACATGCGGTGTTTAAAGCTCTTCTTTTTTTAGGAGCTGGAGGGGTTATTCACAGGAACCAGAGTACTCAGGATATTCGGAGGTTAAGAAGGTTGTGGCAAAGACTGCCTGTGAGAATAAGAGCAATGAGGGTAGCAATTGTGTCACTGAGAGGTGCTCCTTTCATAAGAGGATTTTATTCCAAAGACTTGATTATTGAGATAATGGGTGACAGAACATATGGGTATGTTTTAGAGTTATTAGGTCTTGTTTTTACGTCTTTTTATAGGGCTCGTGTGTTCAGGGTTATATTAAGGTCAAATTACGTTAACTGTGGGACTTTACGGTCATCTGAGCACATAAATATACAAATTCCATTCTTGAGCTTGTATGTTGGTGCTGTTATTTTAGGTGTCAGACTGGGGAAAAGAATGGAGAAGTTTGGTTTTGTAGTATTACTTGAAAAGTATGAAAGGCTTGTAATTTTTATAATTCCACTTGGGCTTATATGATGGAGGGTGTTAACTAAATTAAGCTTAAGGCCGTCTAAACGGGGATTTTTTTTGAGAATATGGCTTGTTGAGTTGACTCACCCTGCAAAGAGTGTGTTTTTTAAGAGCTCGAAGATGGTGTACGAAACTTTAGATCAGGGTTGGCTAGAATTGTTAGGTCCGCAAGTCGGTCTAAGTAAAATTAGGCAGTTAAATGAGAACTATTTTACTGTTGTTTGAGTTGTGTCTGTAAGACTGAGTTTAATTATCTTTATATAAATGAGGGTTATAATTTTGTGTATAAGTTTGATTGTTGTTTTTGCTTTAATTGCTAAGCAACCAATTTCTCTTGGACTGGTTTTGTTAGTTGGGTCTATAGTATCATGCGTAGAGATTGCATTGGAAGTTAGGAGATTGTTGGGGTTCTTACTTTTTTTGACCTATGTAAGGGGGGTTATAGTGCTGTTTTTATACGTATTGAGTATTTATCCTAATGAACGATTTAATTTAAGATTTATTGTTATTGTAGTAGGATGCTTTGCAGTAAGATTGATGATGATGGTAAACTATGAGAGCGGGTTTTTGTTTCTTGGGTTTATGGCTGAAAAGAGCCTCTATATTCTAATAGCTAGAGTGTTATTGTTTGTGATGCTTGTGGTTTCTTATTTATGCATAAAAACTATAGTTCCACTACGGAAAGTG"/>
                            <sequence id="seq_Gregariella_coralliophagaNC04412" spec="Sequence" taxon="Gregariella_coralliophagaNC04412" totalcount="4" value="ATGATAATAGATGTTTTTTCGAGGTTTGATGGGCATAGATTTAATTTCTTTGTTGGAGCTATACTGTGGTTATTTAGCACTTTAACTCCGTTTATAGTAATTTTTGGTGATGTGACAGTACGTAACTTTTTGTTGGTTTTTAGCTTTAGTATATTACGTAATGGTAAAGGTCTTATAATTGCTGGGTTGCCGCTTGGGGTGAGAAGGTTATTTTTATTAGTGCTTATATTAAATTTGTCTGGAAATGTTCCTTATTTCTTCCCAGTTAGAGCTCATTTTGTATTTGGATTTTCATTTGCATTTTCGTTTTGAACTTGCTTGGTAATTTCAGGTATAGTTTCTAGGTTTGAGCAAAGATTTATAAGACTAGTCCCTAGAGGACCTTTAATTTTAATTCCGTTTATAGTAGTGGTTGAAATTTTTAGGGGTATGTTACGCCCATTAACATTAGTTTTACGGTTATCATTGAATTTATCTGCTGGTAAAGTAATTTTATCTTTACTTGGATCAGGGTTATTATCTTCTTTATTAATTTCAAGCTTTTATAATATTTTTGGTGTAATTATTAGAGGTATTTTTGTAATAGAAATTATTATTGCTTGTATCCAATGCTATATTTTTTGTGTGTTAATTACACTGTATTCAGGGGACCACAGGGACTAACGTTGGCTGTACTCTACTAATCATAAAGATATTGGTACACTATATCTTCTTAGAGGGGTGTGGGCAGGGCTAGTTGGTGCAGGTTTAAGTTTAATTATTATGCAGAGTCATCCTAACAGAATTTTTTTGAAAGATTGATTTTATAACGTTGTGGTTACTACTCATGCATTAATGATGATTTTTTTTGCTGTGATACCAATCTTAATTGGTGCATTTGGTAATTGACTAATTCCTCTTTTAGTCGGTGGTCAAGATATAATTTACCCACGAATAAACAACTTAAGGTACTGGCTATCTCCCAATGCCTTGTATTTATTACTCCTTTCTTTTAGGACAGATAAAGGGGTTGGTGCAGGATGAACTATTTATCCTCCTCTATCTGTGTACCCTTATCATAGAGGGCCTAGAATAGATGTTTTAATTACTTCTCTTCATATGACTGGATTAAGATCTTTAGTTGGAGCTATTAATTTTGCTAGAACAAATAAGAATATGCCAGTATTAGAAATAAAAGGAGAAAAAGCAGAGTTGTATATTCTTAGAATTTCTATCACTGCAGTTTTATTGATTATTGCTGTTCCTGTATTAGGTGGTGGAGTTACTATAATTTTGTTTGATCGTAATTTTAATTCTACTTTTTTTGACCCAGCAGGTGGAGGTGACCCAGTTTTGTTTCAACATATTTTTTGGTTTTTTGGTCATCCTGAAGTTTATATTTTGATTCTTCCTGCTTTTGGTGTAATATCAAAAGTAATTATACATTGCGCTGGTAAAGAAGCTGTCTTTGGTTTAATTGGAATAGTGTATGCTATAATTGGTATCGGAGGTTTAGGGTGTATAGTCTGAGCTCATCATATATTTACTGTAGGGTTAAATGTAGATACTCGTGCTTACTTTTCTACTGCTACTATAATTATTGCTGTTCCAACTGGTGTTAAGGTTTTTAGGTGGTTAGCTACTATTGGAGGGAGGCGGTTTAAATTCAAGCCTTCTGGTTGTTGAAGAATTGGATTTTTATTTTTATTTACTGTAGGAGGTTTAACTGGGGTTATATTGGCCAGCTCATCTATGGATGTGTCTATACATGATACCTATTATGTTGTAGCTCATTTTCACTATGTTCTAAGGATAGGGGCTGTATTCGGTATCTTTTGTGGGCTTAATCAATGATTACCTAATTTTGTTGGAGTAAACTTAAATAAAAAATGAAGAAAAAGTCATTTTTCTGCTATGTTTTTAGGGGTAAATACAACCTTTTTTCCTCAGCACTTTTTGGGGCTTAGAGGAATACCCCGTCGTTACAGGGATTATGCTGATGTTTATGCGCGGTGGCATTGGGTTTCTTCTTATGGGTCTATTGTGTCTTTTGGTTCACTTATATATTTTAAATTTTTATTGTGAGAAGCTTTAGTTAGTCAACGAGGAATGTCATTTTATGGAAGGTGATTTTTTGGTGATATTATTCAGCAGCAGGGGCGAGATATTATTGCTTACCATGGATTTGTTATAATGGTAATAATTGCTGTTTTAGTAATAGTACTTTATATAGGAACAGTAGTTTTAGTTAGAAAAGCTACTTATCGTTATTTTTTAAATCGTCAACGTCTTGAGTTCTGATGAACTTTGATTCCTATGATTTTATTGACTGGGCTGTGGTTCCCTTCAATAAAAAATTTATATGTGGTTGATGAAGTGAAAACGCCGCGCTGGAATTTTAAAGCTGTTGGTAAACAATGGTACTGGTCATATGAGTGCCACCCAACGCGAATTATTGACTCTTATATAATAAGAAAGGGGGAAGTAGGTTATCGTTTGTTGGATGTAGACAATCGAATAGTTGCTCCTGCAGGGGTTCAAATAACTTGCTATGTTACTAGTTCTGATGTGCTTCATTCTTTTGCATTGCCAAAATTGCTTCTTAAAGTAGATGCTATTCCTGGGCGAATCAATCGCTTACCTATAAAGGTATCTCAAAGATGTGTGTTATACGGCCAATGTTCGGAGATTTGTGGGGTTAATCACAGGTTTATGCCAATTGTTATCGAGTTTATTCCAGAGAAATATTTTGTTAAATGGATAGATGCTCATTTGtaa------------------------ATGAATATAAAACCTTATTATGTTCCTGGGGCAAGACCTTGGCCTTTTTTAGTAGCAGTTGCGTGCAATGGTATGTGTGTTAGTTTAATCTTATGGCTGCATCGTACTCCATATTGACTAATGGGTAGGTTGTTAAGATTAGGTTTAAGCTTGGTCAGATGGTGACGTGATTTGCTGCGTGAAGGGGATATAGGGTTACACACACGATTTGTAGTAAAAAGATTTCGTGATGGTGTTGCTTTTTTTATTTTGTCGGAAGTCATGTTCTTCTTTTCTTTTTTCTGGTCATTTTTTCATAGGTGTTTAAGTCCTTCTATAGAGCTTGGAGGACGATGGCCTCCGCCAGGGATTCGAACACCTAACCCAGTATCTACAGGCTTGTTTAACACTACTCTTTTGATTAGAAGAGGAGTATTTGCTACTTATGCCCATAAAAGAATCATTAGAGATTACGATAAAGGCTCTTTTCAGGGGTTAGGATTAACTATTGTGTGTGGAGTTTTATTTTTTAGAGTACAATTGCGGGAATATTACTGAAACTCCTTCACTATTGCCGATGGGGTGTATGGTAGAACTTTTTATATATTAACTGGGTTCCATGGAATGCACGTATTTGTTGGTACTTTGTGATTAATAGTAAGATTTGGTCGATTATGATGTGGTCACTTTAGAAGACGTCGTCATTTTGGCTTAGAAGCTTGTCTTTGATATTGACATTTTGTTGATGTAGTGTGAGTCTTTGTATGATTGTTTGTATATTTATGATTTGGTGGTCCTTTGCGTAAGCGTCATGTTTTGTTAAAAATTTTAAATGATAGGTTTTATGATTTGCCATGTCCTGTAAATTTGAATGTGTGGTGAAGGTTTGGATCAATGTTGGGGTTGTGCCTGGTGATTCAATTTGTTAGAGGGTTACTATTGTCTGTTCATTATACTGCTCACGAAGATATGGCATTTGATTCTGTTATTCATATTATACGAAATGTAAAAAAGGGTTGAATGCTGCGAAGAATCCATGCTAACGGTGCGTCAATGTTTTTTATATGTATTTATGTTCACATTGCACGTGGAATTTATTATGGATCTTATTTAGATGTACCGGTATGAAATATTGGTGTATTATTGTATTTTATGGTAATAGCAGAAGCATTCTTAGGGTATGCGTTGCCTTGAGGGCAAATATCTTATTGGGGTGCTACGGTAGTTACAAACATGCTTACTGTAATTCCTTTATTTGGGGAGAAACTATGCTATTACATATGAGGTGGGTGAACGGTGTGCAACGCTACGTTACAGCGGTTTTATACTCTTCATTTTATACTTCCTTTTTTAATAGTATGTGTGGCTGTACTACATCTTTTTTATCTTCATGAGAATGGAAGTAACAATCCTTTGGGTATTGAAAGGGACACAATATGTATTCCATTTCATCCTTTTTATACTGTTAAAGACTTATTTGGTTTTGTCTGTTTTAGATGGGTGTTTATATATCTAGTATGTGTTGAGCCTGAGTTATTAGGTAACGTGCACAATTATACTCCTGCGGACTCAATAAAAACGCCTCTTGATGTTCAGCCTGAGTGATACTTTGTTTTTGCTTACTCTATTTTGCGCTCAATTCCTCATAAGGTGGGCGGTGTTGTTGCCATAGGGGGCGCTATTGCTGTGTTATTAGTAATCCCTGTTATACATACGGGCGAGTTTCGTAGTCTGTGTTTTTACCCATTTAATCAAATATTGTTTTGGTGTTTAATTGGTAGTTTTATTGGTTTAACTTGAGCCGGCTCTCGTCCTGCACGAGAACCTTTTATTAGAATGGGGTTATGATTCTCGTGCTCTTACTATGTGTGTATTATCTTAAATCCTTTAAGTATGTGAATATGGGATTATCTACTTAAATTATCAGTGCTCGTAGGAGTAATTCCTGTAGTAGGAGTGCTGTTGGCAGTAGGGTTTTTTACTCTTCTAGAGCGTAAGTTGTTAGCTATTATCATAATTCGAAAAGGTCCAGCAAAAGTTAGTTTTATGGGCATTTTGCAGCCGTTTAGAGATGCGGGCAAACTATTTTGCAAAGAATTTGTTGTACCATCTCGCGCAGTAATAGCCCCCTTCATTATGTGTCCAGGGGTGATATTACTGATCAGATTAGTGGGGTGGCTGTTGTACCCGTATAAATGTGTAGAAGTAGTTTATTTAGCAGGTATTATTCAATTTATTGTTGTTGCTAGTATTAGAGTTTACGGGGTTATAGTTGCTGGATGGGCATCTAACTCTAAATACGCTCTTTTGGGGTCAGTTCGTGCAATAGCACAAAGAATCTCGTATGAAATTCCTTTAGGTTTTGCGGTAATAGCAGTTTTATTTGTAGTCAGTTCTTTTATGCTACAAGAAATTAGAATAAGGTTTATTATACTTTTGTTTCCTGTAATTTTTATTATTTGAATTTTATGCATATTAGCTGAAACTAATCGCGCGCCGTTTGATTTTGTAGAGGGGGAGTCTGAATTAGTGTCTGGGTTTAATGTTGAATACAGTGGAGGGGGCTTTGCAATAATGTTTATGTCTGAATACGCAACTATACTTCTAAACAGGTTAATTACAGCAACAGTGTTTTTAGGCGGAAGGGAGCTATTTATAAGAGTAGCTATAATACTGTTTGTAGTAGTATTTGTATGAGTACGAGCATCGTTGCCGCGAATACGGTATGATAAATTAATAGGTTTGTGTTGGTCTGTTCTATTATGTGTAGCAATAAGCGCGTGTGTGTTTTACTTTGTTTTAAGAAATTAGtaATGTTTTTTAGTTTATTAAGCCCTATAATGATGTTAAGCGGTTTTGCAGTATTTTTTGGGGCTATTATTAGAGTCAGAAGTATAAGGTGAGTGGGGTTGTGGGTCGGAATAGAACTAAATTTGTTTGGTTTTTTGATTTTTATAAATTTTGATGGAGTCAGAGTCCCAGAGCCGTGTGTTAAATATTTTATCGTTCAAAGAACCGGGTCTATGTTTTTGGTTATAGGATTTTTGGGGGTAGAATTTGCTTCAGTTATGACAATGTTTTTAATTGTAAGTGGTGCTACTTTAAAGGCAGGGGTGTTTCCTTTCCACTCTTGAGTGCCTTTAGTGGTTAAGAATAGAAGATGAATGAGCAGAAGGTTAATTTTAACTTGGCAAAAATTAGCCCCTTTAATAGCAATAGCTATTGTTATATCTAAAATTTTCCTTTCTATCTTAGTTTTTTTCATAGCATTAATTGGAGGTATCGGTGGATTAAATCAGTTGTCTATTCGCTTGATAAGAGCCTATTCATCTTTTGTTCACACATCTTGGATATTAGCTAGCTTATTAAATTCATTAGTTGTATTTGTTTTCTATTTTTTTATTTATATACTATCAGTTTTATGTCTGTTTTGATGTTGTGCTAAAATTAATAAATATAGGGTTGTAAGGAGTGGTTTTAGCGCTTCTGCTAGAGTTTGTTTAATTATACTGAGAGGGGTGCCCCCGTTTTTAGGATTTTTAGGCAAAATTTTAGTATTTTTATCTGTAATAAGTATAGAAATTTTTCCATGCATTATTGGGTCAGTTATTAGACTAAAGTTCTATCTTTCTTTTTTTTATAGAATAGTAATAAGATATTTAAGTGGAGCTGAAAAAATTATCACCACTTTAGTTGTTATTAATGTTGTCGGGTTAATAGTGGTTTTTATGATTTTTTAAtaaATGGTATTGTTTTCAATTGTATTATTTATGTTAATTTTATCCACTATTTTCACAGTAATATTATTTTTGTCTGAAAAAGGTGGAACAAATCGAGAAAAAAGAAGCCCTTATGAGTGTGGATTTGAGACAATTGGAAGAGCTCGTAGTACATTTTCTGTTCGGTTTTTTTTAGTTGCTGTGTTGTTTGTAGTGTTTGATGTGGAGGTAGTGTTAGTTATTCCTTTAATTTATATAGTTTGAACAATAAAAAGAGTTTTAGGCATTTTAGTTGGTCTCATATTTATTTTTGTCTTGTTTTTAGGGTTATTTCATGAGTACCGAGAAGGGTCTTTAAATTGAGTTTAAtaaATGACTATATCTTTAATTATTGGCACTATTATTTTGATAATAATCGGTAAAATAGAAGCAGCAATAGCCGGATTAGTTTTACTAATATTTATTATAGTATACGGAGTAGCAAATGCAGCAGAAAGTGTAGAAATCATAGGATGCTTTAATTACGACTATGTAGTCTTAATACTAGTGAGATTAACGATGTTTATTATGGTATTATCGTTAATAATAAGAACAaaaGTAGAGCGGAAACAAGAGTATAACTTGTTTATATTAAGAATTAATCTATTTTTGATTATAAGATTTCTTGTAAGAAGTTTTTTTCTTTTTTTTTTCTTCTTTGAAAGAAGTCTATTCCCACTATTAATAGTGATTGTAGGGTGGCGACTACAAGCTGGGGCTTATATAATTATCTATACTGTTTTTGGCTCTCTTTTCTTTTTATTTGGCATTAGATATCTGTTTATCTTAGGGAGTGATAGTATAATTATAGTTTCATTTGTTAATAAAAGATTATTAAGATTGTGGTGGTTATTTATTTTAGGGTTCTTAGTAAAGCTTCCAATATACCCCTTTCACTTATGGCTTCCTAAAGCTCATGTTGAGGCGCCAGTAGCTGGCTCTATGGTTTTGGCAGGAGTCGTGTTGAAATTAGGCGGTTATGGGCTGTTACGATTTGTGGGGTTGGTAGGCATAAAGAGCTTTAGATTCTCTAGATTGTTATTGCTAGTTTGTTTAATAGGAGGATTTTATGCGAGACTTGTTTGTTTGCGACAAGTGGATCTAAAGTGTCTTGTCGCTTATTCTTCTGTGGCTCATATAAGTTTGGTTCTATTGATCATTAGAAACAGTGATCTAGGGGTAATAGGTGCCCTTCTTATTATAGTTGGCCATGGTTTATGCTCATCTGGGTTGTTTGGATACGTAAACACTATTTATAAGGTTTCTAATTCACGTATGTTAATAATAAATAAAGGAGTGTTAATTATTTCTCCGGTAAGAGCTATGGTATGTTTTTTATTGAGGTCTAGTAATATGGCTGCGCCTCCTAGACTAAATTTGGCAGGAGAGGTATTTATTTATGGCGTAGCTTCTTGAGTAAGTAAAGTATTATTAATATGTGTCATATTAATTAGTTTTATGAGGGCTTGTTATAGTTTGTATTTTTATAGGAGTTGTAGTCATGGAAAGACTAGTGGCTACAGCGTATCAAATTTTTTTGAGTGTGAGATGGTTGTACTTTTGATACATTGATTGCCTTTAAACTTTTTGTTTTTGTTTATTCCTTAACGAAAAAATGCCCATTTAATAAGCATTTTTATTGGTATTGAGATAGCTGGATTAGGAGTTATTTTTTTATCTACTTTTAGATTAAGGCATAATGTTTGACTAATTTTTTTGATTGTATGCTTAGGGATTTGTGAAGCTAGATTATGTTTAGCCTTGTTAGTAATGGTTATACGTTTGTGTGGAAATGACTTAGTAAAAAACCTTAGATTAATAAGTTAACTTTAAAAAAAAATTTGATCTTTTTATTTGGTGTTACTGGGGTTTTTTGTTTATTGTTTAGCAGAATACCCAATTCAATACTATTTCAAGCTAGTGTGTGAAAAAGTAATTGTGTGGATTTTAGATTTGAGCTATTATTGGATAGAGTAAGTGTTTTATTTGTAGGGACTGTACTAATTATTGGGAATAGAGTAATGATTTACATAAAATGATATATAAGTAATGAGTTATTTTTTTCTCGTTTTAGATGGCTTATTTATTTGTTTTTGATCTCTATAATCTTTATAATTAGTATTCCTAATTTAATCATACTACTTATCGGATGAGACGGCTTAGGTTTAACATCTTTTCTTCTTGTTGCTTATTATCAAAATAATAAAAGATTATCGGCTGCTATACTAACTGCTTTAACTAACCGCATTGGTGATGTGTTAATTTTAATAAGTATTGGAATATTCATTAAAGAGATAAACTGAATTATTTATGAGTATTCTCCTGTAGTTTTATCAGGAATGTGTTTAGCTTTAATCTTAGCTGGGATGACTAAAAGAGCTCAATTTCCATTTTGTGCGTGACTACCAGCTGCTATAGCTGCCCCTACTCCTGTTTCATCTTTAGTTCATTCATCTACGTTGGTTACAGCTGGTGTTTACTTATTATTGCGTAGGTTTGATGTTTTAATTTGTAATAGACTGTGAATGCTAAAATTTTTAAGATTATTAACTTTAATTTTAGCTGGATCTAGGGCTTCAGTTACAGTAGATTTTAAAAAAATTATTGCTTTATCTACATTAAGTCAGCTTAGTGTAATAATATTAGCTGTTTCTATAGGTCTCTCTTATGTAGCGTTTTTTCATTTAGTTACTCACGCAGTTTTTAAAGCACTTCTATTTTTAAGGGCTGGTAGTGTAATTCATAGATACCGGGGGGTTCAAGATATTCGTTTTTTAGGTAAATGTTGACAGGAGTTACCCATTAGAATGAGAGCTATATTAGTCTCAATAATATCCTTGGTTGGGGCTCCTTTTTTAAGAGGATTTTATAGTAAACACTTAATCATAGAGATAGAAGACGAATGTATTTTTATGTATATAATAGAAATAATTGGATTAAGCTATACTTCATACTATAGGAGACGAGTGTTTAGATCTATAATCGGCAGAAATAAGTCGGATTTAACAGTTGTCTCTGTAAAAGAGGATATTTTGATTATTATTCCTTTTTTTATTTTAGGCGCTGGAGCTTTGTTAATTGGAGATATTATAGCTAATAAAAATGAGCTTTTTTTCTTTGCTGTATTTTCGTCTTCTATTGAAAGGTTGTTAGCTAATATTATTCCATATGGTATAATTATATGAAGAGTAATTAGTTATTCTGCAGCATTTTATAATAAAATAATGTTTTTTTTAAATATATGACTGGTAGAATTAACTCACCCAGCTAAAGCAATACTATTTAACTATTCTTTTATAGTTTATCGAGTTTTAGACTATGGATGATTAGAACTAATTGGGCCCCAATATTCATTTGGAAAGTTTTCTAAGATTAATGAAGGGTACTTTATGGCGTTAAGTCTTTTTGCAACTATTATAATAATTTTTTTGTTAGTGTAAATGTGAATAATATTAATTTCGTTTGTGTTATTGTTTATTTCTAGGCTCCTGTTTAATCAGCCCATTTTACTGGGATTTATTTTAATCATAAGGTCTATGCTAGTATGTTTTTTTATCGCTGCTGAAATTAGAAGCGTTTTAGGTTTTATAGTTTTTTTAACTTATGTCAGAGGGGTAATAGTTTTATTTTTGTATGTGTTAAGAATCTACCCTAACGAAGCTTTCTACATAAAAATTAGTATTACCTTGGTAGCCTGTTTGGTGGTTAGACTAGGAACATATTTAAATCGTGATAGAGACTCTTTGTGACTCTCTTTTATATCTAGTGGGGTGATTTACTTATTTATAGCGTTTATTTTATTGTATGTTATAGTTATTGTTTCTTATTTATGTATAAAAAAAATAGCACCGCTTCGGTCCTTA"/>
                            <sequence id="seq_Modiolus_kurilensisKY242717" spec="Sequence" taxon="Modiolus_kurilensisKY242717" totalcount="4" value="GTTATATTAGATTTGCTTTCTAGGTTTGATtcttttTCTTTTAGAATGAGGATTTCCTGCGGGTTGTGGGTTAGTATGGGAATTAGTTTATTTGTGCTTGTTGGTAGAGATAAAGGGCTTAGAGAGATTATTTTTCATAAGGTCTTATCTATTTTAAGAGGTATAACTGGTCAATTTGTATCGGGGTTTAACATTAGTGTTATTAGTCTGTTTGTATTTTTAATTATAGTAAATTTGTTGGGATTGGTTCCTTTTTCTTTTAGAGTTAGATCTCAAGTAGGATTAGGGCCCTCAATAGCATTTTTTATGTGGTTGTGTTTGTGATTATCTGGATTGCGTGTGTCGTGGCGTCAAACTTTGTGTACATTAGTGCCTAGATATCCCATATTTTTAATTCCGTTTTTATTGTTGGTAGAGGTGGTAACAATTAGTTCTCGTCCTGTTACATTGGGATTGCGACTAATAATCAACTTAACTGCTGGTCATTTAATTATAGGTATGTTAACTAATGTAAATACAAATGTTGTTCTTTGTTCTGCCTATGGGTTGCAGTTTTTAGGGCTTATTGCTATGAGTCTTAGTGCTGAAATGGTTATCGGGGGGTTGCAAGCYTTTATTTTTTGTACTCTTTTAGCGTTATATAGAAATGAACATCCTAGGTAATGATCGGGAATAGTGGGGATTGGTTTGAGAATACTGATTCGAATTGAGTTAGGTCGTCCTGGAAGAggaTTTTTAGGGGATGATCAGCTGTATAATGTTGTCACTCACGCATTGGTTATAATTTTTTTTATAATGCCTTTGATGGTAGGGGGGTTTGGAAATTGACTTCTTCCATTAATAATGGGCTCTGTGGATATAATTTTCCCACGACTTAATAATTTGAGATTTTGGTTTCTTCCTTCTTCATTATTTATGCTATTAAGGTCTACTTTTATTGAGAGTGGCTCAGGGACTGGATGGACTCTTTATCCTCCTCTYTCTTCATATACTGGACATAGGGGCCCAGCTGTTGACATATCCTTATTTTCTTTACATTTGGCAGGTGCTTCTTCTATTGGTGGTTCTATTAATTTTTTGACTAGTATAAAAAATATGCCGGTGGAGGTGATGCGAGGAGAGCGGATAATGTTGTTTTTGTGGTCTATGGTGGTAACAGCTGTTTTACTATTAGTTTCTTTGCCAGTTTTAGCTGGTGGAATTACTATGTTGATTTTTGATCGTCACTTTAATACCTCTTTTTATGATCCTGTAGGAGGGGGAGACCCAGTTTTGTATCAACATTTGTTTTGGTTTTTTGGTCATCCTGAGGTATATGTACTTATTCTTCCTGGGTTCGGAATAGTGTCTCATGTTGTAGCACATTGTGCTGGTAAAGACGAGGTCTTTGGGGTTTTAGGAATAATTTATGCTATAGTGTGTATTGGAGTGTTGGGCTTTATTGTCTGGGGTCATCATATGTTTACTGTCGGAATGGATGTTGATTCTCGGGCATATTTTACGTCGGCCACAATAATTATTGCTGTGCCTACGGGTGTGAAGGTTTTYAGTTGATTGGCTACACTTAATGGGGGAAGCTTATTGATTGAGACTGCTTTATTATGAGCTGTGGGGTTTATTTTTTTATTTACGGTAGGAGGTCTTACTGGAATTATACTATCAAACTCTTCTCTTGATGTAGCTATACATGACACTTACTATGTAACAGCCCATTTCCATTATGTGTTATCGATGGGAGCAGTTTTTGCCTTATTTTGTGGGTTTTTTCATTGGTTTCCTTTATTCTATGGTTATTGTTTTCATGAGCGGTGAAGAAAGGCTCATTTCTTTATAATGTTTATTGGAGTAAATTTAACTTTTTTCCCTCAGCATTTTCTTGGGTTGAGAGGGATGCCACGTCGTTATTCGGATTACCCAGATTGTTTTATGAAATGGCATGTAGTGTCATCATGGGGGTCTTTATTAAGGTTTGTGAGGGTTCTGTATTTTCTTTTTATTGTATGAGAGGGTCTATTGAGTCAGCGTGGTGTTGTGTGTAAGAGTAATCGCCCTGGAGCAATTGAGTGAAAAATGTGATGCTGTCCTCTTATGCCGTTGTGAGGTAGAAAAGGTTTTCAAGATTCTTATTATCAAGTAGGTGAATATCTAAGCTTCTTTCATGAAGGAGTTATATGTTTAATTGTTTTTATTTTATCTGTTGTTTTATATGGTCTTAGTTGAGTGTTTAGAACAAAAAGAAGTTACCGGTTTTTACGTGAGGCGCAAGGTGTAGAGACGGCATGGACCATCATTCCTAGATTATGTTTAATTGGTGTAGCAGTTCCTTCTATACACCTTCTCTATGTAATAGATGAAATTGGAAGCCCTTCCTTTTGTTTTAAGGCGATTGGTCATCAGTGGTACTGAAGGTACGAGATGGTAGATGTTTTAGGGTTTGATTCTTTTATAAGCCGTAGAGAAGATGACGGCTATCGACTATTAGATGTTGATCAGCGAATGGTAGCGCCGTCTAACACTGGGATTCGTTGTATGGTTAGTAGGGCTGACGTAATTCATTCTTTTGCTATCCCTGGGTGTATGTTAAAAGTAGATGCAATTCCAGGGCGTGTTAACGAAATCCCTATGACTGTGGCTATAAGGGGGGTTTTGTATGGTCAATGCTCAGAGATCTGTGGTGCTAACCACAGCTTTATACCTATCGTAGTTGAGTTTATTCCTCCAAGGGTATACAACCGATGGATCAAATCAATCGATGAT------------------------ATTCCACGAAATCCTTATTATTTAGTAGGTTCTAGTCCATGGCCCGTTTTTACCTCTATTGGTGGGTTATGTTTAGCAGTTGGATTCGTTTCTTGGTTTCATATACACAGGTATAGTCTTTTGTTTGGGTTGTTAGTTTTAGGGTTTTCTTTAGGTCAATGATGGCGTGATGTTATGCGTGAAGGAGATTTAGGTTATCATACTTCCTTTGTTGTAAAAGGTTTGCGTGATGGGTTTATTTTGTTTTTAGTGTCTGAGGTGATGTTTTTCTTCTCTTTATTTTGGGCTTTTTTCCACATAAGGTTAGCTCCTGATGTGTCTGTGGGGTGTGTYTGGCCTCCTAGGGGAGTAGAGACTCTTGATCCTTTTAAAGTTCCTTTGTGTGGTACTACTGTTTTAGTTGGGTCAGGAGCTTCTTTAATATATGCTCATGCTGCTATTCGGGCTGGTTTAAATAAAGATGCTATTTATGGGACGGGGGCTACTATTTTATTAGGTCTTTTATTTTCTCGTCTTCAAGCATACGAGTATTATTGAGCTAGATTTACTATTGCTGATAGTGCTTATGGTAGCTTATTCTATATCATAACTGGGTTTCATGGTATGCATGTAATATTTGGGACTGGGTTTTTAATTGTAAGATTGGTGCGATTGTTTCGTTATCGATTTACTCCACGAAATCACTATGGGTTTATAGTGTGTTCTTGGTACTGGCATTTTGTAGACGTAGTTTGGATTGGGTTGTACGTAGTTGTTTATATTTGAGGTAGTTAGCCATATCGAAAGAGTCATAGGCTACTAAAATTTGTAAATAATAGTTTGTATGATCTACCAGCACCAGTAAATTTAAGGGTGTGATGGAATTTTGGATCTATATTAGGTTTATGTTTAGTTATTCAAATTGTTAGAGGGTTGGTTTTGTCACTTCATTACACAGCTCATGTTGATATAGCGTTTGATGCAGTAATTCATATTGTTCGTGATGTAAATAAGGGTTGGATGATTCGTAGTATGCATGCAAATGGGGCATCAATATTCTTTTTATGTATTTATGCTCATATTGGGCGTGGTATTTACTATGGGTCTTATAAGTATAGGGAAGTTTGAAATGTGGGGGTAGTTCTGTATTTGTTGGTAATGGCAACGGCTTTTTTAGGATATGTTCTTCCTTGGGGTCAGATATCCTATTGAGGTGCAACGGTTATTACGAGTTTATTAACGGCTATTCCTTATGTAGGGGAGATATTAGTTCATTGAGTTTGGGGTGGGTATTCAGTTTCTAATGCTACACTGGTGCGGTTTTATTCTTTTCATTTTATTTTACCTTTTATTATTGCGGCTTTTAGGGTAGTACATTTATTATTTCTTCATGAAAGAGGGTCAAATAATCCATTAGGTGTTTCAAGTAATGATATGCTTATTCGATTTCATCCATTTTATACATCTAAAGACTTAGTTGGGTTTTTAGGCTTATTTTTTATTCTTATACTTCTTGTGTGTTATTACCCGGAATTATTGGGGAATGTAAATAATTGAATTCCAGCCGATCCAATGAAGACTCCACTTCATATTGAGCCTGAGTGGTATTTTCTGTTTGCTTACACTATTTTACGGTCTATTCCTAATAAAGCTGGAGGAGCCCTTGCTTTGGTTGTGTCTGTTTTGGTTTTATTTGTTATTCCTTTGCTTCATACTGGAAAGTTTCGAGGTCTTTCTTATTATCCAGTAAGTCAGGTTTTTTTTTGAGTGTTGATTAACGTTTGATTAGGGTTGACTTGATTAGGGACGTGCTTTCCGGAGTACCCATTTGAGGAGATTGGTCGGGCGTTGACATGCGGGTATTTTATTATTATTATTTTAATTCCTTTGACGCAAAGGAGTTGGGATAAGTTAATTGAGATGCAGCTGATTAGATTTATTTTGCCTAGGGTCTTTGCGCTAGTCGCAGTGGCATGGTACACTCTATTTGAACGAAAGGTGCTTGGATATATTATAAACCGTAAAGGCCCTAATAAAGTGGGTATATTGGGGTTAATTCAACCATTGGCTGACGGGGTGAAGTTATTTTCTAAAGAATTTATTCTGCCTACATTCAGTAATATTCTTCCATTCATATTGTGTCCAATTGTTACATTTTTTATTGCATTGGTATTCTGATTATTATACCCATTTTCAACAGCAGAGGGTGTGTTTACATGCGGATTATTATTTTATCTGGCTAATTCTGGTGTGAATGTTTATGGGGTTTTAGTGGCTGGGTGATCATCTAATTCCAAGTACGCATTGTTGGGATCAATACGTGGGGTAGCACAAAGTGTTTCTTATGAGGTTAGGATGGCCCTTACCCTATTAGGGGGTGTTTACCTAGTGGGTGTAATGAATTTACAGTCTATAAAGTTGGTGTTTGTAGTTGGAGTAATTATTCCGTTTGTATGCGTATGATTAATTACAATATTAGCTGAAACTAATCGTGCCCCATTTGACTTTGTAGAGGGTGAGTCAGAGCTAGTGTCGGGGTTTAATGTGGAGTACAGAAGTGTGGGGTTTGCGCTGATTTATATAGCTGAGTACGCTAACATGCTTTTTAATAGCCTTTTTACATGTATTATGTTTCTAGGAGTAAGTGATGCCCTTATAAGTGTAGAAGCGTGCTTTTTTTTTTTTTTCTTTATTTGAGTTCGGGGGACTTTACCTCGTTTTCGATATGATATGTTAATAAGCTTAGCATGAAAGAGGTTTTTAAGTTTAGTATTAAGTGGGGTGTTAGTAATTATTTCTTTAGTTTGTTTGTTATAAGTGTAAATATTTATAACCCCTTTTACTTACTTAGAGGGTTTTTACTAATTGGGGGTATTTTAGTAACTTTGAGGACTGATTCTAAAATCAGGGGGTGGTTAGGGATAGAAATTAATGTAATAGGGTTTTTAGGGGTATTAAGAGTTCGCGGTTTTATAAATATTTCTGTTGGCCTGAAATATTTTATTATTCAGGTGCTTGGGTCAGGCTTATTTTTAATGGGTGTGTTAGTGTTTTATCACTTAATGTTGCAGAGAGGCTGAATAGTAGAGATGGGATTATTTTGTAAGGCAGGTATTTTTCCTTTTCATGGGTGGGTTCCATCGGTGATCAATTCAGGGGACTGAATTAGTGGATGATTGGTTATGAGGCTTCAAAAGTTGGCTCCTATTATTGTTTCGGTCTGGAGTAGGTCCgagCTTTTTATTTATATAGGGTTAGTGGGGCTAAGGGTTGTTGGGTCTTTAGGTGGATTAAATCAAATATCTGTTCGTGGAATCTTAGCTTATTCTTCATTTGTGCATGGTGGCTGGATGTTGGTAGCGTTAATTCATTCTAATGAACTTTTCTTTTTGTATTTTCTAGGCTATATAGTTCAGCTAAGAGTTGTAGTGGGTATTTGTTATGATTTAGATGTACAGAAAAGAGCAAGGATAAAAATATCTTTTTTGGGGGGAGTAATATCATTAAGTTTAGGGGGGCTTCCTCCTATAGGAGGTTTTTTGTTTAAACTTAGAGTGTTTCTTTCGGTGAATTTAGGGGTTTTAGTGGCCCCGGTGGTGGGGTCTGTCGTATCYCTTCTTTTTTACTTGCGCATAATAAATGGGTTTATGTTGGGGAGAAACAGGTTAGCTAGCTTGTTCTTAGTGTTTAATGGGGTTTGTTATATTGGATTTGGTATAATTTTTGGCTTATTCAGTTAAtaaTGGCTGTGGGGTGCTGTGGTAGTAATAGTGGTTCCTTGTATTTTGCTTTTTTTAGGCTTATTGGCTATAGGAGATATAAGTagaagtAGTCGAGAAAAGTCTTCTTGTTATGAGTGTGGGTTTGAGCCGATTCGAACTGCTCGAAGGAGGTTTTCATTGCGATTTTTTCTTTTAGGTGTTTTGTTTGTTGTTTTTGATGTAGAAGTTGTAATAATGGTTCCTATCCTATTTGGTGTTAGAGTAGGGGGATCAGCAGTAAGGATTATTTGTTTAATTTTATTTATTATTGTGTTAGTGGTAGGATGTTTATATGAGCGGCGTGATGGCTCCATAGATTGGATTAAGGAGATGGTTTTGAGGGGTGTTGCAGTAGTTTTGTTGTTACTTACTTTAGGCGGTGAGGTAGAGGTGATTTTTGGTGTGCTAATTTGCTCTGTTCTTtttTTTATACCCTTATTAAGTTGGGAAAGTAGGGTTGAAATGGGGGGTTTGACTAGGCTAGATTTGGTTGGTGTGGTTATAGTAATTTTATCCTTTTATATCAGTATTTTAATGCTTTTGAGAAGGATTGGAGTTAAGCGGTTTAATGCATTTAGAAAAGTAATTTTGTGTATTTGTGTGGTTTTAGTGTTGGCGTTTAGTTTTAGGTCTATATTTTTATTTTATATTTGCTTTGAGAGAGTGTTGATTCCAACTTTGCTTTTAATCCTGGGTTGACGGGTTCAAGCAGTTAACTATATGCTAGTTTATACTGTAGGTGGTTCTATACCCTTAATTTATGGATTAAGAAGTCTTTATTGGAGTGGGACTAGTAGGATAATGTTGCTTGGAAGGTTAGATAAGAGTGTTATTGCTTTTTCTTGATTGTATGTTCTTGCTTTTTTGGTTAAGCTTCCAGTGTTTCCATTCCACTTGTGGCTACCTAAAGCCCATGTAGAGGCTCCTGTTTCGGGTTCTATAATTCTTGCAGGTCTATTGCTAAAACTTGGTGGTTATGGGTTTATCCGTTTGTGTGGGTTTGTGGAGTTTCTTCGTTTAAGGGTTCCAGTAATGGTGTTGTCTGTAAGGCTATTTGGGGGTGTATTAACGAGGGTAATATGTATGCGTCAAACAGATTTGAAGAGTTTGGTAGCATATTCATCTATTGGTCATATGAGATTTGTTTTATTAGTGGTTACAAATGTTTCATGAGGAGTTTTAGGAGGGGTTTTAATTATATTAGGTCATGGTTTGTGCTCATCTGCTTTATTTTCTTTGGTAAATTACATGTACGGAGTTAGTAGTAGTCGTCTTATTAGCCTAAATAAAGGTTATTTACTAATGTCCCCTTCTTTGTCTTTAGTGTGCTTTTTGTTGGCGGTTAGAAATATGGCTAGACCTCCTAGATTGAATTTGTTTGGGGAGTTATTAATGTTTATAGTAGGAAGTTTATTTAGGGTATTAGTCTTAATTTTACTGGGTTTTATAAGGTTTATGGCTGCATGCTATAGATTGTATATTTATGTGGGAACACAACATGGGAAAAGGTGTGGGCTATGGGTAAGAATAAATGGTGTATGTAGCGGATTTGTATTATTAGCTCATTGATTTCCTTTAAACTTTTTGTTTTTGtttattcctTAGTCGCGTAGAGATCACTTAGTTAGAGTGTTTTTAGGTATAGAGTTTATAGCTTTAGGAGTTTTTTTAATAGCTTTTGTCCCGTCCATTAACAGYCTTTTTATTCTTCTTGTTTTGTTGTGCATAGCGGTTTCAGAGGCAGCTGTTATACTGTCTTTTATAGTTCAAGTAACTCGTCTTTATGGGAGTGACCAAGTATCTAGGGTTATAGTAGATAGATTCAGTTTTCTAAAGTTTTAGGTGTGTTGTTTCTAGCTTTAGGGGCGATGCTTCTTAAGGTAGCAAGTAGTTGTGTAGTCATCATTTTGGAGTTTAGGCTTTGACTCTCTTATATTTCATCAGTAAGTTTTAGATTGTTCTTTGATTGTAGTGGGTTATTGTTTATTAGAACAGTTTTACTTATTTCAGGTTCAGTCCTAATTTATTGTAGTTGGTACATAGACGATGAGATCTATTATAAACGGTTTATTTTTTTAGTATTACTATTTGTTGGTTCAATAGTTTTGCTTATCTCTATCCCCAATTTAATTTGTTTGCTAATTGGGTGAGACGGGCTTGGAATTACTTCTTTTTTGTTAGTTGTGTATTATCAAAATAATAAATCTCTTGGAGCAGGGATAGTAACGGCATTAGTAAATCGGATTGGTGATGTGTTGCTCCTGTTTGTTATTGGTGCTTTGGTTAGTGAAGGAAGGTGATTATTATATGAGGGATGCCTTAGGATAAGGTACCCAATTCCTATTATTTTAATATTTGGGGCTATTACTAAAAGTGCACAAATACCCTTTTCTGCATGGCTTCCTGCGGCTATAGCGGCTCCAACGCCTGTGTCTTCTCTTGTTCATTCTTCAACCTTAGTTACTGCAGGTGTTTATTTGTTATTTCGTTGTAATTTCTTATTATTAAGTAGAGGGATAGAAACATTAAAGGTGTTAAGCTTAGTGACTTTAGTGATAGCAGGTAGTTCAGCATTGGTAGAAGTGGATTTAAAAAAAGTAATTGCTCTTTCGACTCTAAGTCAGTTAAGTATGATGCTTTTTGCTTTGTCTTTAGGGTTAGTAGGGGTGTCTTTTTTTCATCTTGTGACTCATGCCTCTTTTAAAGCTTTACTTTTCTTGTGTGCGGGTGTGGTTATCCACAGAAACCATAAATGTCAAGACATTCGGTTTTTAGGTAAAAGTTGGCCATTTCTTCCCATTAGGATATCTTGCTTAGTTGTTGCTAATATATCCTTATGTGGCTTACCTTTTTTAAGGGGATTTTATTCTAAAGATATGATTATTGAGCTAGTAAAAGGCGAGGGATTAATTTACTTTTTGGAGGTCTTGGGTACTTTGTTTACTTCTTGATATTCATTTCGTATGTTGAATGTAATGTATGGAATAAATAAGGGTGTTAGACGGGTTAGGTTTAGAAGAGAAAGAAATATTTTAAAATTTGCTTATTTTAGGTTGTTGGTTAGTTCTGTATTAATTGGTTGGGTGTTAGGGCTTTTAGTAGAGCAGCTGAATAGAAGGGTCCATCTATTTAGATTTGATAAAGGCTTAGCTAGAAGCTTCGTTTTTGCTATTGTTAGGTACGGGCTTTCAATTCTTTACCAAGGGAAAAATGCTGGTATGTGGTTCCTTGCAACAATGTGAAATTTGAAACTAACCCAGATGCCATCAAAAATTTTGATGTTTTATTCAAATGCTGTTGTTGTAAATTTAGAGAAAGGATGGTTAGAAAAAGTTGGTCCACAAAAATTGATTAGTAGAATTAGAAGATTAAACCAGGGTTACCAACAGTTAAAAGTACTTAGTGTGTCTTTTATGGCTTTCTTATTTTTTCTAAGAATGAATTTGATTTTTTTTTGTGGTGTAGTTATATTTTTATGCGTTTTAAGGGTTTGGGAGTCTTTATATATTGGGTTAATTTTAGGGGTTATGTCTATTTGTGTTTCTGTTATTCTCGGTGGAAGAATAAGAAGGCTGGCAGGGTATTTTGTTTTTTTAATTTATGTGGGTGGTTTGATAGTGTTGTTTGGGTATGTTTTAAGCGTTTTTCCTAACCAGTACTTTGCCTTTGGTTTTCTTCCAGGTAAGTTTTTATTTTTGTCTATGGTTtttATTAGACTTTTTAGGATTAGTGGGGCAAGAAAACTGGGGGGTTTTTTAATATTTAATAGGATATATTTATTTGTTGGTGGATTTTTGTTATTTATTCTTATTTTAGTTGTTTCGTTATGTAAGAAGCGCCACTTACCTCTTCGTGGGGGA"/>
                            <sequence id="seq_Modiolus_modiolusKX821782" spec="Sequence" taxon="Modiolus_modiolusKX821782" totalcount="4" value="GTTATATTAGATTTGCTTTCTAGGTTTGATTCTTTTAGAATGAGTAGAATTattTCTTGCGGATTGTGGATCAGCATGGGAATTAGGTTATTTGTGTTGATTGGTAGTGATAAAGGGTTTAGTGAAATTGTTTTACACAAAATTTTGTCTGTTTTGAGAGGTATAACTGGTCAATTTGTATCGGGATTTAGTATTAGTGTTATTAGTTTGTTTGTATTTTTAATTATGGTAAATTTGTTGGGACTGGTGCCTTTTTCTTTTAGAGTAAGGTCTCAAGTAGGATTAGGTCCTTCAATAGCATTTTTTATGTGGTTGTGTTTGTGGTTATCTGGGTTGCGTGTCTCGTGGCGGCAGACCTTATGTACTTTGGTGCCTAGATATCCTATGTTCCTGATTCCTTTTTTATTGTTGGTAGAGGTAGTAACAATTAGATCTCGCCCTGTAACATTGGGATTACGATTAATAATTAATTTAACTGCTGGGCATTTGATTATAGGGATGTTGACCAATGTTAATACAAATGTTGTTCTTTGTTCTGCTTATGGATTTCAATTTCTAGGGCTTATTGCTATGAGCTTAAGTGCTGAGATGGTAATTGGGGGGTTGCAAGCCTTTATTTTTTGTACACTTTTAGGGTTATATAGAAATGAACATCCTAGATAAGGTGTTTGATCGGGAATGGTGGGGATTGGTTTAAGAATGTTAATTCGAATTGAGTTAGGTCGTCCTGGAAGAttaTTTTTAGGGGACGATCAGCTATATGTCATTACGGCCCATGCTTTAGTTATAATTTTCATGGTTATGCCTTTAATGGTCGGGGGTTTTGGGAATTGGCTTCTTCCATTAATAATAGGTTCTGTAGATATAATTTTTCCGCGACTTAACAATTTGAGATTTTGGTTTCTCCCCTCTTCATTATTTATACTGTTGAGGTCTACTTTTATTGAAAGCGGGTCCGGTACTGGATGGACTTTATACCCTCCTTTGTCTTCATATACAGGACATAGTGGCCCAGCTGTTGACATATCTTTATTTTCTTTACATTTGGCAGGTGCTTCTTCTATTGGTGGATCTATTAACTTTTTAACTAGTATAAAAAATATGCCGGTGGAGGTAATGCGAGGAGAGCGGATAATGTTGTTCTTGTGGTCTATGGTGGTAACAGCTGTTCTTTTATTGGTGTCTTTGCCCGTGCTGGCTGGCGGTATTACTATGCTGATTTTTGATCGTCATTTTAATACTTCTTTTTATGACCCTGTAGGAGGGGGAGATCCAGTGTTGTACCAACATCTATTTTGGTTTTTTGGTCATCCTGAGGTATATGTACTTATTCTTCCCGGGTTTGGGATAGTATCTCACGTTGTAGCTCACTGTGCTGGTAAAGATGAAGTTTTTGGGGTTTTAGGAATAATTTATGCTATAGTGTGTATTGGGGTTTTAGGATTTATTGTGTGAGGCCATCATATGTTTACTGTCGGAATGGACGTTGACTCCCGAGCATATTTCACATCGGCTACCATAATTATTGCCGTACCTACTGGTGTAAAGGTTTTTAGTTGATTGGCTACCCTTAATGGGGGTAGGTTGCTAATTGAGACTGCTTTGTTGTGAGCTGTTGGGTTTATTTTCTTGTTTACGGTAGGAGGCCTTACTGGAATCATGCTTTCCAATTCTTCCCTTGATGTGGCCATACATGATACTTATTATGTAACAGCTCACTTTCATTACGTACTATCGATGGGAGCAGTTTTTGCTTTGTTTTGTGGATTTTTTCATTGGTTTCCTCTGTTTTATGGATACTGTTTCCACGAGCGGTGAAGAAAGGCCCATTTTTTTATAATATTTATTGGAGTAAATTTAACCTTTTTTCCTCAGCATTTCTTGGGATTGAGAGGAATACCACGCCGTTATTCAGACTATCCAGACTGTTTTATGAAATGGCATGTAGTTTCTTCATGGGGGTCTTTATTAAGTTTTGTAAGGGTTCTGTATTTTCTTTTCATTGTATGAGAGGGGTTATTGAGTCAGCGTGGTGTTGTGTGTAAGAGTAACCGTCCTGGAGCAATTGAGTGAAAAATGTGGTGTTGTATGCCGTTGTGGGGTAGAAAAGGTTTTCAAGATTCTTATTATCAAGTTGGTGAATACCTAAGCTTCTTTCATGAAGGAGTTATGTGTTTAATTGTTTTTATTTTATCTGTTGTTTTATATGGACTTGGTTGGGTGTTTAGAACAAAAAGAAGCTACCGGTTTTTACGCGAAGCTCAAGGTGTAGAGACGGCATGAACCATTATTCCTAGTTTATGTTTAATTGGTGTAGCAGTTCCTTCTATGCATCTTCTTTATGTTATAGATGAAATTGGAAGTCCTTCTTTTTGTTTTAAAGCAATTGGCCACCAGTGATATTGAAGGTACGAGATGGTAGATGTATTAGGGTTTGACTCCTTTATGAGTCGGAGAGAAGATGATGGCTATCGATTATTAGATGTTGATCAGCGAATGGTAGCGCCTTCTAACACTGGGATTCGTTGTATGGTCAGGAGGGCTGATGTAATCCATTCTTTTGCTATCCCTGGGTGTATGTTAAAAGTAGATGCAATTCCAGGTCGTGTTAATGAAATCCCTATAACTGTGGCCATAAGAGGGGTTTTATATGGTCAATGTTCAGAGATTTGTGGTGCTAATCATAGTTTTATACCTATTGTAGTTGAGTTTATCCCTCCAAGGGTATATAATCGATGAATTAAATCTATTGAGGAT------------------------ATTCCACGAAATCCTTATTATTTAGTAGGTTCTAGTCCATGGCCTATTTTTACTTCTATTGGTGGGTTGTGTTTAGCAGTTGGATTTGTTTCTTGGTTTCATGTGCACAGGTATAGTCTTTTGTTTGGATTCTTAGTTTTAGGTTTTTCTTTAGGTCAATGATGGCGTGATGTTATGCGTGAAGGAGAGTTGGGTTATCATACTTCCTTTGTTATAAAAGGTTTGCGTGATGGTTTTATTTTGTTTTTAGTATCTGAGATTATATTTTTCTTTTCTCTCTTTTGGGCTTTTTTTCATATAAGGTTAGCCCCTGATGTTTCTGTTGGGTGTGTGTGGCCTCCTAGGGGGGTAGAGACCCTTGACCCATTTAAAGTTCCTTTATGTGGTACTACTGTTTTAGTTGGGTCAGGTGCTTCTTTAATATACGCCCATGCTGCTATTCGGGCTGGGTTAAACAAAGATGCTATTTATGGGACAGGAGCCACTATTCTATTAGGTCTTTTATTCTCTCGTCTTCAAGCATATGAGTATTATTGAGCTAGGTTTACTATTGCGGATAGTGCTTATGGCAGCTTGTTTTATATTATGACTGGGTTTCATGGGATACATGTAATATTTGGGACAGGGTTTTTAATTGTGAGTTTGGTACGGTTGTTCCGTTATCGATTTACTCCACGCAATCATTATGGGTTTATAGTGTGTTCTTGGTATTGGCACTTTGTAGACGTAGTTTGGATTGGGCTGTATGTAGTTGTTTATATTTGAGGTAGTTagCCATATCGAAAGAACCATAGGCTACTGAAATTTGTAAATAATAGTTTGTATGATTTACCAGCACCAGTTAATTTAAGGGTGTGATGGAATTTTGGATCTATGTTAGGTTTATGTTTAGTTATTCAAATTGTTAGTGGGTTGGTGTTGTCGTTTCATTACACAGCTCATGTTGATATGGCGTTTGATGCAGTGATCCATATTGTTCGTGATGTAAATAAGGGTTGAATGATTCGGAGTATACATGCAAATGGGGCTTCAATATTTTTTTTATGCATTTATGCTCATATTGGTCGTGGAATCTACTATGGGTCGTATAAGTATAGGGAAGTTTGAAATGTAGGAGTGGTTTTGTACTTGTTGGTAATGGCAACGGCTTTTTTAGGTTATGTTCTCCCTTGGGGTCAGATGTCTTATTGAGGTGCAACAGTTATTACTAGCTTATTAACAGCTATCCCTTATGTAGGCGAAATATTAGTACATTGAGTTTGGGGGGGGTATTCGGTTTCTAATGCCACATTGGTGCGGTTCTATTCCTTCCATTTTATTTTACCATTTGTTATTGCGGCTTTAAGGGTTGTTCATTTGCTATTTCTTCATGAAAGAGGTTCAAACAATCCATTAGGAGTGTCGAGTAATGATATACTTATTCGATTTCATCCTTTTTATACGTCCAAAGATTTAGTGGGGTTTTTTGGTTTATTTTTTCTTCTTATAGTTCTTGTATGTTACTACCCAGAGTTGCTGGGGAATGTAAATAACTGAATTCCAGCTGACCCAATGAAGACTCCACTTCATATTGAGCCTGAGTGGTATTTTCTGTTCGCTTATACTATTTTACGGTCTATTCCTAATAAAGCTGGGGGGGCTCTTGCCTTGGTTGTGTCTGTTTTTGTTTTATTTGTTATTCCTTTACTTCATACTGGAAAATTTCGAGGTCTTTCTTATTATCCAGTAAGTCAAGTTTTTTTCTGAGTGTTGATTAACGTTTGATTAGGGTTGACTTGGTTAGGGACATGCTTCCCGGAGTACCCATTTGAGGAGATTGGTCGGGCGTTGACTTGTTGATATTTTATCATTATTGTTTTAATTCCTTTGACGCAAAGAAGTTGAGACAAGTTAATTGAGGCTGAGTTTGTAGTACTGATTTTACCTTTTGTATGTGTTTTGGTTTCGGTAGCTTTTTATACCTTATTGGAGCGTAAAGTTTTAGGTTATATTATAAGTCGGAAAGGGCCAAATAAGGTGGGGTTTATAGGGGTCATTCAACCTTTTAGCGATGCCGCAAAATTATTTACTAAAGAAATAGTTATGCCTGGGTTTTCAAACAACATGGTTTTTGTGCTATGCCCTGGCTTGATCTTACTTAATGGGTTGAGATTATGGCTTCTTTATCCTTTTAGTTATACAGAGGTGGTATTTGTTTGTGGGTTAATTCAGTTTCTAGTGGTCTCAAGAACTAGTGTTTATGGGGTGATGCTAGCAGGCTGGTCTTCTAACTCTAAATATGCTTTATTAGGTTCCGTACGTGCTGTTGCGCAAAGAGTTTCTTATGAAGTGCCTTTAACATTTGTGATAATTATTATTTGTTGCTTGTTAGGAAGAATGCTCTGTCAAGAAGTAAAAGAAGTTTTTAGTTCTATTTTATTTGGTTTAGGCGGAATAATTTGGTTAGTGTGTATATTGGCTGAATCTAATCGTGCTCCTTTTGATTTTGTTGAAGGTGAATCTGAGTTAGTTTCTGGTTTTAATGTGGAGTATAGAAGAGGAGGCTTTGCGATAGTTTTTATAGCAGAGTATGCAGCAATACTGTTTAATAGTCTTTTTTTTACCGTTTTATTTGTTGGGGGCAGAGGGGTAGTGGTTATATTAGGGATAACGTTAGTTGTAGTGGGTTATGTATGAGTTCGCGGGTCTTTTCCTCGTATGCGGTATGATAAAATAATAAAACTGTGTTGACGTTACTTAACGGTTTTAGTCCTCTGTTTAGGTGTTTTTTGTCTGTGTGTCCCTTACTTATAataagtATAAATATTTATAATCCCTTTTATTTGCTTAGAGGGCTTTTATTGATTGGAGGAATTTTAGTAACTTTAAGTACTGATTCTAAAATTAGGGGCTGGTTAGGAATAGAGATTAATGTAATAGGGTTTTTAGGGGTGTTAAGGGTTCGGGGTTTTATAAACATTTCTGTTGGATTGAAATATTTTATTATTCAGGTGCTTGGGTCAGGCTTATTTTTAATGGGTGTGTTAGTATTTTATCATTTGATGTTGCAGAGAGGGTGGATAGTAGAAATGGGGCTATTTTGTAAAGCAGGTATTTTTCCCCTTCATGGATGGGTTCCATCAGTTATTAATTCAGGGGATTGAGTTAGTGGGTGGCTGGTTATAAGGGTTCAAAAGTTGGCTCCTATTATTATTTCAGTCTGGAGTAGGTCTgagTTTTTTATTTATATAGGGTTAGTAGGATTAAGGGTTGTTGGGGCCTTAGGTGGGTTAAATCAAATGTCTGTCCGTGGAATTTTAGCCTATTCTTCCTTTGTGCATGGTGGGTGGATACTGGTGGCGTTAACTCATTCTAATGAACTTTTCTTTTTATATTTTTTAGGCTATTTAGTTCAGTTAACAGTTGTAGTAGGGATCTGTTATGATTTAGATGTAGAGAAAAGAGCAAGGAGAAAAATATCTTTTTTAGGTGGAGTGATATCATTAAGTTTAGGGGGTCTTCCTCCCATAGGAGGCTTTTTGTTTAAACTGAGGGTGTTTCTTTCGGTGAATTTGAGGGTGTTAGTGGTCCCAGTAGCGGGGTCAGTCTTGTCGCTTCTCTTTTACTTACGGTTGATAAACGGGTTTATGTTGGGGAGAAATAGTTTAGTAAGGTTGTTTCTGGTGTTTAATGGGGTCTGTTATATAGGATTTGGGATAATTTTTGGTTTATTTAGTTAGtaaGGTTTGCTTTGTATTTGGTTTATAGTGGCTGTGAGGTGCTGTTTGTATTTTACTTTTTTGTTATGGCTGGCTATAGGAGATAGAAGTAGTCGAGAAAAGTCTTCTTGTTATGAGTGCGGGTTTGAGCCAATTCGAACTGCTCGAAGTAGGTTTTCATTGCGATTTTTTCTTCTAGGGGTTTTGTTTGTTGTTTTTGATGTAGAAATTGTGATAATGGTTCCTATTTTATTTGGTGTTAGAGTGGGGGGATCAGCATCTAGAGTTGTTTGTTTAGTTTTGTTTATCATTGTGTTAGTAGTGGGGTGTTTATATGAGCGGCGGGATGGCTCTATAGATTGAATTAAAGAGATGGTTTTGAGGGGTGTGGCAGTAGTTTTGTTATTATTTACCGTGGGTGGAGAAGTAGAGGTAGTCTTTGGGGTGTTAATTTGTACTATTCTTTTTATGCCTTTGTTGAGATGAGAAAATagtAGGGTTGAAATGGGGGGTTTAACTAGATTGGATTTAGTTGGTGTGATCATGGTAATTTTGTCCTTTTATATTAGGGGTCTGATGCTTTTGAGAAGAGTTGGAGTGAAGCGGTTCAATGCATTTAGAAAAGTAATTTTGTGTATTTGTGTGGTTTTAGTGTTAGCGTTTAGTTTTAGGTCTATATTTTTATTTTATATTTGTTTTGAAAGGGTGTTAATCCCAACTTTGCTCTTAATTTTGGGTTGACGGGTTCAAGCGGTTAATTACATGTTAGTTTATACTGTAGGTGGTTCTATACCTTTAATTTATGGCTTAAGAAGTCTTTATTGGAGAGGAACGAGTAGAATAACCTTGCTTGGAAGTTTAGATAAAAGTGTTATCGCTTTCTCCTGGTTATATGTTCTTGCTTTTTTGGTTAAACTTCCGGTGTTTCCGTTTCATTTGTGATTACCTAAAGCTCATGTAGAGGCTCCTGTTTCGGGTTCTATGATTCTTGCGGGGTTGTTGTTAAAACTTGGTGGTTATGGGTTTATTCGCTTATGTGGGTTTGTTGAATTTCTTCGTTTGAGGGTCCCAGTGGTGGTTTTGTCTGTGAGGCTATTTGGGGGTGTATTAACTAGGGTAATGTGTATGCGTCAAACAGACCTAAAAAGTTTGGTAGCGTATTCATCTATTGGTCATATGAGGTTTGTTTTATTAGTTGTTACAAATGTTTCATGAGGAGTCTTAGGAGGGGTTTTAATTATATTAGGGCATGGGTTGTGTTCATCTGCTTTGTTCTCTTTGGTAAATTACATGTATGGTGTTAGTAGTAGTCGTCTTATTAGATTAAATAAAGGGTATCTACTTATATCTCCTTCTTTGTCTTTAGTGTGTTTTTTGTTGGCAGTTAGAAATATAGCTAGACCTCCCAGGTTGAATTTGTTTGGGGAGTTATTAATGTTTATAGTAGGCAGGGTTTTTAGGGTGTTAGTTTTAGTCTTGTTAGGATTTATAAGGTTTATGGCTGCTTGCTATAGGCTATATATTTATGTGGGAACACAGCATGGTAAAAGGTGCGGTTTATGAGTAAGAAGAAGCAGTGTATGTAGGGGACTTGTGCTGTTAGCTCATTGGTTTCCTTTGAACCTTTTATTTTTGTTTATTCCTTagTCACGTAGAGCTCATTTAGTTAGAGTGTTTTTAGGCATAGAGTTTATAGCTTTAGGGACTTTTTTAATAGCCTTTGTTCCGTCCATAAATAGGCTTTTTATCCTTCTTGTTTTGTTGTGCATAGCGGTTTCAGAGGCAGCTGTTATATTGTCTTTTATAGTCCAAGTGACGCGCCTTTATGGGAGAGACCAAGTATCTAGGGTTATGGTAGATAAATTCAGTTTTCTAAAGTTTTAGGTATAATGTTCTTAGTTTTAGGGGTGATACTCCTTAAGGCGGCAAGTAGTTGTGTGGTGATTATTTTGGAGTTTAGGCTTTGACTTTCCTATCTTTCATCTGTAAACTTTAGACTATTCTTTGATTGTAGTGGGTTATTGTTTATTAGAACTGTTTTACTTATTTCAGGTTCAGTACTAATTTATTGCAGTTGGTACATAGATGATGAGGTCTACTATAAGCGGTTTATTTTTTTAGTGTTATTGTTTGTTGGCTCAATAGTTCTACTTATTTCTATCCCCAATTTAATTTGTTTGTTAATTGGGTGAGATGGTCTAGGAATTACCTCTTTTTTGTTAGTTGTGTATTATCAAAATAACAAGTCTCTTGGAGCAGGGATAGTGACGGCGTTAGTAAATCGAATTGGGGATGTGTTGCTTCTTTTTGTGATCGGTGCTTTGGTTAGTGAAGGGAGGTGGTTGTTATATGAAAGGTGCCTTAGATTAAGGTATTTTGTTCCTATTATTCTAATATTTGGGGCTATTACTAAAAGTGCTCAAATGCCTTTTTCTGCATGGCTTCCTGCGGCTATAGCGGCTCCAACTCCTGTGTCTTCTCTTGTACATTCTTCAACTTTGGTTACTGCGGGTGTTTATCTGTTATTTCGTTGTAATTTCTTATTATTAAATAGGGGAGTAGAAACATTAAAGGTTCTTAGCTTAGTAACTTTGGTAATAGCAGGTAGTTCGGCATTGGTAGAAGTAGATTTAAAAAAGGTAATTGCTCTTTCGACTTTAAGTCAGTTAAGTATGATACTTTTTGCTTTATCGTTAGGGTTAGTAGGGGTATCTTTTTTCCATCTTGTGACTCATGCTTCTTTTAAGGCTTTACTTTTCTTGTGTGCGGGTGTAGTTATTCACAGTAATCATAAGTGTCAAGATATTCGGTTTTTAGGTAAAAGGTGGCCATTCCTTCCTATTAGGATATCCTGCTTAGTTGTTGCTAATATGTCTTTATGTGGTGTTCCTTTTTTAAGGGGGTTTTATTCCAAAGATTTAATTATTGAGTTAGTAAAAGGTGAGGGGTTAATTTACTTTTTGGAGGTTTTGGGTACTTTGTTTACCTCGTGGTATTCGTTTCGTATGTTAAACCTAATGTATGGAATGAACAAAGGGGTTAGACGGGTTAGGTTTAGTAGGGAAAGGAATATTTTAAAGATTGCCTATTCTAGGTTGTTAGTTAGTTCTGTGTTGATTGGTTGGGTGTTAGGGCTTTTAGTAGAACAGTTGAATAGAAGGGTTCATTTATTTAGATTTGACAAAAGCTTAGCTAGAACTTTCGTTTTTGCTGTCGTTAGGTATGGGCTTTCAATTCTTTACCAAAGGAAAGCTGGGGGTATATGATTTCTTGCAACAATGTGAAATTTGAAATTAACTCAAATACCATCAAAACTTTTGATGGCTTATTCAAATGCTGTTGTTGTAAGATTAGAGAAAGGATGGTTAGAAAAAGTTGGGCCGCAAAAATTAATTAGCGGAATTAGAAAACTAAATCAGGGTTATCAGCAGTTAAAGGTACTCAGTTTGTCTTTCATGGCTCTTTTGTTTTTATTAAGGAATGAATTTGGTTTTTTTTGTGGTGTAGTTATATTTTTATGTGTTTTAAGGGTTTGGGAGTCTTTATATATTGGATTAATCTTAGGGGTTATGTCTATTTGTGTTTCTATCATTTTGGGGAGGAGAATAAGAAGGCTGGCAGGGTATTTTGTTTTTTTAATTTATGTAGGGGGTTTGATAGTGCTTTTTGGGTATGTTTTAAGAGTTTTTCCTAATCAGTACTTTGCTTTTGGTTTTCTGCCTGGTAAGTTTTTATTTTTGTTTATGGCTTTTattAGGCTTTTTAGGGTAAGTAGGGCAAGAAAACTTGGGGGTTTCTTGATGTTTAACAGGATATATTTATTTGTTGGTGGTTTTTTATTATTTGTTCTTATTTTAGTTGTTTCTTTATGTAAAAAGCGTCATTTACCACTTCGTGGGGGG"/>
                            <sequence id="seq_Mytilisepta_keenaeNC044127" spec="Sequence" taxon="Mytilisepta_keenaeNC044127" totalcount="4" value="ATGGGGATAGATGTGTTTTCTGTTTTTGATGATAATCAGTTAAATACTTTTTGGAGAAATGTTTTGTGAGGTTGAAGATTGTTTCTTTTTGTTACTTTATTAAGGAAGTTAATTCGGGTTTTTTTTACTATTGGTAAGCTTGTAAGTGATGTAgttggtGTTGGAAGATCAGTGtatTTAAGGGGTTTTTCAGTTGTGATTTTTTCTTTATTTATTTTGATTTTATGGTCAAATTTTACAAGTGTAATTCCTTATTTTTATCCTGTTAGGTGCCATATTCCTTATATTGCTTCTTTTTCTTTGTATGTCTGAATGAGACTTGTGATTTCTAGGTTGGTTAATAGATATATACAGGTGTTAGGTAGTTTAGTTCCTTCAGGTCCTATAAGATTGTCTCCTTTGTTAGTGTTGATTGAGATGGTTTCCTCTCTTATTCGTCCATTAGTTTTAGTAATGCGATTAGTTTTTAATTTGGTAACAGGACAAATTCTTTTAGGTTTATTAGGAGAAACTTTTTTGGAGGTTCTTTTAGTTGGGTCTTTTGTTAATTTAGGATTAGTGATAATAGTAATAGTTTATTTTTTTGAGCTTTTTGTTTGTCTTTTGCAGAGGTATATTTTTTGTCAATTACTTTATTGTTATAGTGAGGATCATTCATTGTTTcgatgattgATAAGAACTAACCACAAGGAGATTGGGAGATTATACCTTACTTTTGGTATTTGGAGAGGTTTAGTTGGTGTTGGGTATAGAATATTAATTTTGAGGATGCATCCTGGTAATTTGCTTCTTAAAGATAGTTTGTATAATGTGATTGTAACTAGGCATGCTTTAGTAATAATTTTTTTTGCTGTTATGCCTTTGTTGATTGGTGCTTTTGGAAATTGATTGGTGCCTCTATTTTTAAGTGCTATGGATTTAGTATTTCCTCGTATCAATAATTTTAGTTTTTGAATTTTACCTAGTGCTTTATACTTGTTATTGCTTTCTGCTTATGTTGAGGATGGAGTTGGGACTGGTTGAACTATTTACCCTCCGCTGTCTAGTTATACTTATCATAGTTCACCTGCTGTTGATTTAGCGATTTTATCTCTTCATTTAGCTGGAAGTGGTTCTTTGATGGGGGCTATTAATTTTTTGGGCTCTAATAAGAGGTTACCTGTAGATAAAATAAAGGGTGAGCGCTCTGTCTTATATATTTGAAGAATTAGTGTTACTGCTTTTTTACTGCTTCTATCTTTACCTGTATTGGCTGGTGGAATTACTATATTGCTTTTTGATCGTAATTTTAATAGAACTTTTTTTGATCCAATAGGTGGTGGTGATCCTGTTTTATTTATACATTTATTTTGATTTTTTGGTCATCCTGAGGTTTATATTTTAATTCTTCCTGGTTTTGGTGTAATATCGCATGTAACTGCACATTATGCTGGGAAGACTTCCCCATTTGGTGTTACTGGTATAATGTACGCAATAATTTCTATTGGTTTAATGGGATTTATTGTTTGGGGGCATCATATGTTTACAGTAGGGTTGAATGTTGACACGCGAATATATTTTACTTCTGCTACAATGATTATTGCTGTTCCTACGGGAATTAAGGTCTTTAGATGACTTGCAACTTTAGCTGGAGGCCGTAAGACTTTTAAAACGCCGGTCTTGTGAAGGATTGGTTTTATTGTTTTATTTACTATTGGTGGTTTAACTGGTTTAATTCTTTCTTCTTCTTCGTTAGATATTAGATTACATGACACTTATTATGTTACTGCTCATTTTCATTATGTATTGTCAATAGGGGCTGTGTTTGCTATTTTTTGTGCATTTACTCATTGGTATCCTTTGTTTTATGGGGTTAATTTGCATAAGCGTTGAAGAAAAGGGCATTTTTTTTCTATGTTTGTTGCGGTTAATATTACTTTTTTCCCGATACATTTTTTAGGGATAAGAGGGATGCCACGCCGTTATTGTGATTATCCAGATTGTTATTCTAAATGGCATTGATTGTGTACATATGGTGCTGTTATAGCTTACATGTCGTTGATGTATTTTATGTTTTTGTTGTGAGAGAGAATGGTGAGAAAACGTGGGgtgtctATGTATGGGTCTAAAGTATTTCAAGATTGAATTTATGATATTGGGGATGCGTTGAATCTTTTCTATCATAATATAATATTGGTTGCTGTTTTTATTGTTTGTCTTGTAGGGTATTATCTTTTTCGGATTAATTTTTGCAGAACTAGATATCGGGGTTTTAAACATAATAATGTTTTGGAATGAATTTGAACTCTCGTTCCTATGTTAATTTTGGCTGTTTTGTGGGTGCCTTCTGTTAGTAATTTGTATTTGATAAATCATATTGGGGAGCCTAAATGGTCTTTTAAGGCCATTGGTCATCAGTGGTATTGAACTTATGAGTTGTATGAGGAAGTTATTTTAGAGTCTTATATAAATAATATTGATGATGGTAAATATCGTCTTTTAGATGTTGATCAGCGTATAGTTGCTCCTATTAATATACAGTTGCGGGTTCTTGTTAGAAGTACGGATGTTTTACATTCTTTTGCTTTACCGTCTTGTATATTGAAAGTGGATGCAATTCCTGGTCGAATAACACAGACGCCTCTTATAGTAGATAAAAGAGGTGTTGCTTATGGACAATGTTCAGAATTGTGTGGTGTGAATCATAGTTTTATACCTATTGTGGTTGAGTTTATTCCTACTAAGACTTTCTTAGATTGGTTAAAGGTTACTGAGTTA------------------------ATGGTGCGAAGTCCTTATTATCGAGTGAGACCTAGTCCTTGGCCTCCTTTGGTGGCGTTTTGTTTAGTTAATATAGCTCTTGGGTTGGTTAATTGGATATATCGAGTTAATATTTATATTATTTTTGGTGGGTTTTTGTTAGCTAGATGTTTGAGTTTGTGGTGACGAGATTTATTACGTGAAGGGGATCAAGGATATCATAGAAAATATGTAATTAAAACTTTTCGTGATGGTATAGTAATATTTATTGTTTCAGAAGTAATATTCTTTTTTTCATTTTTTTGGGCTTTTTTTACTAGAAGATTAAGTCCTAATGTTGAGATTGGGGGAAATTGGACTCCTTATGGGATTCGTAGTCCTAACGCTTTTTCAATTCCTTTGTTAAATACGTGAATTTTAGTTACTAGTGGTATTTCTGTAAATTATTCTTATAATTCGTTGAAGTGTGATTATGATTATGGTCCTGTTGTTGGGATAGTTTTTACTATCTTTTGTGGGGTTGTTTTTGTAGGTCTGCAGTATAAGGAGTATTTTAGTAATTCTTTTTGTATTTCTGATGGTATTTATGGTAGTGTTTTTTACATATTAACTGGTTTTCATGGTGCTCATGTAATTTTTGGAACTGTGTTTTTAATTGTGACTTTTGGTCGGTTGTGATTTGGCCATTTTTTGTCAAATCGTCATTTTGGGTTTGAGGCATGTGTGTGATATTGACATTTTGTTGATGTTATTTGGATTGTTGTTTACATTTTTGTTTATGTTTGAAGTGGTGGGCCTTTTCGTAAGCGACATTGGTTGTTGAAAACTGTTAGAGCTAGAATTTATGATTTGCCTTGCCCGATTAATTTAAATGTGTGGTGGAGTTTTGGTTCTATGTTGGGTTTATGTTTAGTAACACAAATCGTTACTGGTTTTATATTGTCTTTTTATTATATTCCTCACGGTGATATGGCTTATGATTCTGTTTTTTACATTATACGTAATGTCCATAAAGGTTGAATGGTGCGTGGTATTCATGCTAATGGAGCGTCTGTGTTTTTTATGTGTATTTACGTTCACATTGCTCGTGGGTTATATTATGGTTCTTATTTGGATAAAGGTGTTTGGAATGTGGGGGTTATTCTTTATCTTATGTTAATAGGTGAATCTTTTTTAGGTTATGTTCTTCCTTGGGGTCAAATATCTTATTGGGGGGCTGTTGTAATTACTAGTATATTAACAGCAATCCCTTATGTGGGTAACAGGATTGTAGAGTATGTTTGAGGAGGTTATGTTGTTAATACTCGTACATTGACTCGATTTTATTCTTTTCATTTTATTATTCCTTTTTTAATAGTTGTGATAGTAATACTTCATTTTTTTTATCTTCATGATAAGGGTAGAAATAATCCATTAGGAATTAGAAGGGATAGTATGTTGATTCCTTTTCATCCTTTTTATACTGTAAAAGATATTGTTGGGTTTGTTGCTATGTTTATGGTTTTAATGTATTTTGTTTGTGTTAAACCTGAAGCATTGGGTAACCCTTTAAATTATATTATTATTGATCAGTATAAGACTCCTATTCATATTCAACCTGAATGGTATTTTTTATTTGCTTATACTATTTTGCGTTCTATTCCTCATAAAGTTGGTGGAATTTTAGCTATATTAGGGTCTATTCTTATTTTGTTTTTAATGCCTTTAATCCATACTGGGCAGTTTCGTAGGCTAAGATTTTATCCAATACATCAGCTTCTTTTTTGATTTAATGTTAGAGTGTTTATTGGTTTAACTCTTATTGGAATACGTATTGTTATTGAGCCTTATATTTTTGTGGGACGGGTTTTAACTGGTTGTTATTTTGTTGGGATATTATTATTACCTTTGAGTTTGTTTTTGTGGGATTTCTTAATTACAATTTGGTTGATTTTGAATGGGTTACCAATTATTTGTGTATTATTAGCTATTGGGTTTTTTACTCTTTTTGAGCGAAAGTTATTAGGAAGAATAATACTGCGAAAAGGTCCTAATAAAGTAGGATTTATAGGTTTGTTACAGCCTTTTAGTGATGCTGGTAAACTTTTTTGTAAAGAGGTAAATGTACCTCGGTTTGCTAATGTGATACCTTTTGTTATTGCTCCTGTTTTTATACTTATGATTTCTATGAGATTATGGATTATATATCCTTTTAGAAGTGTTGGTGCTTTGTTTATTTTCGGTGTTTTACAGTTTTTGGCTACGGCTGGGGTAAGTGTATATGGCGTAATAGTAGCTGGATGATCCTCTAATTCTAAATATTCTTTATTAGGATCAGTACGTAGCGTTGCTCAGAGAATTTCTTATGAAATTTCGTTTAGATTAATTATTTTTGTGTTAGTTTTAATGTCTATAAGATTTTTTATTCAAGAAATTTCATTTGCTTTTATATTTGTTGCGTATTTGATAGGTTTAGTTTTATGAATAGTGTGTATTTTAGCAGAAAATCATCGTGCTCCTTTTGATTTTGTGGAAGGTGAGTCTGAATTAGTTTCTGGATTTAATGTGGAGTATAGAGGTGGATTATTTGCTATAATTTTTATAGCTGAGTATGGAAGAATATTATTTTCTAGAATCTTAAGAGCATGTTTGTTTTTTGGTGGTAGAGAGGTTTTTATGAGTATTGTTTTTCTGTTCTTTGATTATTTTTTTGTTTGAGTTCGTGGAAGGTTTCCGCGGATGCGTTATGATAAGTTAATAAAAATTGGGTGAACAGTATTTATAGTTATTCCTTTTATTTTTTCATTGTTAGTTTTTTATATTCTTTGTTTTTATTTAAGAATTGAAAGCTTAACCCTATGGGGGTTTTAAGGGCTGTGGTTATAGTTTTTAGAAGATTAATAAGGATTTCTAGGAGAACGTGATTAGGTGTTTGGGCGGGTTTTGAGTTAAATCTTTTAAGTTTTATAGTTTTAATAAATTTAGAGAGAACACGCGCTATTAGGCCTTGTATTAAGTATTTTATTATTCAGTCTTTGGGGTCTGGATTAATTTTAATAGGGTTTTTATGTGGTGAATTTTATTTCAGTGAAAATGAGTTTGTGTTTTTTGGTGGGATTATATTAAAGGGAGGGATTGCCCCATTTCATTTTTGGGTTCCTTCGGTTGTAAACTCTGCTTCTTGGTTAGCAGGGGGATTAATCCTTTCATGGCAGAAGTTAGCTCCTTTTTTTTTAGTGGGGTGATTGTTTAGGGATTGGATAATCGTTATTAGTGCAGGTTTACTAGCTTTAATTGGTGGAATTGGGGGGTTGAATCAACACTCTGTGCGTGGGTTAATATCATATTCCTCCTTTGTTCATAGATCGTGAATAATAGTAGCTTTGCTTAGCTCATTTTCTTTGTTTATTTTTTATTGAATAGTTTACAGAATAAGAGTGGTTTTGATGTTTTGGTCTTGTTCTAAGGCACGGAAGCAGTTTTTGAAAAGGAAAATGCGTGTGTTTTGTAGTTGTTTAAGACTTTTTATGTTAAGAGGATTGCCCCCTTTTTTAGGGTTTGTTTCTAAACTTTTAGTAATAATATCAGTTAACAGGATTGTGGTTTTTGTTTGTGCAATTGGATCAGTGATTAGGTTAAAGTACTATTTATCTGCTCTTAATTCATTTATTTTTGGTGATATAGGTTGGTCTCAGTCTATTGTAATTTTGAGAGTTTTTCTAAATGTTTTTGGGTTTCTTTTAATTGTGATTGGTTGTTAAcaaagatttATGTTAGTAAGGGTGGTATTTATTATTTGTTTAGGTCTTTTTTTGTTAAGCTTATGGTTTTTGTCTATAAAATGTGGAGAAGACCGTGAGAAGTCTTCTCCATACGAGTGTGGTTTTGATGGATTGTTAAGCGCTCGTAGGCCTTTTTCCTTGCGATTTTTTTTGGTAGCTGTAATATTTGTTGTTTTTGATGTGGAAGTTGTCTTGTTTGTGCCTATTGTTTATTCTTTTTGATTTTTTAAAAGTGCTATAACTATACTTATAAGAAGATTGTTTTTGTTAATTTTGTTTTTAGGGTTATTTCATGAATACCGTGAAGGTTCTTTAGAGTGGGTAGATTAAATGGTTTTAGGGTTTTTGGTTAGTCTTGTTGGGTTGTTAGTGTTAAAAGATGTAAAAGCAAGATTGGTGGGGTTTGCAGTGATTCTGTTTTTTTCTATAATCTTACTAGGATCAAGATCAATACATTATGAGTTATTAGGTATTTTTAACCTTGATTTTCTTGCTAGTAGAATAATTTGCTTAACGTTATATGTGGTTAGGCTTATAGTAATAATAAGATTAAAAGTAAAGCGAGTTTCGTTGATAAACTTTATAAATTTGAGTATTGGCGTAGTCTTAGTTTGTGTTTTTACTGTAAGGAATTTTTTTTTTTTTTTTTTCTTCTTTGAGAGGTCTTTAATTCCTATTGTGTTTATGTTGATTTTTTGGCGTCTTCAGGCAGTAAATTACATAGTGATTTATATAAGTGCTGGGTCTTTTCCTTTCTTATTTGGTTTAAGGAATTTGGTGAGTTCAGGGAGTGATAGAATGTCTATATATAATAGGGTTTTTAAGAGTTGTTGTTGGTTTTATTGGTTTTATTTGATGGGGTTTTTTGTTAAGTTACCTATATTTCCTTTTCATTTATGGTTACCTAAAGCTCATGTTGAGGCTCCGGTAGTTGGTTCTATAATTCTTGCTGGTGTTTTGTTGAAATTGGGTGGTTATGGGATTATTCGTTTTTTAGGTTGTATAATAGTGCCTTTATTTAGCGGTTCTTGCGTTTTAGTTTCTGTGGCTTTATTTGGGGGATTTTTAGCTAGGGTTATATGTTTAATGCAGGTCGATTTAAAGTCTTTAGTGGCTTACTCTTCTGTTGGTCATATGAGATTAATGGTTTTTGCACTTTGTCAGAGGGAGGTGAGTTTTTATGGTTGTATTATTTTAATAGTGGGTCATGGTTTATGTTCTTCAGGCTTATTTTGTTTAGTATATATATTTTATTGTGTTTCTGGCTCTCGATCTGTTATTTTAAATAAGGGGTTTTTATTTAAGATTCCTGCTTTTGTGTTATGTTGTTTTATTTTAGGTGTTAGGAATATAGGAGCGCCGCCAAGGCTGGGTTTTGTTGGTGAGGTGTTGTTATTTATAAGTTGTAGTATGGTTTCTTATTGGTTTGTCTTTGTTTTTTGTTTGATGAGTTTTATAAGTGCATGTTATAGCCTTTATCTTTATGGTGTTTCTTGTCATGGAAAGGAAGATAGTTTATTATATTTAAGTATTTCTTTTAAGGATTTGTTTGTGTTGTTTTTGCATATTTTTCCTTTGGTTAGTTTGTTTTTGTTTTTGTAAtagGTACAAAGGAAACACTTAATTAGGGTGTTTTTAGGGATAGAATTTATGGCTTTAAGAGCTATGTTAATTAGGTCTATTGCGGTTTATAGAAGATCAAGTTACGTTTTATTTACTATATGTATAGCTGTATGTGAGGCAAGTATCGCTTTGGCGCTAATTGTAAGTATAGTGCGTGTTCATGGAAGAGATCGTGTAATAGCATTGAGTTTGGATAGatgagtgttgtaATGGTTTTGGGGTTTTTTAGGGTATTAATTGGTTATTTTTTGATGGTAAGTTCTCTTTTTCATTCTTGTAGAGTTCTTGAAGTAGTATTGTGTGTTGTAAGTAGGTGTGAAGTTGGTGCTAGATTTTTAGTTGATGAAGTTAGGGTAATTTTTAGTGGGGTAGTTTTAGTAATCTTTGGAAGTGTAAGGATTTATAGTAAATGGTATATGAATGATGAAGTTTTTTATCGGCGGTTTATTATTTTGATTTATTTATTTGTAGGTTCTATGATTATATTAATTTTTAGGTCTAATCTAGTTGGTTTGATAGTTGGGTGGGATGGTTTAGGTTTAGTTTCTTTTCTCTTAGTGTGTTATTATCAGAATTCTTCTAGAATAGGGGCTGCTATGTTGACTGTCTTAGTAAACCGTGTTGGGGATGTTTTTATTTTAGCCAGTATTGGTTTGATAAGTATATGGGGTGAGTTTATAGTTTATGATCGTTTTTTGTTTGAAAGTTTAGGAGTTAGGTTTTTTATTATTTTGGCTGGTATAACTAAGAGGGCGCAAATGCCTTTTTGTTCATGGCTTCCTGCAGCTATAGCAGCTCCTACTCCTGTTTCATCTTTAGTTCATTCTTCAACTTTAGTGACTGCTGGTGTTTATTTAATTATTCGTTGTGTAAGGTTGTGTGGGTTGTTGGGGATGGAATTTTTAAAGTTTATAAGTTTGTTAACGTTGGTTATAGCTGGTATAGCTGGTTTGTTGGAGAGTGATTTTAAGAAGGTTATTGCTTTATCAACTTTAAGTCAATTAAGTGTAATAATGTTCTCTTTGAGTTTAGGGCTTTATAGTTTAGCTTTTTTCCATTTAGTAACTCATGCTACTTTTAAGGCTTTGTTATTTTTGAGGGCGGGAGCTGTGATTCATTCTAACAAAGGGTGTCAAGATTTGCGTTTGTTGGGCGGAATGTGAATAAATTTACCAGTTAGAAGTGCTGTTATAGTCGTTGCTAGATTTTCATTGTGTGGGGTTCCTTTTATAAGTGGATTTATTTCTAAGGATTTAATTATTGAGTTAATGAATGGGATGATTTGATTTTATTTTTTTATGTTATTAGGTATTATGTTTACATCTTGGTATTCTGTTCGAATTATGTCTGTTGTTTTTGGGTTAAATAAGTGTGTAGTTAGGAGTATTAAGATTAGGGAGCCTTTAGATGTAATCTTTTCTTACTTTTGCTTATATTTTGGTGCAGTATTTAGGGGTTACTTAATGGTGGAAAAGATAGGAATTCTTGTTTATCAAAGATTTGTTGATTCATCTTTTTTCTTTTTTTTGTTATTTTTACCTTTTGGTggaGGAATTTGGTTTATTTTTTCTACGTTTTTAAAAAAGACTTCTAAAGTTTGGTTTATTGTTTCAATGTGAAATTATAAGTTAAGTCAACTTCCTAGAGGTAGTTTATTTGTTTGTGGAAATTATCTTGTTCGATGTATGGATTTAGGTTGGTTAGAGAAGGTAGGTCCTCAGGAATTACTTGGAAAATTAAGAAAGTCAAATCAAAAATATTTTTTATTGTTTAGAATAGTTATTGTTATAATTTCTTTAGTGTCTTTGTGTTACATGATGATAGGGGTTTTTATAGTAGTAGCTATTGGGATTTGTAGTGTTTTCTCTAGAGAGCCGTTTACTTTAGGATTTTCTCTAATCTCTGTGTGTTTAATAGTGTGTTTGCTTATGGTTGGGGCTAGAAGGTCTTTGTTAGCTTTTTTAGTTTTTATGAGGTATGTAAGTGGTGTTATAATTTTGTTTCTTTATGTATTAAGTGTTCATCCTAATCAGAGAATGTCAAGTGGCAAAAAATTTCTTTGTTTTTTTTCTTTTGTTTTAGGGATTTTGGTTTGGTATGGATATGGTAGTGGTCTTGAAGGTTTTTGTTTTGTAGGGATATCTAGTCTTTTTTTGTTTATAGGGTTAGTCTTATTGTTTGTTTTATTTGTAGTGTGTTATTTATGTAAAAAGAAGCGTTTACCTCTTCGTTCTATT"/>
                            <sequence id="seq_Mytilisepta_virgataKX094521" spec="Sequence" taxon="Mytilisepta_virgataKX094521" totalcount="4" value="ATGGTAATAGATGTATTTTCTGTGTTTGACAATGATAATTTTAATTCTTTTTCTTTAAATGTTGTTTGAAGTTGAAGATTGTTTCTTCTTGTTACTTTTTTAAGAAAGTTAATACGTGTATTTTATACGTTAGGAAGATTCGTTTTAGACTTTGTTGGTAAAGTAGAAGGTTTAAAATTAACGGGTTTTGCTGTTTCTATTTTTTCATTGTTTAGTTTGATTTTATGAATTAATTTGAGGAGTGTTGTTCCTTATTTTTTTCCTGTTAGGTGTCATGTTCCTTATATTGCTTCATTTTCTTTGTATGTTTGAATAGGTTTGGTTATATCTAGGTTAGTAAATAGGTGAGTGCAGGTTGTAGGAAGTTTGGTTCCGTCTGGTCCTATGAGATTATCGCCGTTATTAGTATTAACTGAGATTGTTTCTTCTGCTGTTCGCCCATTGGTTTTGGTGATGCGATTAGTTTTTAATTTGGTGACGGGTCAGATTCTTTTTGGTTTGTTAGGGGAAGTTTTTTCTGAGGCTCTTTTGATAGGCTCTGTTTTTAACTTGGGTTTGTTGACAGTAGTTATAGTTTATTTTTTTGAAATTTTTGTTTGTGTTTTGCAAGCTTATATTTTTTGTCAGCTTCTTTGTAGTTATAGTGAGGATCATTCATCATTTCGATGATTGATAAGTACTAATCATAAGGAAATTGGTAGTTTGTATTTAATGTTTGGAATATGGAGAGGTTTGGTTGGTGTAGGGTATAGGATGTTAATTCTAAGGATACATCCTGGGAATTTACTTTTAAAAGATAGTTTGTATAATGTGATTGTGACTAGACATGCACTAGTGATAATTTTTTTTGCTGTTATGCCTTTATTAATTGGTGCTTTTGGTAATTGATTAGTACCTTTGTTTTTAAGTGCCATAGATTTGGTGTTTCCTCGTATTAACAATTTTAGGTTTTGGATTTTACCTAGTGCTTTGTATTTATTATTGCTTTCTGCTTATGTTGAAGATGGTGTTGGTACTGGTTGAACTATTTATCCTCCTTTATCTATTTATACTTATCATAGTTCTCCTGCTGTTGATTTGGCTATTTTATCGTTACATTTAGCTGGAAGCGGGTCTCTGATGGGAGCTATCAATTTTTTAACTTCTAATAAAAGATTGCCGGTGGATAAGATAAAGGGTGAGCGTTCTGTTTTATATGTTTGGAGAATTACTGTGACTGCTTTTTTGTTACTTTTGTCTTTGCCTGTGTTGGCTGGTGGTATTACTATACTGTTGTTTGATCGTAATTTTAATAGGACTTTTTTTGATCCAATAGGTGGAGGGGATCCTGTTTTATTTATACATTTGTTTTGGTTTTTTGGTCATCCTGAGGTTTATATTTTAATTCTTCCTGGATTTGGGGTAATGTCACATGTTACTGCTCATTATGCTGGAAAATCGTCTCCGTTTGGTGCTGTTGGTATAATGTATGCAATAATTTCTATCGGTTTAATGGGGTTTATTGTTTGGGGGCATCATATATTTACGGTTGGTTTAAATGTAGATACTCGAATATATTTTACTTCTGCTACTATAATTATTGCTGTTCCCACTGGTATTAAAGTTTTTAGATGGCTTGCAACGTTGGCTGGAGGTCGAAAGTCTTCTAGAACTCCTGTTTTGTGAAGAATAGGTTTTATTGTTTTATTTACTATTGGTGGATTAACTGGTTTAATTCTTTCATCTTCTTCGTTGGATATTAGGTTGCATGATACTTATTATGTAACTGCTCATTTTCATTATGTTTTGTCAATGGGGGCGGTATTTGCTATTTTTTGCGCATTTACTCATTGATATCCTTTGTTCTATGGAAATAATTTACATGGTCGTTGAAGTAAGGGACACTTTTTTTCTATGTTTGTTGCAGTTAATTTAACTTTTTTTCCAATACATTTTTTAGGATTAAGAGGGATGCCTCGTCGTTATTGTGATTATCCTGATTGTTATTCTAAGTGGCATTGATTGTGTAGGTATGGTGCTATTATAGCTTATATGTCTTTGATGTATTTTATGTTTTTATTATGGGAAAGAATGGTTAGGAAACGTGGTGTGTCTATGTATGGGTCTAAAGTTTTTCAAGATTGATTTTATGATGTAGGAGATGCATTAAATTCTTTTTATCATAATATAATATTGGTTGCGGTTTTTATTATTTCTCTTGTAGGATATTTCCTTTTCCGTATTAATTTTTGTAGTGTGAGATATCGCTCTTTTAAGCATCAAAATGTTTTGGAGTGGGTGTGAACTGTTGTGCCTATATTAATCTTAGCTGTTTTATGGGTGCCTTCGGTTCGTAATTTATATCTTATAAATCATATTGGAGAGCCTAAGTGGTCTTTTAAAGCTGTTGGTCATCAGTGGTATTGAACTTATGAGGTTTATCAGGAGGTTGTTCTTGAGTCATATATAGATAATATTGATGATGGAaaaTATCGACTTTTAGATGTTGATCAGCGTATAGTTGCTCCTGTGAATTTGCAGTTGCGTGTTCTTGTTAGAAGTGTGGATGTTTTGCATTCATTTTCTTTGCCTTCGTGTATATTGAAGGTTGATGCTATTCCTGGGCGTATAACACAAACACCTCTTTTAGTTGATAAGAGAGGAGTAGTTTATGGTCAGTGTTCGGAATTATGTGGTGTAAATCATAGATTTATGCCTATCGTAGTTGAATTTATTCCTGTTAGTAGATTCTTGGAGTGGttaaaggttactgagtaa------------------------GTGGTGCGAAGTCCTTATTATCGTGTTAGACCTAGTCCTTGACCCCCTTTAGTAGCTTTTTGTTTGGTTAATATGGCTATTGGTTTAGTTAGTTGAATGTATCGGGTTAATATTAATATTATTTTGGGAGGTTTATTATTGGTTAGTTGTTTATATTTATGGTGGCGTGATGTGTTGCGCGAAGGGGATCAGGGTTATCATAGGAAATATGTTATTAAAACATATCGTGATGGTATAATTATATTTATTGTTTCTGAAGTTATATTTTTTTTTTCTTTTTTTTGAGCATTTTTTCATAGGAGTTTAAGACCAAATGTTGAAGTTGGGGGTAATTGACCTCCTTGCGGTATTCGTAGTCCTAATGCTTTTTCGATCCCTTTATTAAATACTTGGGTTTTAGTCACTAAAGGTATCTCGGTAAATTATGCACATAATTCATTGAAATGTGATTATGATTATGGGTCTATTATTGGGATAATTTTTACTATTGTTTGTGGAATTTTTTTTGTGAAATTACAATATATGGAGTATTTTAGCAATTCTTTTTGTATTTCTGATAGTGTATATGGAAAAGTTTTTTATATATTAACTGGCTTTCATGGTGCTCATGTAATTTTTGGGACTTTATTTCTAATAGTGACTCTTGGTCGTTTATGATTTGGTCATTTTTTATTAAATCGTCGTTTTGGGTTTGAAGCGTGTGTTTGATATTGACATTTTGTTGATGTTATTTGAATTGCTGTCTATATTTTTGTTTATGTGTGAGGTGGGGGTCCTTTTCGTAAACGACATTGATTTTTAAAGGTTGTTAGAGCTAGGGTTTATGATTTACCTTGTCCTATTAATTTGAGTGTATGGTGAAGTTTTGGTTCTATATTAGGCTTATGTTTGGTTATGCAAATTATTACTGGGTTTATGTTGTCTTTTTATTACATTCCTCATGCTGATATAGCTTATGATTCCGTTATTTATATTATACGTAATGTTCATAAGGGTTGGATGGTTCGTAGGATTCATTCAAATGGTGCTTCTGTATTTTTTATATGTATTTATGTTCATATTGCTCGTGGGTTATATTATGGTTCTTATTTAGATAAAGGTGTTTGAAATGTCGGGGTAGTTTTGTATCTTATGGTGATGGCTGAGTCTTTTTTAGGTTATGTTCTTCCCTGGGGTCAAATATCTTATTGGGGGGCTGTAGTTATTACTAGAATGTTAACTGCTATTCCTTATGTAGGTCATAGGATTGTAGAATATGTTTGAGGAGGTTATGTTGTTAATACTCGTACATTAACTCGGTTTTATTCTTTTCACTTTATTATTCCATTTTTAATGATTGTGGTAATTATACTTCATCTTCTTTATTTACATGATAAGGGAAGGAATAATCCGTTGGGAATTAGGAGTGATTCTATATTAATCCCTTTTCATCCTTTTTATACTGTTAAAGATATTGTTGGGTTTGTTTCGATGTTTATAGTTCTAATATACTTTGTTTGTGTTAAACCTGAGGCATTAGGTAATCCGTTGAATTATATTCCTGCTGATAGATATAAAACTCCTGTTCATATTCAACCTGAGTGGTATTTTTTATTTGCTTATACTATTTTACGTTCTATTCCTCATAAGGCCGGTGGTATTTTAGCTATGTTGGGATCTATTTTTTTATTATTTTTGATACCTTTTATTCATACTGGACAGTTTCGGAGATTAAGGTTTTACCCCATTCATCAGCTTCTTTTTTGGTTTAATGTTAGTGTATTTGGTGGTCTAACTATAATTGGTATACGTCCTGTGTTAGAGCCTTATTATACTGTTGGACAGTGTTTAACTGTTTGTTATTTTGTTGGGATATTATTGTTACCTTTGACCTTATTTTTATGAGATTTTCTAATTGCAATGTGATTAATCTTAGTAAGATTACCTTTTATTTGTGTATTGTTAGCTGTAGGATTTTTTACATTGTTTGAACGGAAGTTGTTAGCAGGAATAATGTTGCGTAAAGGTCCTAATAAAGTTGGTTTCATGGGTTTGTTACAACCTTTTAGTGACGCAGGAAAGCTTTTCTGTAAAGAGGTGAACATTCCAAGGTGTTCTAATGTTTTGCCTTTTGTGGTTGCTCCAATATTTATATTAATGATTTCTATGAGTTTATGAATTTTATACCCCTTTAAAAGCGTTAGTGTTTTATTTATTTTTGGCATTTTACAGTTTTTAGTTACTGCTGGAGTAGCTGTATATGGTGTTATAGTAGCTGGATGGTCTTCTAATTCTAAATATTCTTTATTAGGGTCAGTTCGTAGAATTGCGCAAAGAATTTCTTACGAAATTTCTTTTGGATTAATTGTGTTCGTATTGGTGTTTATGTCAATGAGATTTTTTATTCAAGAAATCTCGTTTGTTTTTATATTTGTTTTGTATTTAATAGGGTTAATTTTGTGGATAGTTTGTATTTTAGCAGAAAATCATCGTGCGCCCTTTGATTTTGTGGAAGGTGAATCTGAGTTGGTGTCTGGCTTTAATGTGGAATATAGAGGTGGATTGTTTGCTTTAATTTTTATATCAGAGTATGGAAGAATATTGTTCTCTAGGATTTTAAGGGCCTGTTTGTTTTTTGGGGGGAGAGAGATATTTATTAGAGTTATTTTTTTGTTTTTTGATTATTTTTTTGTGTGAGTTCGTGGCAGGTTCCCTCGGATACGTTATGATAAATTAATAAAAATGGGGTGAACTATTTTTATAGTTATTCCCCTTATGTTTGTATTATTAGTTTTTTATATTCTTTGTTTTTATTTAAAAATTGTAAATTTAACCCTATAAGAGTTTTAAGAATTGTAGTTATAGTATTTAGAAGATTGGTGAGAGTCTCTAGGAGTACTTGATTAGGTGTATGAGTAGGTTTTGAATTAAATCTATTAAGTTTTATGGTATTAATAAACTTAGAAAGTAAATGGGCTATTAGGCCTTGTACTAAATATTTTATCATTCAATCATTAGGTTCTGGTTTAATTTTGATAACTTTCTTATGTGATGAACTTTACTCTGATGAGAATGAGCTTGTATTTTGTGCTGGTGTTATGTTGAAAGGTGGAATTGCACCTTTTCATTTTTGAGTCCCTTCAATTGTTAATTCTACTACATGACTAGCAGGTGGTTTAATTCTTTCATGACAGAAATTAGCTCCTCTTTTTTTAATGGGATGGTTGTTTAGGGATTGAATAATTATTGTCGGTGCTAGTCTATCAGCTTTAATTGGTGGTGTTGGTGGGTTAAATCAACATTCTATTCGTGGTTTAATAGTATACTCTTCTTTTGTACACACTTCATGAATAATGTTAGCTTTGATTAGGTCCTTTTCATTATTTGTTTTTTATTGACTTGTTTATAGAGTAAGGTTAGTTTTAATGTTTTGATCTTGTTTTAAAGTTAGAAAACAATTTCTTAAAAGTAAAATGCGAGTATTCCATAGATGTTTGAGTCTTTTAATGTTGAGAGGTCTACCTCCATTCTTAGGTTTTGTATCAAAGCTTTTAGTAATAATGTCAATTAACAGAGTTGTAGTGTTTGTTTCTGTAATTGGTTCAGTTATTAGGTTAAAATATTACTTGTCTGCTCTTTACTCTTTTATTTTTGGTGATACAGATTGTTCTCAGTTTATTGTAATTGTAAGTGTGTTTTTAAATGTTTTAGGGTTTCTGTTAGTAGTAATTGGGTGTTATCAAAGATTTATGTTGATAAGAATAGTGTTTATTATTATTTTATGTTTTTTGTTATTAAGATTATGGTTTTTGTCTATAAAAACTCGTGAAGATTATCAGAAGTCATCTCCATATGAATGTGGGTTTGATGGGTTATTGAGAGCACGAAGTCCTTTTTCTTTGCGGTTTTTTTTGGTGGCTGTTATATTTGTAGTGTTTGATGTAAAGGTTGTTTTAGTTGTGCCTATTATTTATTCTTTTTGATTTTTTAAAACTGTTATGGCTATAGTTACAAGATGCTTATTTTTACTTGTTTTATTTGTTGGTTTGTATCACGAATATCGTGAAGGTtctttagagtgggtagattaaATGGTGTTAGGGTTAATATTTAGTGTAATATTTTTATTGGTGTTAAGAAATGTAAAAGTAAGATTAGTGGGTTTTATAGTAATATTAGTTTTTGCAATAATAATATTAGGGTCAATATCTGTAAGCTATGAGCTATTAGGTTTATTTAATCTCGACTTTCTTGCGAGTAGAATAATTAGTTTAACAGTTTATGTGATTAGTCTGATAATCTTTATGAGGTTAAAAGTAAAGCGTATGAGGTTGATAAATTTTATTAATCTTAGAATAAGTTTAATTTTGATTTTAGTTTTTACTGTAAGAAATTTCTTTCTTTTTTTTTTTTTTTTTGAAAGTTCGTTAATTCCTGTTATATTTATAGTAATCTTTTGGCGTCTTCAGGCTGTTAATTATATAATAATTTATATGAGAGCTGGTTCTTTTCCATTACTTTTTGGTTTAAGTAATTTAGTTTATTGTGGTAGTGATAGAATGTCCGTTTATAATAGTTTATTCAAAGGTTGTTGTTGATTTTATTGGTTTTATTTGATAGGGTTTTTTGTTAAATTGCCTATGTTCCCTTTTCATTTATGGTTGCCTAAGGCTCATGTGGAAGCTCCAGTGGTTGGATCAATAATTCTTGCTGGTGTTTTATTGAAGTTAGGCGGATATGGTATTATTCGTTTTTTAGGATTAACTATAATTCCTATATTAAGGAGTTCTTGTATTTTAATTTCTGTTGCTTTATTTGGGGGTTTTATAGCAGGAATTATATGTTTGATGCAGGTTGATTTAAAGTCTTTAGTGGCATATTCTTCTGTTGGTCATATAAGTTTGTTAGTGCTTACTCTTAGTCAAAGTGATGTGAGGTTTTATGGTTCTATTATTTTAATAGTTGGTCATGGATTGTGTTCTTCGGGTTTGTTTTGTTTAGTATATATATTTTATTGTATTTCTGGTTCTCGTTCAGTGGTTTTAAATAAGGGGTTTTTATTAAAAGTTCCTGCATTTGTATTGTGTTGTTTTGTATTAAGAATTGGAAATATGAGTGCGCCGCCTAGATTAAATTTTGTTGGGGAAATTATATTTTTTATAAGTTGTAGAATGGTCTCTTATTGATTTGTTTTAATTTTTTCTTTGATTAGATTTGTGGGAGCATGTTACAGTTTATATTTTTATGGTGTTTGTTGTCATGGGAAAGAAAATAGTCTTTTATATTTGGGGGTTTCTTTTAAGGATTTATTTGTATTGTTTTTGCATATCTTTCCTTTAAATagtttgtttttgtttttgtaatagGTCCAAAGACGGCATCTAATTAGTGTGTTTTTAGGAATAAAGTTTATAGCTTTAAGTTTTATGTTGGTTGGATCTATTTCAGTTTATAGAAACTCAAGGTATGTTTTATTAATTATATGTATAGCTGTGTGTGAGGCAAGGGTTGCTTTAGCTTTAATTGTTAATATAGTACGTGTTTACAGAAGAGATCGTGTAATAATAttgagtttggatagATGAGTGTTGTAGGAGTTTTAGGGTTTTTAAGTGTTTTATTAGGGTATGTGATAATAATAAGTTCATTTTTTCATTCTTGTGTGGTTTTGGAGGTAGTATTATGTAGGATTAATAGGTGTGAAATTGGGGCGAGATTTTTGTTAGATGAAGTTAGGGTTATTTTTGGAGGGGTGGTGTTAGTTATTTCTGGTAGTGTGGGAATTTATAGAAAATGGTATATGAATGATGAAGTTTTTTATTGACGTTTTATGATTCTCATTTATTTATTTGTTGGTTCTATGCTTATACTAATTTTTAGGTCTAATTTGATTGGATTAATATTGGGATGAGATGGATTAGGTTTAGTTTCTTTTCTTTTGGTATGTTATTATCAGAATCCATCTAGATTAGGGGCTTCAATATTGACTGTTTTAGTTAATCGTGTAGGGGATGTGTTTATTTTAGCAAGAATTGGTTTAATGAGAAGATGAGGAGATTTTATAGTGTATGAACGGTCTATGTTTGAGAATTTAGGAGTGAGATTATTTGTTGTTGTAGCTGGTATGACTAAAAGTGCGCAAATACCTTTTTGTTCTTGACTTCCCGCAGCTATAGCTGCGCCAACTCCTGTTTCATCTTTAGTTCATTCGTCAACTTTAGTGACTGCAGGGGTTTATTTAATTATTCGTTGTGTAAGTTTATGTGGATTATGTGGAATGGGGGTTTTAAAATTTATAAGTTTGTTGACTTTAATTATAGCTGGAATAGCTGGTACACTGGAGAGTGATTTTAAAAAAGTTATTGCTTTATCAACTTTAAGTCAATTAGGGGTTATAATGTTTTCTTTAAGCTTGGGGTTTTATACTCTAGCATTTTTTCATTTAGTAACCCACGCCTCATTTAAAGCGTTGCTGTTCTTGAGAGCAGGTGTGGTTATTCACTCTAATAAAGGGTGTCAGGATTTGCGTTTGTTAGGTGAAAGGTGGAAAAATTTACCAATTAGAAGTGCAGCTATAGTTGTTGCTAGATTTTCATTATGTGGAATTCCTTTTATGAGGGGGTTTTATTCTAAGGATTTGGTTATCGAGTTGATAAAAAGTATGATTTGATTTTATTTTATTATATTATTGGGTGTAAGATTTACATCATGGTATTCTGTTCGTGTTGTGTCTGTTGTTTTTGGTTTAAATAAATGTGTGATAAGAAGTGTTAGGATAAAGGAGTCGTTTGATGTGATTGCTTCTTATTGTTGTTTATATTTTGGCGCAGTATTTAGAGGTTATTTAATAGTAATAAAAATAGAAATTTTTTTTTATCAAAGGTTTATTGATTCTTTTTTTTTTTTTCTGTTACTTTTTATACCATTTGGGGGATTTATTTATTCTATGTTTGTGAAGGAAGTTGGGaagactTCTAATATTCATTTTGTTGTTTTGATGTGGAATTTTAAGTTAAGTCAATTTCCGGTTAGGTATTTGTTTAATTATGGTAATAACCTTGTTCGTTGTATAGATTTAGGTTGGTTGGAGAAGGTTGGTCCTCAAGAGTTTCTTGGGAGAATTAGAAAAATAAATCAAAAATATTTTTTATTGTTGTTTGCTGTTTTTGTTATTTTGATTTTGCTGtctttgtgaaatATGATAATAGGGGTTTATATTGTAATGGCTGTAATGATTTGTAGTGTTTTCTCTAGCGAACCTTTTACTTTGGGTTTTTCATTAATTTCTTGTTGTTTGATAGTGTGTTTGTTAATGGTTAAAGTTAGAAGGTCTTTATTAGCTTTTTTGGTTTTTATAAGTTATGTTAGAGGTATTATGGTTTTATTTTTGTATGTTTTAAGTGTTCATCCTAATCAAAGAATATCAGGTGGTAAAATGTTTCTTTTAATTTCTTTGGTTTTGAGATTTTTATGGTGATATGGTCATGTTGATAATGGTCTTGAGAATTTTTGTTTTGTTGGAATAGTTAGGCTATATTTGTTTATAGGTGTGGTTTTGTTGTTTGATTTGTTTGTTGTGTGTTATCTTTGTAAAAAAAAACGTtaacctcttcgttctatt"/>
                            <sequence id="seq_Perna_canaliculusMG766134" spec="Sequence" taxon="Perna_canaliculusMG766134" totalcount="4" value="ATGTTGATAGATGTTTTTTCCATGTTTGATGATTATAACTTTAATACTTTTAAAAGGTGGTATGTGTGGGGATATTCTTTGTTCCTTCCTCTTTTTATTATTTCGTCTAGTATGTCGATTTATTCTCTGTTTTTGCAAAAATGTATAAAATTAATTAGTAGAGGTAGAGGTATATATTTATCAGGCTTTCCTCTTCTTGTAGCTAGTATATTCTCTATCATATTAAGCGTTAACGTATCTAATAGTATTCCTTATTTTTTCAGTGTAAGCGCTCATTTTTCATTTGGATTTACCTTTGCTTCAGTAATTTGGCTATGTTTAATTATGTCTAGTATTTTTACTAGGTTTATCCAAAATATAGCTCTTTTGGTTCCAAGAGGGCCAGAGGGGTTAGCTCCATTTATAGTTCTTCTAGAAATTATTACGAACTTGCTTCGGCCTATTACTTTGATTATTCGGTTAGCAATAAATATAGCTACTGGTAAAGTCATTATGCTATTACTTGGGAACGCTGCCTTGAACTTGGCTTTTCTAAGAACTTGTGGGTTTGTAGTTATTAGGGTTTTAGGGGCTATTTTTTCTTTGGAAGTAGCAGTAAGTTTTATTCAAAGGTATATTTTTTGTACCCTTTTGTGTCTTTATGCTGATGAGCATAGAAAATAGCGCTGGTTTATATCAACCAATCATAAAGATATTGGTACTTTGTATTTGATTTCGGGTATGTGGGCTGGTCTTATAGGAAGAAGTCTAAGGTTAATCATCATTCAATCTCATCCAGGGGGGAGTTTCTTAAAAGAGAGTCTGTATAATGTAGTAGTAACTACGCATGCCCTTGTTATAATTTTTTTTGCTGTTATGCCGTTGTTGATCGGGGCGTTTGGAAATTGATTATTACCTTTATGTATTGGAGGGTGTGATCTTATTTTTCCTCGTTTAAATAACCTTAGGTTTTGGTTAGCTCCAAATGCGTTATATCTTCTTATCTTGTCCTTTATAACGGAAAAAGGGGCAGGTACTGGTTGGACTATTTATCCTCCACTGTCTTCAGGGCTGTATCATACTGGACCGGCAGTTGATATTTTAATTACTTCTCTTCATTTGATTGGTCTGAGATCTTTGTTAGGGTCTATTAATTTCGTAAGGACTAATAAAAATATACCTACTGTTAAGATAAAGGGAGAAAAATCAGAGTTATACCTTTGAAGTATTACGGTTACAGGAGTGTTGCTAATTATTTCTGTTCCTGTCCTTGCTGGGGGTATTACTATATTGTTATTTGATCGAAATTTTAACACTAGGTTCTTTGATCCTATCGGGGGAGGGGATCCTGTTTTATTTCAGCACGTGTTTTGGTTTTTTGGACATCCTGAAGTTTATATCTTAATTCTTCCTGCTTTTGGAATTATATCTAAGGTTATTATGCACTATTCAGGAAAAGATTCTGTGTTTGGTTCAGTGGGAATATTATATGCTATAGTTGGAATTGGGGTAATAGGGTGTGTTGTTTGGGCACACCATATATTTACGGTTGGTTTAAATGTAGACACTCGAACTTACTTTACTTCTGCTACGATAGTGATTGCAGTTCCTACTGGTGTAAAAGTATTTAGTTGAATAGCAACTATAGGTGGAAGTAAAATTAAATTTAATTCTTCTGTACTGTGAAGTACTGGGTTTTTATTTTTATTTACTGTAGGAGGGCTAACTGGAATTATATTATCAAGGTCTTCTTTAGATGTTACGCTTCATGACACATATTATGTGACAGCTCACTTTCATTATGTATTATCTATGGGAGCTGTCTTTGGAATCTTCTGTGGGCTTAATCATTGATTTCCTTTATTCTATGGAGTGAATTTCCATAAAAAATGGTCTAAGATTCATTTTTATCTTATGTTTTTAGGGGTAAATTTAACATTTTTCCCACAGCACTTTTTAGGGTTAAAGGGTATACCACGTCGTTATTGTGATTATCCAGATTGTTATTCTGTCTGACATTGAGTGTCTTCATATGGAGCACTTATTTCATTTGGATCTTTGTTATATTTTATTTTCATTGTTTGAGAAGCTATAGTAAGTCAACGAGGTGTGTCATTATTTGAAGCTTTATTTTTTGGTGATGTATTGCAAGAGTTTGGATCTGAGATCGTAAAATATTATGGTTATGTGATAATGGTATTATTACTTGTAATCATTGTTGTTTTGTATATAGGAATAATAATCATAAATCATAGATATTCTTATCGTAATTTTAAAAATCGTCAAATACTAGAGTATATTTGAACTGTTATACCTACCTTTTTGTTAGCGATACTTTGGTGTCCATCTATCTTAAACTTATATCGAATAGAAGATCTAAAAGATCCAGTTTGGAGGTTTAAGGCTGTTGGAAAACAATGATACTGGACTTATGAGAATGGGGAAACAATAGTAATTGATTCTTATATGGACCGGGATTCGGGTGTTGGATATCGCCTTCTAGATGTAGATTGACGTTTGGTGGCTCCTGCTAACGCACAAATTTCGTGTTACGTTACAAGAAGTGATGTAATTCACTCTTTTGCCCTTCCTGGAGCACTCTTAAAAGCAGACGCTATTCCTGGACGAATTAATGTTCTTCCAATAAAAATTAGTCAGAGCTGTATTCTTTATGGTCAATGCTCTGAAATCTGTGGTATTAATCATAGGTTCATACCAATTGTTATTGAATTTGTTCCAGTAGATGTATTCATAAGGTTCTACgctGGGTATAATTAA------------------------ATGCATCGAAATCCTTATTATGTGCCTGGACCAAGTCCTTGGCCTTTGGTTGTAGGTGTTTGCTGTAATAGCTTATGTGTAAGCTTAGTATTATGAATACATCGAATACAAGAGAAACTATTTTTGACTTTTTTAGTTTTAGGTGTAACTGCTACGTTATGATGAACTGATGTTTTACGTGAGGGAGATATAGGGGTTCAAACTCAACATGTGTTAAAAAGGTACCGAGATGGTGTAGGTCTTTTCATCTTTTCTGAAATTATGTTTTTCTTTTCATTTTTTTGGGCTCTTTTTCATAATTGTTTAAGGCCTTCAGGTAATCTTGGGTGTGAATGACCTCCTTTAGGGATCCGGACTCTTGACCCAATATCTACAGCATTATTTAATACTTTTCTTTTAATTAGTAGGGGGTCATTTTGTACTTATGTTCATAACACAATTCGTAAATGTTATGATAGGTGGTGTCTTGTTAATATATTACTTACTATTACTTGCGGGGTTCTTTTTTTATTAGGACAAGGGAATGAATATTTCTTTTGTTCTTTTAGAATCGCTGACAGGGTATATGGAAGAACTTTTTATATGTTGACTGGATTCCATGGAGGTCACGTTATAGTGGGAACAACATGGTTAATTGTTAGGTTCTTTCGGATGTGGCGCGGTCATTTTAGAAAAGATCGGCATTTTGGACTTGAAGCATGTTTGTGGTATTGACATTTTGTTGATGTAGTTTGGTTGTTTGTTTGATTAATTGCTTATTTTTGAATAGGTGGACCTTTTCGTAAGCGCCATTGGCTTCTAAAAATTTTAAATAATAGTCTTTATGACCTTCCCTGTCCTGTTAACCTAAACGCTTTTTGAAGGTTTGGTTCTATACTAGGATTATGTATCGTAATTCAAATAGTTAGAGGTATTCTTTTATCTCTACATTTTATTCCTCATGAGAGAATAGCATTCGATTCAGTGTATCATATTATGCGGGATGTTAATAAAGGCTGATTTCTTCGAAACATACATGTTGGGGGATGTTCTATATTTTTCATTTGTCTCTATGTTCACATTGGTCGTGGTATTTACTACGGATCTTATATAAGACGTCATGTATGGTTTGTAGGGGTAACTTTATTTCTAATAGTAATAGGCGAAGCCTTTCTAGGTTATAGGTTACCTTGAGGACAAATATCTTTTTGAGGGGTAACAGTAATTTCTAATCTTTTTACGGTGATCCCTTATGTATCGCAAAACTTACTATTTACTCTCTGAGGGCATTGAAGTGTAAGTGGGTACACCTTGCAACGGTTTTTTATCTTTCATTTTCTACTTCCCTTTGTCATCATTGTGTTTTCAACTCTGCATATATTTTTTTTACATGAAAATGGGAGTAATAATCCTTTAGGTGTAAATAGGGACTCTATATGTGTGCCTTTTCACCCTTTTTACACTGTTAAAGATATTTTTGGGTTTGTGTGTTTCGGGTGGGTGTTAATATATTTAGTGTGTGTAAATCCTGAGCTTGTAGTAAATAAAATTAACTATCATCCAGCCGATCCTTATCATACCCCCCTTCAGGTAGAGCCAGAGTGGTACTTTTTGTTTGCGTATGCAATGCTTCGATCTATCCCTCACAAACTAGGAGGAGTTTTAGCTTTGCTAGCATCTGTTTTAGGCTTATATTTATACCCTTTCATTCATACAGGAAAGTTTCGAAGGTTAGCATTCTATCCTGTTAGTCAAATATTCTTTTGGTGCTTCGTTGTTAATTTCTTGAGCCTTATTTGAGTAGGGCAAATACCTGTTCGTGAGCCATATATTACTATAGGCCAGGTGTATACAGGAGTCTATTTTTCTACATTAATTCTGCCCCCTATGTTAACAGGGGTATGGGATAAATTAATTTTTATTTATTTTATTAGTATTATTCTTCCTTTTGTGTGTGTGTTGGTAAGGGTGGCATTTTATACCTTGCTGGAGCGTAAAGTGCTTGGGTATATTATAATTCGAAAAGGGCCAAATAAGGTTGGATACGCGGGTATTATACAACCCTTTAGAGATGCTGGGAAGCTTTTTAATAAGGAGTATGTAAAGCCTGGTTTTGCTAATCTAGTGCCTTTTTTATTATGTCCTGGCATTATTTTGGTAACTAGAATACTATTATGGCTTCTTTATCCGTATGATTATACATCTGTAATACTAACTTGCGGACTAATACAGTTTTTAGTAACGTCAGGGATGCACGTGTATGGTGTAATAGTAGCTGGATGGTCTTCTAATTCTAAGTATTCTTTGTTGGGAGCAGTTCGAGGAGTAGCTCAAAGAATTTCATATGAAGTACCGATAACTTTTGTTATCTTAATTGTTGCTTATTCATTGAGAAGATTATGGATTCAAGAAGTTAAGGGAATCTTTTCAATAGCGATAGGGTTACTTAGAAGGGGGGTATGAATCACTTGTATGTTGGCTGAGACCAATCGGGCGCCGTTTGATTTTGTGGAAGGGGAGTCTGAGCTAGTTTCTGGGTTTAATGTAGAGTATAGTAGAGGAGGATTTGCGATAATTTTTATGGCTGAGTATGGGGCTATATTATTCAATAGTGTTTTCTTTGTGACTCTTTTTTTAGGAGGAGGGGAGTTATTAATAAGAGTAAGAACAATAATTTGGGTTCTATTTTTTATCTGAATTCGTGGAACTGTTCCACGAATTCGATATGATCAGTTAATAGGGTTGTGTTGGAAAGTTCTCCTAAGGGTAATGTTGAGTATAAGAGGGTTAATTTTAATTATCAGGTTTTCCTTATGATAGGAGTTGCGTTAAGTCCTCTATTGATTTTTTGTGGGGTACTAGTAATTATAGGTAATCTCTTAAGAATTAGAAGTAGTTCTTGGTTAGGGGTGTGGCTAGGAATGGAAATTAACCTTTTTGGGTTTTTGATTATAATAAATCCTGAAGGTTGTTGTGTTGCTCAGAGGGGAGTAAAGTATTTTGTTACTCAGAGAATTGGGTCTATACTATTATTATTTGGGTTTTTTTTAGTTTTTCTATTTAATAGGGTAGGGGCTGTAGTTATCATAATAGGATTGTTAATAAAAACAGGAATCTTTCCATTTCATAACTGGGTTCCAGACGTTGTTATAGTTTCAAGTTGACTAATTGGTTGTTTAATTTTGACTTGGCAAAAGTTAGCCCCATTTTCCTTTTTTTCATTCTTCCCCGGTTCTTGGTTTCTTATTACTAGGTTGGTTTTTATGAGCTTAGTAGGCTGTCTTGGTGGATTAAATCAGAATTCTGTTCGGGGAATAGCAGTTTATTCTTCATTTGTACATAATTCCTGGATAATACTTTCTTTACTTTACTCATTTAGGGTATTTTTTGTTTATTACTTAATTTACAGATTGAGAGTGGTGGTATTTTTTTTTAGGTGTTGAACTCTTAGAAAAAGTAGAATGATGAGATATTCAATTAGGTGGATAGGGATGCTAAGACTGTTAATATTGTCTGGGGTACCCCCCTTCATAGGATTTTTTATAAAATTGATTGTGGTATTAAGGTGTCCTATTATATTATTAATCATTTGTTTGTTAAGGTCAGTAGTTAGATTGAAGTTTTATATATCGTTTTTTTACAGAATAATTTTAAATAGAATTTATTGTGTAAAGTTATTTTTAGCATTTAGTCTAGCTAACTTTATTATAGGAAGAATTTCTATAAGGTACTTTATTTGGTAGATGATCGAATGTTTAACCCTTGTGTTTCTTATTGCTTTAAGACTAATTTTGATACTAGTAGCTTTGTTATCTGAAAAATCATTTGAAAGTCGAGAAAAGTCTTCTCCGTATGAATGTGGTTTTGATCCTATTTTAAGGGCTCGAAGTTCTTTCTCATTACGGTTTTTTCTTCTTGCAGTTTTGTTTGTCGTTTTCGACGTAGAATTGTCTTTATTAATACCTGTAGTAACAAGGTTGATAAGAGGTTTTAATTATATTAGTCTGGTTAGATGCTTTTTATTTTTAGTAATTCTATTTCTAGGCATTTATCATGAGTGACGAGAAGGGTCTTTGAATTGAGTAGTTTAAGTGGCCGTAAGTTTGATTATTTCTTTGATTATACTCTTTGTTTTAGGTAATAGGACAATTAGGTTAATAGTTTTATTTTTCTTATTTTTAACTGTTTTAGAGATAGGCACTATCAGGGACGAATTTGTAGCATTAGGCGGGAGGGTAAGGTACGATTTATTGTCTTATAGGTTAAGTGTTCTAAGAATTTTTATTATATTGCTTAGCCTGATAAGGAGTAAGAGGGTACAACGAATTAAGTTATTTTATTTTATGAACTTAGCTTTGTTAATAGTCTTAGTTTTAGCTTTTTGCACATCTAGTTTTTTGGGTTTTTTCTTTTTTTTTGAATCTGCTTTAATTCCATTGATCCTTATTATCATGGGCTGGCGGATGGAGGCAAGGACTTATATATTTATTTATACGGTGTTCGGATCATTGTTCTTCTTATTTGGAGTGTGTTTGTTGTTTTATAGGGGGAGGGATAATATGTTATTAGGAAGAAATATTTCTAAAAAAGTGAGAGGGTTTTGGTGGTTGTTTGTTCTGGGGTTTCTAGTTAAATTGCCGGTTTATCCATTTCATTTATGATTACCTAAAGCTCATGTCGAGGCGCCTGTAGCTGGTTCAATAGTATTAGCTGGAGTTGTTCTTAAGTTAGGGGGCTATGGATTACTTCGACTTATAATAGTGATAAGAGTAAATTTAGGGTTAAAGTCTAATATAATGTTGAGAATTGGGATGGTAGGTGGTGTATATGCTAGATTAGTCTGTTGCCGCCAGACAGACCTAAAATGTCTAGTCGCTTACTCTTCTGTTGGGCATATAAGGCTGGTAATGCTATGTCTTAGAAATATTAGAATAGGGGTTAAGGGAGCTCTATTTATTATAGTAGGTCATGGTCTATGCTCCTCTGGGATGTTTAGGTTGGTGAACGTATTTTACAATCATTCAGGGTATCGTAATCTTTACATAAACAAGGGTTTCCTGATGAAAAGTCCAGTTTTATGTTTAGTAGGATTTCTTCTGTGTTCTAGAAATATAGCAGCCCCTCCCAGTCTAAATTTGTTTGGCGAAGTTTTAATGTTTGTGTGTTCTTACTTGATTTCATTCTGTTTCTTAGTTTTACTAATGGTAATAACAATTATTAGAGCTGTATACAGACTTCACTTATACACAACAACTTGTCATGGAAAATCTTCTGAAGCCAAGGTTAGGTTAGAGACTTATAGGGCTGTTTTCGTATTATTAGTACATTGAATTCCATTGAATTTCATCTTTTTGTTTATTCCTTAGACTAAAAAAAATCATTTAATTAGTGTATTTATTGGGATAGAGTTTATAATATTAGGAATTTTATACTGCTGTAGTAGATTAATATTTTATAATATTAGAATAATTTTTCTAGTAATGTGTTTAGGGGTTTGTGAGGCAAGGGTGTGCTTAGCTCTTTTAGTAATAATAGTACGACTTTCAGGGAATGATCTGATCTCGAGACTTTCTTTGTACAATTTAATAATTTTTCTCAAAAAATGAGGTTGATAGTTATATTAGGCTATGTATTGGTGTTATTAAGGAGGTTCGAAAGTGTTTATTTTTTTGAATTCATGTTATGGGATTTAAACAGATTAAGGTTCTCTGTAAATTTACTCTTAGATTCATTGAGGATAATATTTTTAGGTACTATTTTAATTATTTCAGGTAGGGTTTTAATATACTGTTATTGATACATGGATGATGAAAAGAACTTTTATCGATTTATATATTTAGTCTATTTATTTGTAGGGTCTATGATGTTTATGATTCTTATTCCTAATCTTGTTACCCTTCTTATTGGCTGGGACGGTTTAGGGCTTACTTCTTTTTTGCTTGTTGCACATTATCAAAATAATAAATCTTTGTCAGGAAGTTTGTTAACGGCTTTAACTAACCGTATCGGGGACGGTCTGATCTTGGCTAGAATTTCATTATGAGCGGTTGAGAGGGGTTGGGTATTGTATAATTTTGAAAGTCAGTTTGTGAATTTTTTTATTTTAGCCTTAATTTTTGGAGGAATAACAAAAAGAGCTCAAATACCTTTTTGTGCTTGGTTGCCTGCTGCTATAGCTGCTCCTACTCCAGTTTCTTCTCTAGTTCATTCATCTACACTAGTGACTGCTGGGGTATATTTATTAATTCGTTCTTATCCAGTAATTAAGGGAAGCTTGATGACTAGTTTAAAGTTTCTTAGTTTGTTTACATTGGTTTTAGCTAGAAGTGTTGCTATTAACTGTTTTGATATAAAGAAAATCATTGCTTTGTCGACTTTAAGTCAATTAAGGGTGATAATATTTTCATTGTCTCATGGTCTTGTTTCTATTTCTTTTTTTCATTTGGTAATGCATGCCCTATTTAAAGCTTTATTATTTTTAACAGCAGGTGCAGTAATTCATTCTCTCAAAGGGTGTCAAGATATTCGAAGGATAGGGGGATGCTGGAGAATTTTACCAAGTAGAATAGTGTGTATGTTCATTGCTAATTGTTCATTGTCAGGGCTTCCATTTATAAGAGGGTTTTATTCTAAAGATATAATTCTGGATATATTTAATAGGAGAAATTTTTGGTTTATAATTATTATACCGGGGCTTATACTTACTAGATTTTATAGCATGCGAGTTTGAATAGTTTGCTTCGGAAGGAATAAGGTATCAATTAGTACACTTTGTTTAAAAGAGCCAAAAAGGCTACTTATTCCTTATTCGCTACTAGCAGTCGGTGCTGTGTTTCTAGGAGGAGTTTTAACTCCTAGTGAGTGTCTGTTTAGTTATCGGAGATCTTCGGCGAGAGAAATAGGAACTTTAGGGGTTCTTTTTGTTTTTGGAATTGGACTAATTAGAGTTTCTAGAAAGTTTGGGAAAGATTTCCGGGGCTTTTCGTTCCTATTTAGAATGTGATTTTTAGAGTTGACTCACGGAGTAAAAAAATGTTTTTTTGATGTAAGGGGGACAATTTTGAAAAGATGTGACAAAGGAATATTAGAGACTGTAGGTCCTAAAAGATTCTGTATAAAATTAAGTTCTTATAATGAAGATTATTTTTTGCTATTTTTTTTTTTTATTGGAGCTCTCTCTTTTCTTTTCTTTTGAAATATGCAACTCCTTTTAATTTACTGAACTGTAATTAGTTTGTGTGTGGTTTTTATTGGACAGCCTTATCTATTAGGGCTAGTGCTGTTGATGACTTCTATGTTTGTGTGTATGATTATTGGGGTAAATGTAAGAACATTTTTAGCTTTACTTTTATTCATGAGATATGTGGGGGGTTTAATGGTTCTTTTCATTTATGTGTTAAGTGTATTTCCTAATGAAAATTTCGAAGTAATGGGCTTTATGATTGTGAGTGTGGCAATAATGAGATTTTTAATATTTCCAGTAAAAAGGCAAAGAAAGGGATTATTCtttCACTATATAAGGTTTGTGGGGGTTTTTGTTTTTATAGCCCTTTTTCTTTTATTTATTATGATGTGTGTATCGTATCTTGTAATAAAAAAACGAATGCCATTGCGTGTAAAT"/>
                            <sequence id="seq_Perna_canaliculusMK775558" spec="Sequence" taxon="Perna_canaliculusMK775558" totalcount="4" value="ATGTTGATAGATGTTTTTTCCATGTTTGATGATTATAACTTTAATACTTTTAAAAGGTGGTATGTGTGGGGATATTCTTTGTTCCTTCCTCTTTTTATTATTTCGTCTAGTATGTCGATTTATTCTCTGTTTTTGCAAAAATGTATAAAATTAATTAGTAGAGGTAGAGGTATATATTTATCAGGCTTTCCTCTTCTTGTAGCTAGTATATTCTCTATTATATTAAGCGTTAACGTATCTAATAGTATTCCTTATTTTTTCAGTGTAAGCGCTCATTTTTCATTTGGATTTACTTTTGCTTCAGTAATTTGGCTATGTTTAATTATGTCTAGTATTTTTACTAGGTTTATCCAAAATATAGCTCTTTTGGTTCCAAGAGGGCCAGAGGGGTTAGCTCCATTTATAGTTCTTCTAGAAATTATTACGAACTTGCTTCGGCCTATTACTTTGATTATTCGGTTAGCAATAAATATAGCTACTGGTAAAGTCATTATGCTATTACTTGGGAACGCTGCCTTGAACTTGGCTTTTTTAAGAACTTGTGGGTTTGTAGTTATTAGGGTTTTAGGGGCTATTTTTTCTTTGGAAGTAGCAGTAAGTTTTATTCAAAGGTATATTTTTTGTACCCTTTTGTGTCTTTATGCTGATGAGCATAGAAAATAGCGCTGGTTTATATCAACCAATCATAAAGATATTGGTACTTTGTATTTGATTTCGGGTATGTGGGCTGGTCTTATAGGAAGAAGTCTAAGGTTAATCATCATTCAATCTCATCCAGGGGGGAGTTTCTTAAAAGAGAGTCTGTATAATGTAGTAGTAACTACGCATGCCCTTGTTATAATTTTTTTTGCTGTTATGCCGTTGTTGATCGGGGCGTTTGGAAATTGATTATTACCTTTATGTATTGGAGGGTGTGATCTTATTTTTCCTCGTTTAAATAACCTTAGGTTTTGGTTAGCTCCAAATGCGTTATATCTTCTTATCTTGTCCTTTATAACGGAAAAAGGGGCAGGTACCGGTTGGACTATCTATCCTCCACTGTCTTCAGGGCTGTATCATACTGGACCGGCAGTTGATATTTTAATTACTTCTCTTCATTTGATTGGTCTGAGATCTTTGTTAGGGTCTATTAATTTCGTAAGGACTAATAAAAATATACCTACTGTTAAGATAAAGGGAGAAAAATCAGAGTTATACCTTTGAAGTATTACGGTTACAGGAGTGTTGCTAATTATTTCTGTTCCTGTCCTTGCTGGGGGTATTACTATATTGTTATTTGATCGAAATTTTAACACTAGGTTCTTTGATCCTATCGGGGGAGGGGATCCTGTTTTATTTCAGCACGTGTTTTGGTTTTTTGGACATCCTGAAGTTTATATCTTAATTCTTCCTGCTTTTGGAATTATATCTAAGGTTATTATGCACTATTCAGGAAAAGATTCTGTGTTCGGTTCAGTGGGAATATTATATGCTATAGTTGGAATTGGGGTAATAGGGTGTGTTGTTTGGGCACACCATATATTTACGGTTGGTTTAAATGTAGACACTCGAACTTACTTTACTTCTGCTACGATAGTGATTGCAGTTCCTACTGGTGTAAAAGTATTTAGTTGAATAGCAACTATAGGTGGAAGTAAAATTAAATTTAATTCTTCTGTACTGTGAAGTACTGGGTTTTTATTTTTATTTACTGTAGGAGGGCTAACTGGAATTATATTATCAAGGTCTTCTTTAGATGTTACGCTTCATGACACATATTATGTGACAGCTCACTTTCATTATGTATTATCTATGGGAGCTGTCTTTGGAATCTTCTGTGGGCTTAATCACTGATTTCCTTTATTCTATGGAGTGAATTTCCATAAAAAATGGTCTAAGATTCATTTTTATCTTATGTTTTTAGGGGTAAATTTAACATTTTTCCCACAGCACTTTTTAGGGTTAAAGGGTATACCACGTCGTTATTGTGATTATCCAGATTGTTATTCTGTCTGACATTGAGTGTCTTCATATGGAGCACTTATTTCATTTGGATCTTTGTTATATTTTATTTTCATTGTTTGAGAAGCTATAGTAAGTCAACGAGGTGTGTCATTATTTGAAGCTTTATTTTTTGGTGATGTATTGCAAGAGTTTGGATCTGAGATCGTAAAATATTATGGTTATGTGATAATGGTATTATTACTTGTAATCATTGTTGTTTTGTATATAGGAATAATAATCATAAATCATAGATATTCTTATCGTAATTTTAAAAATCGTCAAATACTAGAGTATATTTGAACTGTTATACCTACCTTTTTGTTAGCGATACTTTGGTGTCCATCTATCTTAAACTTATATCGAATAGAAGATCTAAAAGATCCAGTTTGGAGGTTTAAGGCTGTTGGAAAACAATGATACTGGACTTATGAGAATGGGGAAACAATAGTAATTGATTCTTATATGGACCGGGATTCGGGTGTTGGATATCGCCTTCTAGATGTAGATTGACGTTTGGTGGCTCCTGCTAACGCACAAATTTCGTGTTACGTTACAAGAAGTGATGTAATTCACTCTTTTGCCCTTCCTGGAGCACTCTTAAAAGCAGACGCTATTCCTGGACGAATTAATGTTCTTCCAATAAAAATTAGTCAGAGCTGTATTCTTTATGGTCAATGCTCTGAAATCTGTGGTATTAATCATAGGTTCATACCAATTGTTATTGAATTTGTTCCAGTAGATGTATTCATAAGGTTCTACgctGGGTATAATTAA------------------------ATGCATCGAAATCCTTATTATGTGCCTGGACCAAGTCCTTGGCCTTTGGTTGTAGGTGTTTGCTGTAATAGCTTATGTGTAAGCTTAGTATTATGAATACATCGAATACAAGAGAAACTATTTTTGACTTTTTTAGTTTTAGGTGTAACTGCTACGTTATGATGAACTGATGTTTTACGTGAGGGAGATATAGGGGTTCAAACTCAACATGTGTTAAAAAGGTACCGAGATGGTGTAGGTCTTTTCATCTTTTCTGAAATTATGTTTTTCTTTTCATTTTTTTGGGCTCTTTTTCATAATTGTTTAAGGCCTTCAGGTAATCTTGGGTGTGAATGACCTCCTTTAGGGATTCGGACTCTTGACCCAATATCTACAGCATTATTTAATACTTTTCTTTTAATTAGTAGGGGGTCATTTTGTACTTATGTTCATAACACAATTCGTAAATGTTATGATAGGTGGTGTCTTGTTAATATATTACTTACTATTACTTGCGGGGTTCTTTTTTTATTAGGACAAGGGAATGAATATTTCTTTTGTTCTTTTAGAATCGCTGACAGGGTATATGGAAGAACTTTTTATATGTTGACTGGATTCCATGGAGGTCACGTTATAGTGGGAACAACATGGTTAATTGTTAGGTTCTTTCGGATGTGGCGCGGTCATTTTAGAAAAGATCGGCATTTTGGACTTGAAGCATGTTTGTGGTATTGACATTTTGTTGATGTAGTTTGGTTGTTTGTTTGATTAATTGCTTATTTTTGAATAGGTGGACCTTTTCGTAAGCGCCATTGGCTTCTAAAAATTTTAAATAATAGTCTTTATGACCTTCCCTGTCCTGTTAACTTAAACGCTTTTTGAAGGTTTGGTTCTATACTAGGATTATGTATCGTAATTCAAATAGTTAGAGGTATTCTTTTATCTCTACATTTTATTCCTCATGAGAGAATAGCATTCGATTCAGTGTATCATATTATGCGGGATGTTAATAAAGGCTGATTTCTTCGAAACATACATGTTGGGGGATGTTCTATATTTTTCATTTGTCTCTATGTTCACATTGGTCGTGGTATTTACTACGGATCTTATATAAGACGTCATGTATGGTTTGTAGGGGTAACTTTATTTCTAATAGTAATAGGCGAAGCCTTTCTAGGTTATAGGTTGCCTTGAGGACAAATATCTTTTTGAGGGGTAACAGTAATTTCTAATCTTTTTACGGTGATCCCTTATGTATCGCAAAACTTACTATTTACTCTTTGAGGGCATTGAAGTGTAAGTGGGTACACCTTGCAACGGTTTTTTATCTTTCATTTTCTACTTCCCTTTGTCATCATTGTGTTTTCAACTCTGCATATATTCTTTTTACATGAAAATGGGAGTAATAATCCTTTAGGTGTAAATAGGGACTCTATATGTGTGCCTTTTCACCCTTTTTATACTGTTAAAGATATTTTTGGGTTTGTGTGTTTCGGGTGGGTGTTAATATATTTAGTGTGTGTAAATCCTGAGCTTGTAGTAAATAAAATTAACTATCATCCAGCCGATCCTTATCATACCCCCCTTCAGGTAGAGCCAGAGTGGTACTTTTTGTTTGCGTATGCAATGCTTCGATCTATCCCTCACAAACTAGGAGGAGTTTTAGCTTTGCTAGCATCTGTTTTAGGCTTATATTTATACCCTTTCATTCATACAGGAAAGTTTCGAAGGCTAGCATTCTATCCTGTTAGTCAAATATTCTTTTGGTGCTTCGTTGTTAATTTCTTGAGCCTTATTTGAGTAGGGCAAATACCTGTTCGTGAGCCATATATTACTATAGGCCAGGTGTATACAGGAGTCTATTTTTCTACATTAATTCTGCCCCCTATGTTAACAGGGGTATGAGATAAATTAATTTTTATTTATTTTATTAGTATTATTCTTCCTTTTGTGTGTGTGTTGGTAAGGGTGGCATTTTATACCTTGCTGGAGCGTAAAGTGCTTGGGTATATTATAATTCGAAAAGGGCCAAATAAGGTTGGATACGCGGGTATTATACAACCCTTTAGAGATGCTGGGAAGCTTTTTAATAAGGAGTATGTAAAGCCTGGTTTTGCTAATCTAGTGCCTTTTTTATTATGTCCTGGCATTATTTTGGTAACTAGAATACTATTATGGCTTCTTTATCCGTATGATTATACATCTGTAATACTAACTTGCGGACTAATACAGTTTTTAGTAACGTCAGGGATGCACGTGTATGGTGTAATAGTAGCTGGATGGTCTTCTAATTCTAAGTATTCTTTGTTGGGAGCAGTTCGAGGAGTAGCTCAAAGAATTTCATATGAAGTACCAATAACTTTTGTTATCTTAATTGTTGCTTATTCATTGAGAAGATTATGGATTCAAGAAGTTAAGGGAATCTTTTCAATAGCGATAGGGTTACTTAGAAGGGGGGTATGAATCACTTGTATGTTGGCTGAGACTAATCGGGCGCCGTTTGATTTTGTGGAAGGGGAGTCTGAGCTAGTTTCTGGGTTTAATGTAGAGTATAGTAGAGGAGGATTTGCGATAATTTTTATGGCTGAGTATGGGGCTATATTATTCAATAGTGTTTTCTTTGTGACTCTTTTTTTAGGAGGAGGGGAGTTATTAATAAGAGTAAGAACAATAATTTGGGTTCTATTTTTTATCTGAATTCGTGGAACCGTTCCACGAATTCGATATGATCAGTTAATAGGGTTGTGTTGGAAAGTTCTCCTAAGGGTAATGTTGAGTATAAGAGGGTTAATTTTAATTATCAGGTTTTCCTTATGATAGGAGTTGCGTTAAGTCCTCTATTGATTTTTTGTGGGGTACTAGTAATTATAGGTAATCTCTTAAGAATTAGAAGTAGTTCTTGGTTAGGGGTGTGGCTAGGAATAGAAATTAACCTTTTTGGGTTTTTGATTATAATAAATCCTGAAGGTTGTTGTGTTGCTCAGAGGGGAGTAAAGTATTTTGTTACTCAGAGAATTGGGTCTATACTATTATTATTTGGGTTTTTTTTAGTTTTTCTATTTAATAGGGTAGGGGCTGTAGTTATCATAATAGGATTGTTAATAAAAACAGGAATCTTTCCATTTCATAACTGGGTTCCAGACGTTGTTATAGTTTCAAGTTGACTAATTGGTTGTTTAATTTTGACTTGGCAAAAGTTAGCCCCATTTTCCTTTTTTTCATTCTTCCCCGGTTCTTGGTTTCTTATTACTAGGTTGGTTTTTATGAGCTTAGTAGGCTGTCTTGGTGGATTAAATCAGAATTCTGTTCGGGGAATAGCAGTTTATTCTTCATTTGTACATAATTCCTGGATAATACTTTCTTTACTTTACTCATTTAGGGTATTTTTTGTTTATTACTTAATTTACAGATTGAGAGTGATGGTATTTTTTTTTAGGTGTTGAACTCTTAGAAAAAGTAGAATGATGAGATATTCAATTAGGTGGATAGGGATGCTAAGACTGTTAATATTGTCTGGGGTACCCCCCTTCATAGGATTTTTTATAAAATTGATTGTGGTATTAAGGTGTCCTATTATATTATTAATCATTTGTTTGTTAAGGTCAGTAGTTAGATTGAAGTTTTATATATCGTTTTTTTACAGAATAATTTTAAATAGAATTTATTGTGTAAAGTTATTTTTAGCATTTAGTCTAGCTAACTTTATTATAGGAAGAATTTCTATAAGGTACTTTATTTGGTAGATGATTGAATGTTTAACCCTTGTGTTTCTTATTGCTTTAAGACTAATTTTGATACTAGTAGCTTTGTTATCTGAAAAATCATTTGAAAGTCGAGAAAAGTCTTCTCCGTATGAATGTGGTTTTGATCCTATTTTAAGGGCTCGAAGTTCTTTCTCATTACGGTTTTTTCTTCTTGCAGTTTTGTTTGTCGTTTTCGACGTAGAATTGTCTTTATTAATACCTGTAGTAACAAGGTTGATAAGAGGTTTTAATTATATTAGTCTGGTTAGATGCTTTTTATTTTTAGTAATTCTATTTCTAGGCATTTATCATGAGTGACGAGAAGGGTCTTTGAATTGAGTAGTTTAAGTGGCCGTAAGTTTGATTATTTCTTTGATTATACTCTTTGTTTTAGGTAATAGGACAATTAGGTTAATAGTTTTATTTTTCTTATTTTTAACTGTTTTAGAGATAGGCACTATCAGGGACGAATTTGTAGCATTAGGCGGGAGGGTAAGGTACGATTTATTGTCTTATAGGTTAAGTGTTCTAAGAATTTTTATTATATTGCTTAGCCTAATAAGGAGTAAGAGGGTACAACGAATTAAGTTATTTTATTTTATGAACTTAGCTTTGTTAATAGTCTTAGTTTTAGCTTTTTGCACATCTAGTTTTTTGGGTTTTTTCTTTTTTTTTGAATCTGCTTTAATTCCATTGATCCTTATTATCATGGGCTGGCGGATGGAGGCAAGGACTTATATATTTATTTATACGGTGTTCGGATCATTGTTCTTCTTATTTGGAGTGTGTTTGTTGTTTTATAGGGGGAGGGATAACATGTTATTAGGAAGAAACATTTCTAAAAAAGTGAGAGGGTTTTGGTGGTTGTTTGTTCTGGGGTTTCTAGTTAAATTGCCGGTTTATCCATTTCATTTATGATTACCTAAAGCTCATGTCGAGGCGCCTGTAGCTGGTTCAATAGTATTGGCTGGAGTTGTTCTTAAGTTAGGGGGCTATGGATTACTTCGACTTATAATAGTGATAAGAGTAAATTTAGGGTTAAAGTCTAATATAATGTTGAGAATTGGGATGGTAGGTGGTGTATATGCTAGATTAGTCTGTTGTCGCCAGACAGACCTAAAATGTCTAGTCGCTTACTCTTCTGTTGGGCATATAAGGCTGGTAATGCTATGTCTTAGAAATATTAGAATAGGGGTTAAGGGAGCTCTATTTATTATAGTAGGTCATGGTCTATGCTCCTCTGGGATGTTTAGGCTGGTGAACGTATTTTACAATCATTCAGGGTATCGTAATCTTTACATAAACAAGGGTTTCCTGATGAAAAGCCCAGTTTTATGTTTAGTAGGATTTCTTCTGTGTTCTAGAAATATAGCAGCCCCTCCCAGTCTAAATTTGTTTGGCGAAGTTTTAATGTTTGTGTGTTCTTACTTGATTTCATTCTGTTTCTTAGTTTTACTAATGGTAATAACAATTATTAGAGCTGTATACAGACTTCACTTATACACAACAACTTGTCATGGAAAATCTTCTGAAGCCAAGGTTAGGTTAGAGACTTATAGGGCTGTTTTTGTATTATTAGTACATTGAATTCCATTGAATTTCATCTTTTTGTTTATTCCTTAGACTAAAAAAAATCATTTAATTAGTGTATTTATTGGGATAGAGTTTATAATATTAGGAATTTTATACTGCTGTAGTAGATTAATATTTTATAATATTAGAATAATTTTTCTAGTAATGTGTTTAGGGGTTTGTGAGGCAAGGGTGTGCTTAGCTCTTTTAGTAATAATAGTACGACTTTCAGGGAATGATCTGATCTCGAGACTTTCTTTGTACAAtttaataatttttctcaaaaaATGAGGTTGATAGTTATATTAGGCTATGTATTGGTGTTATTAAGGAGGTTCGAAAGTGTTTATTTTTTTGAATTCATGTTATGGGATTTAAACAGATTAAGGTTCTCTGTAAATTTACTCTTAGATTCATTGAGGATAATATTTTTAGGTACTATTCTAATTATTTCAGGTAGGGTTTTAATATACTGTTATTGATACATGGATGATGAAAAGAACTTTTATCGATTTATATATTTAGTCTATTTATTTGTAGGGTCTATGATGTTTATGATTCTTATTCCTAATCTTGTTACCCTTCTTATTGGCTGGGACGGTTTAGGGCTTACTTCTTTTTTGCTTGTTGCACATTATCAAAATAATAAATCTTTGTCAGGAAGTTTGTTAACGGCTTTAACTAACCGTATCGGGGACGGTCTGATCTTGGCTAGAATTTCACTATGAGCGGTTGAGAGGGGTTGGGTATTGTATAATTTTGAAAGTCAGTTTGTGAATTTTTTTATTTTAGCCTTAATTTTTGGAGGAATAACAAAAAGAGCTCAAATACCTTTTTGTGCTTGGTTGCCTGCTGCTATAGCTGCTCCTACTCCAGTTTCTTCTCTAGTTCATTCATCTACACTAGTGACTGCTGGGGTATATTTATTAATTCGTTCTTATCCAGTAATTAAGGGGAGCTTGATGACTAGTTTAAAGTTTCTTAGTTTGTTTACATTGGTTTTAGCTAGAAGTGTTGCTATTAACTGTTTTGATATAAAGAAAATCATTGCTTTGTCGACTTTAAGTCAATTAAGGGTGATAATATTTTCATTGTCTCATGGTCTTGTTTCTATTTCTTTTTTTCATTTGGTAATGCATGCCCTATTTAAAGCTTTATTATTTTTAACAGCAGGTGCAGTAATTCATTCTCTCAAAGGGTGTCAAGATATTCGAAGGATAGGGGGATGCTGGAGAATTTTACCAAGTAGAATAGTGTGTATGTTTATTGCTAATTGTTCATTGTCAGGGCTTCCATTTATAAGAGGGTTTTATTCTAAAGATATAATTCTGGATATATTTAATAGGAGAAATTTTTGGTTTATAATTATTATACCGGGGCTTATACTTACTAGATTTTATAGCATGCGAGTTTGAATAGTTTGCTTCGGAAGGAATAAGGTATCAATTAGTACACTTTGTTTAAAAGAGCCAAAAAGGCTACTTATTCCTTATTCGCTACTAGCAGTCGGTGCTGTGTTTCTAGGAGGAGTTTTAACTCCTAGTGAGTGTCTGTTTAGTTATCGGAGATCTTCGGCGAGAGAAATAGGAACTTTAGGGGTTCTTTTTGTTTTTGGAATTGGACTAATTAGAGTTTCTAGAAAGTTTGGGAAAGATTTCCGGGGCTTTTCGTTCCTATTTAGAATGTGATTTTTAGAGTTGACTCACGGAGTAAAAAAATGTTTTTTTGATGTAAGGGGGATAATTTTGAAAAGATGTGACAAAGGAATATTAGAGACTGTAGGTCCTAAAAGATTCTGTATAAAATTAAGTTCTTATAATGAAGATTATTTTTTGCTATTTTTTTTTTTTATTGGAGCTCTTTCTTTTCTTTTCTTTTGAAATATGCAACTCCTTTTAATTTACTGAACTGTAATTAGTTTGTGTGTGGTTTTTATTGGACAGCCTTATCTATTAGGGCTAGTGCTGTTGATGACTTCTATGTTTGTGTGTATGATTATTGGGGTAAATGTAAGAACATTTTTAGCTTTACTTTTATTCATGAGATATGTGGGGGGTTTAATGGTTCTTTTCATTTATGTGTTAAGTGTATTTCCTAATGAAAATTTCGAAGTAATGGGCTTTATGATTGTGAGTGTGGCAATAATGAGATTTTTAATATTTCCAGTAAAAAGGCAAAAAAAGGGATTATTTtttCACTATATAAGGTTTGTGGGGGTTTTTGTTTTTATAGCCCTTTTTCTTTTATTTATTATGATGTGTGTATCGTATCTTGTAATAAAAAAACGAATGCCATTGCGTGTAAAT"/>
                            <sequence id="seq_Perna_pernaOK576481" spec="Sequence" taxon="Perna_pernaOK576481" totalcount="4" value="ATGTTAATAGATGTTTTTTCCATGTTTGATGATTATAATTTTAATACTTTTAAAAGGTGGTATGTGTGGGGGTATTCTTTATTATTTCCTCTTTTTATTGTTTCATCTAGTGTGTCAATTTATTTTTCGTTTTTACAGAAGTGTATGAAGTTAATTAACAGGGGAAGAGGGTTATACTTGTCTGGATTTCCACTATTAGTAGGTAGTTTATTTTCTATTATACTAAGAGTAAATGTATCTAACAGCATTCCTTATTTTTTTAGGGTAAGAGCACATTTTTCATTTGGGTTTACCTTTGCTTCGGTGGTGTGATTATGTCTGATTACATCTAGAATTTTTACTAGCTTTATTCAAAATATAGCTCTTCTAGTTCCGAGTGGACCGGAAGGTTTAGCACCTTTTATAGTGTTGCTAGAAATTATCACTAATTTGCTTCGTCCTATTACGTTGATCATTCGGTTGGCTATAAATATAGCTACTGGTAAAGTAATTATACTCTTACTTGGCAATGCGGCTTTAAATCTAGCTTTTGCGAGATCTTGTGGGTTTGTGGTGGTTAGAGTGTTGGGGGCAATTTTTTCTCTGGAAGTGGCGGTAAGGTTTATTCAAAGATACATTTTTTGTACTCTTTTATGTCTTTACGCTGACGAGCATAGAAAATAACGATGGTTTATGTCAACCAATCATAAAGATATTGGTACTTTGTATTTGCTCTCAGGAATGTGGGCAGGCCTTATAGGCAGGAGGTTGAGATTAATCATTATTCAATCTCACCCAGGGGGAAGGTTTTTGAAAGAAAGATTATATAACGTGGTGGTGACTACCCACGCTCTTGTTATAATCTTTTTTGCTGTTATACCGTTGCTTATTGGGGCTTTTGGAAATTGATTATTGCCTTTGTGTATTGGAGGGTGTGATTTAATTTTTCCTCGATTAAATAATTTGAGGTTCTGGTTAGCTCCGAATGCTCTTTATTTATTGATCTTATCTTTTATAACAGAAAAAGGGGCTGGTACAGGTTGAACTATTTACCCTCCTCTATCATCTGGTCTATATCATACTGGGCCTGCAGTTGATATTTTAATTACCTCTCTTCACTTGATTGGATTAAGCTCTTTATTAGGATCTATTAATTTTGTCAGGACTAATAAGAATATGCCAACAGTTAAGATAAAAGGGGAAAAATCTGAGTTATATCTGTGAAGAATTACTGTCACAGGTGTATTGTTAATTATTTCTGTACCTGTTCTTGCTGGAGGGATTACAATACTTTTATTTGATCGAAATTTCAACACTAGATTCTTTGATCCTATTGGAGGGGGAGATCCTGTTCTATTTCAGCATGTTTTCTGATTTTTTGGTCACCCTGAAGTTTATATTTTAATTCTTCCTGCCTTTGGAATTATGTCTAAAGTAATTATACATTATTCTGGAAAAGATTCTGTATTTGGTTCAGTGGGAATATTATACGCTATAGTGGGAATCGGAGTAATAGGATGTGTTGTTTGGGCGCATCACATGTTTACGGTAGGATTGAATGTGGATACTCGAACTTATTTTACTTCTGCAACTATGGTAATTGCAGTTCCTACAGGGGTGAAAGTTTTTAGTTGGATAGCAACAATAGGTGGAAGTAAAATTAAATTCACTACATCTGTCCTGTGGAGCACAGGGTTCTTATTTCTGTTTACGGTAGGGGGTCTGACAGGGATTATGTTATCAAGCTCTTCTTTGGATGTTACTCTTCATGATACGTATTATGTGACAGCTCATTTTCATTATGTATTATCTATAGGAGCTGTGTTTGGTATTTTCTGTGGTTTAAATCATTGGTTTCCTCTATTTTATGGGGTAAATTTTCACAAAAAATGATCTAAGGTTCACTTTTATCTAATATTTCTAGGGGTAAATTTAACTTTTTTCCCTCAACATTTTTTAGGATTAAAAGGAATGCCTCGTCGCTATTGTGATTATCCAGATTGTTATTCGATATGGCATTGAGTGTCTTCATATGGAGCACTGATTTCTTTTGGTTCGTTACTATATTTCATTTTTATTGTTTGGGAAGCTATAGTAAGCCAACGTGGGGTGTCATTATTTGAGGCCTTATTTTTTGGTGATGTATTACAATCAGAGTTTGGTTCTGAGATTGTAAAGTATTATGGTTATGTAATAATAGTGCTGTTACTCGTAATTATTGTTGTCTTATATATAGGGACTATAATTATAAATCATAGGTATTCCTATCGAAATTTCAAAAATCGGCAGATATTAGAGTATGTGTGGACTGCTATACCTACTTTTTTGTTAGCGATGCTTTGATGCCCATCTATTTTAAATCTTTATCGAATAGAGGATTTAAAAGATCCTGTTTGAAGGTTTAAAGCTGTGGGTAAACAATGATATTGGACTTATGAAGTAAATTTAAAAGACGGAGAAACTATAGTGATTGATTCTTACATAGATCGGGATTCAGGCGTTGAGTTAGAGTCTGGTTATCGTCTCTTAGATGTCGATTGGCGTTTGGTAGCTCCTGCTGATGCACAAATTTCTTGTTATGTGACAAGAAGTGATGTCATTCATTCTTTTGCCCTTCCTGGCGCATTGCTAAAAGCCGATGCTATTCCTGGCCGAATTAATGTTCTCCCTATAAAGATTAGCCAAAGTTGTATTTTGTATGGGCAATGCTCAGAAATTTGCGGGATCAATCATAGGTTTATGCCTATTGTTATTGAGTTTGTTCCGGTAGATGTTTTTATAAAATTTTATGGGTACAATTAAATGCATCGAAATCCTTATTATGTGCCTGGGCCTAGACCTTGGCCTTTAGTTGTGGGCGTATGCTGTAATAGTTTATGCGTAAGCTTAGTATTATGAATACACCGAATACAAGAAAAACTGTTTTTGACATTTTTGGTTTTAGGTTTAACTGCTACTTTATGGTGAACTGATGTGCTTCGTGAGGGGGATATGGGGGTTCAAACTCAGTATGTTTTAAAAAGATACCGAGATGGTATAGGTCTTTTTATTTTTTCCGAAATTATATTTTTCTTTTCCTTTTTTTGGGCTCTTTTTCATAACTGTCTAAGCCCTTCTGGCAACATTGGGTGTGAGTGGCCTCCTCTAGGAATTCGAACCCTTGATCCAATATCAACGGCGTTATTTAATACTTTTTTACTAATTAGAAGCGGTTCATTTTGTACTTATGTCCATAATACAATTCGTAAGTGTTATGATAGATGGTGTCTAATTAATATATTACTAACAATCACGTGCGGAGTTCTTTTTTTACTAGGACAAGGAAATGAATATTTTTTCTGTTCTTTTAGGATCGCTGATAGTGTGTATGGTAGTACTTTTTATATATTAACAGGGTTCCATGGAGGGCATGTCATAGTGGGAACAACTTGATTAATCGTTAGATTTTTCCGAATATGACGTGGGCACTTTAGTAAGGATCGTCATTTTGGATTGGAAGCGTGTCTATGATATTGGCATTTTGTTGATGTAGTTTGGCTTTTTGTCTGGTTAATTGCATATTTCTGATTAGGAGGACCTTTTCGTAAGCGTCATTGATTTTTAAAGATTCTAAATAACAGGCTTTATGACCTCCCTTGTCCTGTAAATTTGAATGCTTTTTGGAGATTTGGATCCATATTAGGTTTGTGCATTGTAATTCAAATGGTTAGGGGAATTTTGTTATCTCTACACTTTATTCCGCATGAGAGGATAGCATTCGATTCAGTGTACCATATTATACGGGATGTGAACAAGGGATGGTTTCTTCGTAACATGCATGTTGGTGGATGTTCAATATTTTTTATTTGTCTTTACGTTCACATTGGTCGTGGTATTTACTATGGGTCTTATATAAGACGACATGTGTGGTTTGTGGGAGTAACTCTGTTTTTAATAGTAATAGGGGAAGCTTTTCTAGGGTATAGGTTACCTTGGGGTCAAATATCTTTCTGGGGAGTAACAGTAATTTCTAATTTGTTTACGGTAATTCCTTATGTGTCGCAAAACTTATTATTCACCCTTTGGGGGCATTGAAGAGTGAGGGGGTATACTTTACAACGTTTCTTCATTTTTCATTTTTTACTTCCATTTGTAATTATTGTGTTTTCTACTCTACACATATTTTTTCTTCACGAAAACGGAAGAAATAACCCTTTAGGAGTTAATAGGGATTCTATATGTATTCCTTTTCATCCTTTTTATACAGTAAAAGACATTTTTGGTTTTGTTTGTTTTGGGTGAGTATTAATATATCTGGTGTGTGTTAATCCTGAGTTAGTAGTTAATAAAATTAACTATCATCCGGCTGACCCATATCACACTCCTCTTCAGGTAGAGCCAGAGTGGTATTTTCTATTTGCCTATGCAATGCTTCGATCTATTCCTCATAAGTTAGGGGGAGTTTTAGCTCTGTTAGCGTCTGTGTTAGGTTTATATTTATATCCTTTCATTCACACAGGAAAATTCCGGAGCTTAGCATTTTACCCAGTTAGTCAAATACTTTTTTGATGTTTTGTAGTTAATTTCTTGAGACTTATTTGAGTTGGGCAAATACCCGTTCGTGAGCCTTATATCACAATAGGACAAGTTTATACAGGAGTGTATTTTTCTACGTTAATTCTTCCTCCATTATTAACAGGATTGTGAGATAAGTTAATTTTCCTGTATTTTGTTAGAATTATTCTTCCTTTCGTTTGCGTATTGGTAAGAGTAGCTTTTTACACTCTGCTAGAGCGAAAAGTGTTAGGTTATATTATGATCCGAAAAGGGCCTAATAAGGTTGGATACGCTGGAATTATACAGCCTTTTAGGGATGCTGGGAAACTTTTTAACAAAGAATACGTAAAGCCTGGCTATGCCAATTTATTGCCTTTTCTTTTGTGTCCGGCTATTATTTTGGTAACGAGTCTGCTTTTGTGGTTATTATACCCTTATGATTTTACCTCTGTAATATTAACTTGTGGTTTGATGCAGTTTTTAGTTACCTCTGGCATGCATGTGTATGGGGTAATAGTGGCTGGTTGATCTTCTAATTCTAAATATTCCTTGTTAGGGGCAGTGCGAGGGGTAGCTCAGAGAATTTCATATGAAGTACCGATGACTTTTGTTATTTTGATTGTAGCGTATTCCTTAAGAAGATTGTGGATTCAAGAAGTTAAGAATATTTTTTCTATAGCTATAGGGCTATTAAGAAGTGGGGTGTGGTTAACGTGTATGTTAGCTGAGACTAATCCTGCTCCATTCGATTTTGTAGAAGGGGAGTCTGAGTTGGTTTCTGGTTTTAATGTAGAGTACAGAAGGGGAGGATTCGCAATAATTTTTATGGCTGAATATGGTGCTATATTATTCCATAGAGTATTTTTTGTAACTCTTTTTTTGGGAGGGGGTGAGTTACTAGTGAGAGTGAGGACTATAATTTGGGTGCTATTTTTTATCTGAATTCGTGGAACTGTCCCACGAATTCGGTATGACCAGTTGATGGGGTTGTGTTGAAAAGTGTTGCTTAGAGTAATACTAAGGATAAGTGCATTAATTTTAGTTGTAAGATTTTTCTTATGATAGGAGTTGTATTAAGTCCTCTATTGATTTTTTGTGGAATATTAGTAATTTTAGGGAACTTTCTCAGAATCAGGAGTAGCTCATGATTAGGGGTATGGTTAGGAATAGAGATTAATCTTTTTGGGTTTTTAATCATGATAAATCCTGAAGGTTGTTGTGTTGCTCAAAGAGGGGTAAAGTACTTTGTAACTCAAAGAATTGGGTCTATACTTCTTCTTTTCGGGTTTTTTTTGGTGTTTTTATTTAATAGGGTGGGCAGCGTAATTATTACAACAGGTCTGCTAATGAAAGCCGGCATTTTTCCTTTCCATAATTGGGTTCCAGATGTCGTAATAGTTTCAAGGTGGCCTATTGGGTGTCTTATTTTAACTTGACAAAAGCTAGCTCCATTTTCCTTTTTTTCATTTTTCCCAGGTTCATGGCTTTTAATTATTAGGTTAGTTTTTATAAGGATAGTAGGCAGTTTTGGAGGCTTAAACCAGAATTCTGTTCGGGGGATAGCGGTTTATTCTTCTTTTGTTCATAATTCTTGAATAATACTTTCTCTCTTTTACTCGTTTAGTATTTTTTTTATTTATTATTTAATTTATAGAATAAGGGTTTTTCTTTTTTTCTTTAGGTGTTGAACCTTAAGAAAGAGGAGGATGATAAGGTATTCAATCAGCTGAATAGGAATATTAAGACTACTAATGCTTTCAGGTGTTCCTCCTTTTATAGGATTTTTTATAAAACTTATTGTGGTTTTGAGATGTCCCGTTATGTTAATAACTGTTTGTCTTTTAAGGTCAGTGATTAGGTTAAAATTTTATATGTCATTTTTTTATAGAATAATTTTGAATACTATGTATTGTGTAAAATTGTTAATGACATTTAGGTTAATGAACTTTATCGTGGGAGGAATTTCTATAAGGTACTTTATTTGATAGATGATTGAATGTGTAACTCTTGTGTTTCTTATTGGACTGAGTTTGATTTTGATAGTAATTGTTTTGTTATCTGAAAAGTCTTCTGAAAGCCGTGAAAAGTCATCTCCTTATGAGTGTGGGTTTGATCCTATTTTAAGAGCCCGAAGGTCTTTTTCTCTACGATTTTTTCTTCTCGCAGTATTGTTTGTTGTATTTGACGTGGAGTTATCTTTATTAATGCCTGTAGTAACAAGGTTAATAAGCGGGTTTAATTATATTAGGTTCATTAGTTGTTTTTTATTTTTAACTATCTTGTTTTTGGGCATTTTTCATGAGTGGCGGGAAGGGTCTTTAAATTGAGTGGTTTAAGTGGCCGTAAGTTTAACTATTACTTTGATTATACTCTTTGTCTTAGGTAATAAGGCAATAAGGTTGATAGTCCTTCTTTTCTTATTTTTAACTGTCTTAGAACTAGGGATGGTTAACGATGAATTTTTAGCTTTAGGCGGGAGGATAAGATATGACTTTTTATCTTATAGCTTAAGTGCTTTAAGAGTATTTATTGTATTACTAAGGCTAATGAGTAGTAAAAATGTTCAACGAGTTAAATTATTCTACTTTATGAATTTGGTACTACTAATGGTTTTGGTCTTAGCTTTTTGCACCTCCAGTTTTTTAGGTTTTTTCTTTTTTTTTGAGTCCGCTTTAATTCCTCTTATTCTTATTATTATAGGCTGACGGATAGAGGCAAGGACTTATATATTTATTTACACGGTGTTTGGATCTCTGTTTTTTTTATTCGGGGTGTCCCTGTTATTATATAGGGGAAGTGATAATATGTTATTGGCGAGTAATGTAAATAAGAAGATCAGAGGATTTTGATGGTTATTCGTACTAGGATTTTTAATTAAATTGCCTGTTTACCCTTTTCATCTATGGTTACCAAAGGCTCACGTGGAGGCTCCCGTGGCAGGTTCAATGGTCTTAGCGGGCGTTGTGTTAAAACTGGGGGGTTATGGATTATTACGGTTAATAACCGTGATAAGAGTGAATCTAGGATTAAAGTCCAATGTAATATTAAGAGTAGGGATAGTAGGAGGAGTATATGCAAGGTTGGTTTGTTGTCGGCAAACGGACTTAAAATGTTTGGTTGCCTACTCCTCCGTAGGGCATATAAGGTTAGTAATGTTATGCTTGAGAAATTTAAGAATAGGAGTTAAAGGAGCTATTTTCATTATAGTGGGGCATGGGTTGTGTTCCTCTGGAATGTTTAGTTTGGTAAACGTTTTTTATAGTCATTCAGGATTCCGAAATTTGTACATAAACAAAGGTTTTTTAATTAAAAGTCCAATTTTATGTCTTGTAAGGTTTCTTTTATGTTCTAGAAATATAGCAGCTCCGCCTAGTTTAAATTTATTTGGAGAAGTTTTAATATTCGTATGCTCGTACCTTATTTCATTTTGCTTTTTAGTACTACTAATGGTAATAACAATCATTAGCGCTATTTATAGGCTTCATTTGTATACGAGAACTTGTCACGGGAAGGTTTCAGAGGCTCAAACTAGATTGGAGACTTATAGGTCTATTTTTGTTCTTTTAGCACATTGGATCCCGTTAAATTTCCTGTTTTTATTTATACCTTAGACGAAAAAAAATCATTTAATCAGGGTTTTTATTGGGATGGAGTTTATAATGTTGAGAATTCTATATTGTTGTAGTACATTGGTGTTTTATAACGTTAGAATAATTTTTTTAGTAATGTGTTTAGGGGTCTGTGAAGCAAGTGTTTGTCTAGCTCTTTTAGTAATGATGGTGCGGCTTTCAGGGAATGATTTAATTTCTAGCCTTTCTCTGTATAAtttaataatttttctcaaaaaATGCTAGTAATAGCGGTATTGGGGTATTTATTTGTGCTAATAGGGAGTTTTGAGAGTGTTTATTTTCTAGAGTTCATGTTGTGAGACTCAAATAGATTAAGCTTTTCTGTAAATGTACTTTTAGATTCTTTAAGTTTAATATTTCTGGGGACTATTTTAATCATTTCGGGGAGGGTATTGATATATTGTTATTGGTATATAGATGATGAAATCTATTTTTTTCGTTTCATATATCTTGTTTACTTATTTGTAGGGTCAATAATATTTATAATTCTTATTCCTAATCTTGTTACTCTTTTGATTGGTTGAGATGGACTGGGGTTAACTTCTTTCCTACTTGTTGCACACTATCAGAATAATAAATCTCTATCTGGAAGACTATTAACAGCTTTAACTAATCGAGTTGGAGATGGTTTAATTTTGTCTAGAATTTCATTGTGGGCAAAGGAAAGAAGCTGGGTAATTTATAATTTTGAGAGTCAATTTGTAAACTTTTTTATTTTGAGTTTGGTTTTGGGGGGTATAACTAAAAGAGCACAAATGCCTTTTTGTGCTTGGTTACCAGCAGCTATAGCTGCTCCTACTCCAGTATCTTCTTTAGTTCATTCTTCTACACTAGTGACAGCTGGGGTATATTTGCTGATCCGTTCTTATCCTGTAATTAAAAAAAGCTTAATAACTAGTTTAAAGTTCTTGAGGCTGTTTACATTGGTTTTAGCTAGCAGAACAGCAATTTACTGTTTTGACATAAAAAAAATTATTGCTTTGTCAACTTTAAGTCAACTAAGGGTAATAATATTCTCACTGTCTCATGACTTAGTATCGGTTTCTTTTTTTCATTTAGTAATACATGCTTTGTTTAAAGCTCTTTTATTTTTGACAGCTGGTGCAGTTATTCATTCTTTTAAAGGGTGCCAGGACATTCGAAGAATGGGAGGGTGTTGGAGAGTTCTCCCCTGTAGGATAGTGTGTATATTTATTGCTAATTGTTCTTTGTCAGGTTTACCATTTTTAAGAGGGTTTTACTCAAAAGATATAATTTTGGATATGTTCAATAGAAGAAATTTTTGGTTTATGATCATCATACCTGGTCTTATACTCACGAGGTTTTATAGAATGCGGGTTTGAATGGTTTGTTTTGGAAGAAATAAAGTTCCAATTAGAACTCTTTGTGTTCAGGAGTCAGTGAAATTACTCATACCTTATTTGCTTCTTGCTTTTGGCGCTGTATTTCTAGGAGGAATTTTAACCCCAAATGAGTGTATATTTAGTTATCGAAGCTCATCAGCAGGAGAAATAAGGTTATTGAGAGTTTTGTTTGGGTTTGGGGTTCTGTTTGCTAGAATTTTAAGAAATTATGGTAAAAAATACAAGACCTTTTCATTTTTGTTTAGAATATGGTTCTTAGAGTTAACTCATGGGGTGAAAAAGGGCTTTTTCAAAATAAGAGAAAATATTTTACAGAGATGTGATAAAGGGATACTAGAAACTGTTGGGCCTAAGGAATTCTGTATGAAATTAAGGTCTTATAATGAAGATTATTTTTTACTTTCTTTTTTCTTTATTGGACTTCTTTCTGTGTTCTTTTTTTGTAATATGCAACTTCTTATGATTTATTGGGCCGTCATCATAATATGTGTGATTTTTATTAGCCAGCCTTATTTATTAGGTTTAGTACTAATGCTAACTTCTATATTTATTTGTATAATTGTTGGAGTAAACGTTAGGAGATTTTTAGGGTTTCTTCTGTTTATAAGATATGTAGGGGGTTTGCTGGTTCTTTTTGTTTACGTATTAAGGGTTTTTCCAAATGAAGATTTTAAGATAAGAAGGTTTTTACTGGTAAGAAGAGGTCTAATATCTTTTCTTTTATTTCCAATTCATAGATTAAGAAAATCTCTTTTTtttCATTATATAGGGTTTATTGGAGTTTTTGTGTTTATGGCTCTTTTTCTTTTGTTTATCATAATATGTGTGTCTTATCTTGTGATAAAAAAACGAATACCGTTGCGTGTGAAT"/>
                            <sequence id="seq_Perna_viridisJQ970425" spec="Sequence" taxon="Perna_viridisJQ970425" totalcount="4" value="ATGTTAATAGATGTTTTTTCTATGTTTGATGATTATAATTTTAATACATTTAAAAGGTGGTATGTCTGGGGATATTCATTGTTTATTCCTTTGTTTATCGTGAGATCATCATTAAGGATTTATTATTCATTTTTACAGAAATGTTTGAAATTGATTGGTAGGGGAAGGGGTTTGTATATTTCAGGTTTTCCTCTATTAGTTGTGAGTCTTTTTTCAATTATACTAAGGGTAAATGTTTCTAATAGAATTCCTTATTTTTTTAGGGTGAGGGCACATTTTTCGTTTGGCTTTACTTTTGCGTCTGTGATTTGGCTGTGTATTATTACTTCTAGGGTTTTTACAAGGTTTATTCAGAATATGGCTTTGCTGGTTCCAAGAGGTCCTGAGGGGTTAGCTCCATTTATGGTGCTTTTAGAGATTATTACAAATTTATTGCGTCCAATTACTTTAGTTATTCGATTAGCTATAAATATGGCTACTGGTAAGGTTATTATGTTATTATTAGGGAATGCTGCGTTAAATCTTGCATTTGTTGGGGTTGTAGGGTTTATAGTTGTTAGAGTGTTAGGTGCTATTTTTTCTTTAGAGGTGGCTGTTAGGTTTATTCAGAGATATATTTTTTGTACTCTATTATGTTTGTATGCTGATGAACATAGGAAATAGcgatggtttATGTCTACTAATCATAAAGATATTGGTACTTTGTATTTACTTTCTGGGATATGAGCTGGGTTAATGGGGAGAAGGCTTAGGTTAATTATTATTCAGTCTCATCCCGGGGGTAATTTTTTGAAAGAAAGGTTATATAATGTTGTAGTAACAACTCATGCATTAGTAATAATTTTTTTTGCTGTAATGCCTTTACTTATTGGTGCTTTTGGGAATTGATTACTTCCATTATGTATTGGTGGTGTTGATTTAATTTTTCCTCGTTTAAATAATTTGAGATTTTGGTTGGCACCTAATGCTTTGTACTTACTTATTTTGTCGTTTATAACGGAGAAAGGAGCTGGGACAGGTTGAACTATTTATCCACCTTTATCTTCTGGGTTGTACCATACTGGGCCTGCTGTTGATATTTTGATTACGTCTTTACATTTAATTGGATTGAGTTCTTTATTAGGTTCGATTAATTTTGTGAGGACTAATAAGAATATGCCTACAATAAAAATAAAGGGTGAGAAATCTGAGTTGTATTTGTGGAGGATTACCGTAACCGGTGTTCTTTTAATTATTTCTGTGCCAGTTCTGGCTGGTGGGATTACTATATTGTTGTTTGATCGAAATTTCAATACTAGGTTTTTTGATCCTATTGGAGGGGGAGATCCTGTTTTATTTCAGCATGTATTTTGGTTTTTTGGTCATCCTGAGGTGTACATTCTTATTCTTCCGGCGTTTGGTGTGATGTCAAAAGTAATTATGCATTATTCTGGTAAAGATTCTGTTTTTGGTTCGGTTGGGATATTATATGCTATAGTTGGTATTGGTGTTATAGGTTGTGTGGTGTGGGCCCATCATATATTTACTGTGGGTTTAAATGTAGACACACGAACTTATTTTACATCAGCTACAATAGTAATCGCTGTTCCTACGGGTGTGAAAGTTTTTAGTTGGATGGCTACAATAGGAGGAAGAAAAATTAAGTTAACTACATCTGTTTTGTGAAGGACTGGTTTTTTATTTTTGTTTACTGTTGGGGGACTTACGGGAATTATACTTTCTAGTTCTTCTTTGGATGTAACATTACATGATACATATTATGTAACAGCACATTTCCATTATGTCTTGTCGATAGGGGCTGTATTCGGTATTTTTTGTGGGTTGAACCATTGATTTCCTTTGTTTTATGGTGTAAACTTTCATAAAAAGTGATCTAAAGTTCATTTTTATTTAATATTTTTAGGAGTGAATTTAACATTCTTTCCCCAGCATTTCTTAGGATTAAAAGGGATACCGCGTCGTTATTGTGATTATCCAGATTGTTATTCTACATGGCATTGGGTATCTTCTTATGGTGCTTTAATTTCTTTTGGGTCTTTGTTATATTTTATTTTTGTTGTATGGGAGGCTATGGTGAGTCAACGAGGTGTGTCATTGTTTGAGGCTATATTTTTTGGTGATGTATTAGAGGAGTTTGGTTCTGAAATTATTAAATATTATGGTTATGTGATAATAGTTTTATTGTTGGTTATTATTGTTGTTTTGTATATGGGAATAATGATTATGAATCATAGATATTCTTATCGTAATTTTAAAAATCGACAAATATTGGAGTATGCTTGAACTGCAATACCAACGTTTCTTTTGGCGTTATTATGATGTCCTTCAATTTTGAATTTGTATCGGATAGATGATTTGAAGGATCCTGTCTGAAGGTTTAAGGCTGTTGGAAAGCAGTGGTATTGAACTTATGAGAATGGGGATACGATGGTTATTGATTCTTATATAGATCGTGATTCTGGGGTGGGTTATCGATTACTTGATGTTGATTGGCGTTTAGTGGCTCCTGCTAATGCGCAGATTTCGTGTTATGTTACAAGGAGGGATGTAATTCATTCTTTTGCGCTTCCGGGTGCGTTGATAAAAGCGGATGCTATTCCTGGACGGATTAATGTACTTCCTATAAAAATTAGTCAGAGTTGTATTTTATATGGGCAGTGTTCAGAAATTTGTGGGATCAATCATAGATTTATACCTATTGTTATTGAGTTTGTTCCCGTTGATGTGTTTATGGATTTTTATGGGTATTAGaattaa------------------------ATGCATCGAAGTCCTTATTATGTCCCAGGGCCAAGGCCTTGGCCATTAATTGTAGGTGTGTGTTGTAATAGGTTATGTGTAAGTCTTGTGTTGTGGATACATCGAATACAAGAGAAACTTTTTGTTACATTATTGGTGTTAATTATTACTGCGATTCTGTGATGAACAGATGTTTTGCGTGAAGGGGATATGGGTGTGCAGACTCAGTTTGTAATTAAGAGATACCGAGATGGAGTTGGCCTTTTTATCTTTTCTGAAATTATATTCTTTTTTTCGTTTTTTTGGGCACTTTTTCATAGTTGTCTAAGTCCTTCTGGAAATCTTGGGTGCGAGTGACCTCCTTTAGGGATTCGGACGTTAGATCCGTTATCTACTGCCCTATTCAACACTTTTTTGTTAATTAGAAGCGGGTCATTTTGTACTTATGTTCACAACTCAATTCGAACAGGTTATGATTCTTGATGTCTGATCAATATGGTAATTACTATCTCTTGTGGTGTAATATTTTTAATTGGGCAAGGTCATGAGTATTTTTTTAGTCCTTTTAGAATTGCGGATAGAGTGTACGGAAGAACTTTTTATATGCTAACTGGGTTCCATGGTGCTCATGTTATGGTAGGAACTACTTGGTTAATTGTTAGGTTGAGTCGGATGTGATTAGGCCATTTTTCTAAAGACCGTCATTTTGGATTGGAAGCTTGTTTATGATATTGACACTTTGTTGATGTGGTGTGGCTAGGGGTATGACTAATTGCTTATTTTTGGATGGGGGGACCTCTTCGGAAACGTCATTGATTATTGAAAATTTTGAATAATAGGTTATATGATTTACCATGTCCAATTAATTTAAATATATTTTGGAGATTTGGTTCTATGTTAGGTTTGTGTATTGTTATTCAGGTAGTTAGTGGAATTTTATTATCTCTTCATTTTATCCCTCATGAGGCAATAGCTTTTGATTCTGTCTATCATATTATGCGTGATGTGAATAAGGGTTGGTTTTTGCGGAATGTTCATGTTGGTGGGTGTTCTATGTTCTTCGTTTGTTTGTATGTTCATATTGGTCGTGGGATTTATTATGGGTCTTATTTAAGTAAGCACGTTTGGTTAGTGGGTGTGACTCTGTTTTTGTTGGTGATGGCAGAAGCATTTTTAGGGTATAGATTGCCTTGGGGTCAGATATCGTTTTGAGGTGTAACTGTGATTTCTAATTTGTTTACTGTGATCCCGTATATTTCTCAAAATTTGTTGTTTACTATTTGGGGGCATTGAAGCGTTAGGGGGTATACTTTACAGCGATTTTTTATTTTTCACTTTCTTCTTCCTTTTGTCATTATTGTTTTTTCGACTTTGCATTTATTTTTTCTTCATGAGAATGGGAGAAATAATCCTTTGGGTATTAGAAGGGATTCAATATGTATTCCTTTTCATCCATTTTACACTGTCAAAGATATTTTTGGGTTTGTTTGTTTTGGTTGAGCTTTGATATATTTTGTTTGTGTAAATCCTGAACTGGTAGTAAATAAAATCAATTATCATCCAGCAGACCCTTATCACACTCCTTTACAGGTAGAGCCGGAGTGATATTTTTTGTTTGCTTATGCTATGTTACGTTCAATTCCTCATAAGCTTAGTGGGGTGCTTGCCTTACTTGCTTCAGTAACTGGATTGTATCTATATCCTTTTATTCATACTGGGAAGTTTCGTAGGTTTGCATTTTATCCCGTAAGACAGATGCTGTTTTGGTGTTTTGTTGTAAATTTTTTGAGGTTAATTTGGGTTGGGCAAATACCTGTGCGAGAGCCTTTTATTAGAATAGGTCAGGTATATACTGGTATTTATTTTTCGACTTTGATTTTTCCTCCTATGTTAACTGGTCTTTGGGATAAGTTGATTTTCCTTTATTTTGTAAGGTTGATTCTTCCGTTTGTTTGTGTTTTGGTGAGGGTTGCTTTTTATACTCTTGTTGAACGAAAGGTGTTAGGTTATATTATGATTCGTAAGGGGCCTAATAAGGTTGGGTATAGGGGAATTATGCAGCCTTTTAGGGATGCAGGGAAGCTTTTTAGAAAAGAGTATGTGATACCGGGATTTGCTAATGTTGTTCCTTTCGTTTTGTGTCCTGCTGTTATTCTTTTTACTAGAATGATGTTATGGTTTCTTTATCCTTATAGTTATGTTTCGATAGTGTTTACGTGTGGGATTGTTCAGTTTTTAGTAACATCTGGTATCCATGTATATGGAGTTATAGTAGCTGGTTGGTCTTCTAATTCAAAGTACTCTCTTTTAGGGGCTGTTCGGGGGGTAGCACAAAGAATTTCTTATGAAGTTCCTATAACTTTTGTGGTTTTGATAGTAGCGTTTTGTATTGGGAGATTATGGTTGCAGGAGGTTAAGATAATATTTTCTATTCTTATAAGATTATTGAGGAGAGGGGTTTGAGTAACTTGTATGTTGGCTGAGACCAATCGCGCTCCGTTTGATTTTGTTGAGGGGGAGTCTGAGTTAGTATCAGGGTTTAATGTGGAGTATAGAAGAGGAGGTTTTGCAATAATTTTTATGGCGGAGTATGGGGCTATATTATTTAATAGGATTTTTTTTATTACTATTTTTTTAGGCGGTAATGAGTTATTAATGAGGGTTAGAACAATAGTATGAGTTCTTTTTTTTGTGTGAATTCGGGGAACAGTTCCCCGAATTCGATATGATCAGCTTATAGGATTGTGTTGGAAAGTTTTATTAAGGGTAGTTTTGAGAATAACTGGATTTGTAGCTATTATCAGATTTTTTTTatgataggaATAAGAGTTAGACCTTTGTTAAGAGCTTGTGGGTTATTAGTTGTATTAGGTAATTTAGTAAGGATTATAAGAAATAGATGAATGGGTGTGTGGTTAGGAATAGAACTTAATTTATTTGGCTTTTTAATTATAATAAATCCTGAAGGGTGTTGTGTTGCTCAGGGAAGAATCAAGTACTTTATTGCACAAAGGATTGGTTCTATGTTAATATTGTTTGGGTTTTTTTGTGTGTCTATGTTTAATAGAGTGGGGAGGTTAATTCTTGTTGGGGGAATTCTTTTAAAAGCGGGGGTTTTTCCTTTTCATAGATGAGTTCCGGACGTTGTTATTGTGTCTAATTGGTTTATTGGGTGTATAATTTTAACATGGCAAAAGTTAGCTCCATTTTCTTTGTTTTCGTTTTTTCCTAGTTCTTGGGTCTTGGTAATAAGATTGATTTTTATAAGGTTGGTGGGATGCTTTGGGGGATTAAATCAACATTCAGTTCGTGGAATGGCAGTTTATTCTTCTTTTGTTCATAACTCTTGGCTGATTCTTTCTTTATTTTATTCCTTTGGTGTTTTTTTTATTTATTATTTGGTGTATAGGTTGAGGGTTTTAATATTTTTTTTGAGGTGTTGGGTAGTTAGAAAAAGGAGCTTAATAAGGTACTCCGTTAGATGATTGGGAATATTAAGTCTATTAATGTTATCTGGTGTTCCACCTTTTATGGGGTTTTTTGTTAAATTGATTGTGATGTTAAGATGCCCGTCTATTCTTTTGATTATTTGTTTGGGGGGATCTATCGTAAGGCTAAAGTTTTATATTTCTTTTTTCTATAGAATGATTTTGAATTCTTATTTTCAATTGGAGTTGGTTTATATTTTTTGTAGGATGAATTTTGTAGTAGGGGTTAGTTCGTTATTGTTTTTTATATGGTGTATGATTGAATGTTTTCTTTTGTTTTTTCTTTTTATTTTAAGGATGGTGTTAGTACTAGTATTTTTATTATCAGAGAAAACATTTGAGAGACGTGAGAAGTCGTCCCCTTATGAGTGTGGGTTTGACCCTATTTTAAGGGCGCGAAGGTCTTTTTCTCTTCGTTTTTTTCTTTTAGGGGTCTTATTTGTTGTTTTTGATGTTGAGTTGTCTTTGTTAATACCTGTGGTTCTTAGGATTAGGGTGGGGTTTAGCTATGTGGGGCTTATTAGATGTTTTATCTTTCTTTTAGTTTTGTTTTTAGGAATTTTTCATGAGTGACGAGAAGGGTCATTGAACTGGGTTATTTAGGTGGCAGTAAGTATAATATTAGTATGAATCTTTCTTTGTATTGTTAGAAATAAAATGTTGAGGCTTTTAAGTTTGGCTTTGTTAATAGTAGGGGTTATAGAGATAGGAGTAATCAATGATGAGGTAATTAGAATGGGGGGTAGTCTTAGATATGATTTTTTATCCTATAGGTTAAGGGTTTTGAGGATTTTTATTATATTGTTAAGCTTAGTTAGAAGAAAAAGGGTAATACGAACTTCTTTGTTTTATTTTTTAAATTTAAGATTATTAATAGTGTTAGTTTTTGCTTTTTGTACTTCTAGTTTTCTAGGGTTTTTCTTTTTTTTTGAGTCTGCTTTGATTCCTTTAATTTTGGTTATTATAGGGTGACGGATAGAGGCAAGAACTTATATGTTTATCTATACGGTATTTGGTTCTCTTTTTTTCTTGTTTGGGATTTGTCTTCTTTTTTATAGAGGAAGGGATAATATATTATTAGGAAGGAATGTGAATAAAAAGGTTAGAATGTTTTGGTGGGTTTTTATGATTGGGTTTCTAATTAAGTTGCCTGTATATCCTTTTCATTTATGGTTACCTAAGGCTCATGTAGAGGCTCCTGTTGCTGGATCAATGGTTTTGGCTGGGGTAGTATTAAAACTGGGTGGATATGGGATATTGCGGTTGTTAATAGTAATAAGTGTAAATTTGGGGTTAAAATGTAATCTGATACTATGCGTAGGGATAGTTGGTGGTTTTTATGCAAGATTGGTATGTTGTCGTCAGACGGATATAAAATGTTTAGTAGCATACTCTTCTGTAGGTCATATAAGGTTGGTTACTTTGTGTCTAAGAAACATTAGAATAGGGGTAAAAGGTGCTTTGTTTATTATAATTGGGCATGGGTTATGTTCTTCTGGGATATTTAGCCTTGTTAATGTTTTTTATAGTCATTCTGGTTATCGAAATCTGTATATAAATAAGGGGTTTTTGATAAAAAGTCCAATTCTGTGTTTGGTAGGATTTTTATTGTGTTCTAGTAATATAGCTGCTCCGCCGAGGTTAAATTTGTTGGGTGAGGTGCTAATGTTTATTTGTTCATATGTAATTTCTTTTTGTTTTCTGTTGTTGTTAATAGCAATAACTATAGTTAGTGCTGTTTATAGCTTGCATTTGTACACATCTACATGTCATGGAAAAGGGTCAGAGAGGATGATGGGATGAGATATTTATAGATCTGTGTTCGTTTTGTTAGCTCATTGGTTGCCTTTGAATTTTTTGTTTTTGTTTATACCTTagTTAAAAAAAGGGCATCTTATTAGAATTTTCATTGGAATGGAATTTATAATGTTAGGGGTGTTGTATAGTGCTAGGATCATAATGTGTTATAATGTAAGAATAGTATTCTTAATTATGTGTTTAGGGGTATGTGAGGCAAGGGTATGCTTAGCTTTATTAGTTATGATAGTGCGTTTGTCAGGAAATGATTTAATTAGAAGATTGTCTTTGTATaaTTTAGGAAAGTTTATCAAAAAATATTATTCATAGTGGTTTTTGGGTATTGCTTTATTTTATTAAGAAGAGTGAAGAGTGTCTATTTTATGGAGTTTATGTTGTGGGATTTAGGGGGTATAGGATTGTCTATTAATTTATTGGTTGATAGAATTGGGGTGATATTCATTGGGACTATCATAATTATTTCTGGTAGAGTATTAATATACTGCTATTGGTATATAGATGATGAGAAATATTTTTTCCGTTTTATATACTTGGTTTATTTATTTGTTGGATCAATAATATTTATAATTTTAATTCCTAATTTAATTACGTTGTTAATTGGGTGGGATGGGTTAGGATTAACTTCTTTTTTGTTAGTTGCACATTATCAAAATTCTAGGTCTTTGTCAGGGAGCTTGTTAACGGCATTGACGAATCGGATTGGGGATGGGTTAATCTTGTTAAGAATTTCTTTGTGAGGAAGAGAAAATATGTGAGTTTTGTATAATTTCAGAGGATCTTTTATAAGTGTCTTTATTTGTGCGCTTATTTTTGGTGGAATAACTAAGAGTGCGCAGATACCTTTTTGTGCTTGGTTACCGGCTGCTATGGCTGCTCCCACTCCTGTGTCTTCTTTGGTTCATTCTTCCACGTTAGTTACAGCGGGTGTATATTTACTTATTCGTGCGTATCCAGTAATAAGAAAGAGAATAATATTAGTGTTAAAGTTACTAAGGTTGTTTACTTTGGTGTTAGCTAGAAGCGCAGCAATTTTTTGTTTTGATATAAAGAAAATTATTGCATTATCAACTTTAAGGCAATTAAGTGTAATAATATTTTCTTTATCTCATGGGTTGGTTTATGCTTCTTTTTTTCATTTAGTAATGCATGCATTGTTTAAAGCACTTCTTTTTTTGTCAGCAGGGGTAGTTATTCATTCTATAAAAAGTTGCCAAGATATTCGTAGAATAGGAAATTGCTGAGCAAATATGCCTTTTAGAATAGTTTCTATATTTATTGCGAGGTGTTCACTTTCAGGTCTTCCATTTATAAGTGGGTTTTTTTCTAAGGATATAATTGTTGATGTGTATAATAGAAAAAATTTTTTCTTTTTTGTTATAATGCCTGGGTTAGGGTTGACTAGAATTTACAGAATACGAGTATGAATAGTAAGGTTTGGAGAAAACAAAGTTATGTTAGGATGTTTGAGAGTAAAAGAGCCAATAAAACTTCTAATCCCTTATTTAAGGCTTGGTTTTGGGGCATTATTTTTGGGTAAAATAATATGTCCAATTACTGAGAGGTTGATTTATTACAGGAGTTCATCATTAGGGGAGATATTAGTTTTAAGAATTCTATTTAGGGGAGTATATTTAAGAGTAGCAAACTGGGGAAAAGGGCCATCTttcAAAAAGTCTTCTTTTTTATTTAGAATATGATACTTAGAGTTAGTACATGTAATCAAAAAGATATTTTTTGACCTTAGAAAATCTATTTATGAAGTGTGTGATAAAGGAATATTAGAGACAGTGGGGCCGAAGTGGATGAGAATAAAAATAAGATGTTATAACGAGAATTTCTTTCTTTTTTTTTTTGTGTTTAGGGGAATAATTTTTATAATGAGAATTGTTATTATGGAATTTATTTATTTGCATTTGGTAGTAGTTAGATTGTGTGTTGTTTTTGTTAGTCAACCTTACTTACTGGGGTTAGTTCTTTTAATTTCTTCAATACTAGTTTGTTTAATTATTGGGGTTAACATTAGAAGATTTCTTGGATTTTTGTTATTTATAAGATATGTGGGAGGGCTCATAGTTTTATTTGTTTACGTTCTTAGTGTATTTCCTAATGAAAATTTTAAAACGAAAACGTTTTTTATAAGGTTAAGGTTTGGAGTTCTGGTAGTGATATTACCTGTAAAGTCGGGTGCTCAAGAACTGCAGTTTCATTTTATGAGGTTTTCTCATGTTTTTGTTTTTATAGCTTTATTTCTTTTGTTTATTATATTATGTGTTTCTTATTTAGTAATAAAAAAACGGGTTCCTTTACGATCAATC"/>
                            <sequence id="seq_Perna_viridisMW727515" spec="Sequence" taxon="Perna_viridisMW727515" totalcount="4" value="ATGTTAATAGATGTTTTTTCTATGTTTGATGATTATAATTTTAATACATTTAAAAGGTGGTATGTCTGGGGATATTCATTGTTTATTCCTTTGTTTATCGTGAGATCATCATTAAGGATTTATTATTCATTTTTACAGAAATGTTTGAAATTGATTGGTAGGGGAAGGGGTTTGTATATTTCAGGTTTTCCTCTATTAGTTGTGAGTCTTTTTTCAATTATACTAAGGGTAAATGTTTCTAATAGAATTCCTTATTTTTTTAGGGTGAGGGCACATTTTTCGTTTGGCTTTACTTTTGCGTCTGTGATTTGGCTGTGTATTATTACTTCTAGGGTTTTTACAAGGTTTATTCAGAATATGGCTTTGCTGGTTCCAAGAGGTCCTGAGGGGTTAGCTCCATTTATGGTGCTTTTAGAGATTATTACAAATTTATTGCGTCCAATTACTTTAGTTATTCGATTAGCTATAAATATGGCTACTGGTAAGGTTATTATGTTATTATTAGGGAATGCTGCGTTAAATCTTGCATTTGTTGGGGTTGTAGGGTTTATAGTTGTTAGAGTGTTAGGTGCTATTTTTTCTTTAGAGGTGGCTGTTAGGTTTATTCAGAGATATATTTTTTGTACTCTATTATGTTTGTATGCTGATGAACATAGGAAATAGcgatggtttATGTCTACTAATCATAAAGATATTGGTACTTTGTATTTACTTTCTGGGATATGAGCTGGGTTAATGGGGAGAAGGCTTAGGTTAATTATTATTCAGTCTCATCCCGGGGGTAATTTTTTGAAAGAAAGGTTATATAATGTTGTAGTAACAACTCATGCATTAGTAATAATTTTTTTTGCTGTAATGCCTTTACTTATTGGTGCTTTTGGGAATTGATTACTTCCATTATGTATTGGTGGTGTTGATTTAATTTTTCCTCGTTTAAATAATTTGAGATTTTGGTTGGCACCTAATGCTTTGTACTTACTTATTTTGTCGTTTATAACGGAGAAAGGAGCTGGGACAGGTTGAACTATTTATCCACCTTTATCTTCTGGGTTGTACCATACTGGGCCTGCTGTTGATATTTTGATTACGTCTTTACATTTAATTGGATTGAGTTCTTTATTAGGTTCGATTAATTTTGTGAGGACTAATAAGAATATGCCTACAATAAAAATAAAGGGTGAGAAATCTGAGTTGTATTTGTGGAGGATTACCGTAACCGGTGTTCTTTTAATTATTTCTGTGCCAGTTCTGGCTGGTGGGATTACTATATTGTTGTTTGATCGAAATTTCAATACTAGGTTTTTTGATCCTATTGGAGGGGGAGATCCTGTTTTATTTCAGCATGTATTTTGGTTTTTTGGTCATCCTGAGGTGTACATTCTTATTCTTCCGGCGTTTGGTGTGATGTCAAAAGTAATTATGCATTATTCTGGTAAAGATTCTGTTTTTGGTTCGGTTGGGATATTATATGCTATAGTTGGTATTGGTGTTATAGGTTGTGTGGTGTGGGCCCATCATATATTTACTGTGGGTTTAAATGTAGACACACGAACTTATTTTACATCAGCTACAATAGTAATCGCTGTTCCTACGGGTGTGAAAGTTTTTAGTTGGATGGCTACAATAGGAGGAAGAAAAATTAAGTTAACTACATCTGTTTTGTGAAGGACTGGTTTTTTATTTTTGTTTACTGTTGGGGGACTTACGGGAATTATACTTTCTAGTTCTTCTTTGGATGTAACATTACATGATACATATTATGTAACAGCACATTTCCATTATGTCTTGTCGATAGGGGCTGTATTCGGTATTTTTTGTGGGTTGAACCATTGATTTCCTTTGTTTTATGGTGTAAACTTTCATAAAAAGTGATCTAAAGTTCATTTTTATTTAATATTTTTAGGAGTGAATTTAACATTCTTTCCCCAGCATTTCTTAGGATTAAAAGGGATACCGCGTCGTTATTGTGATTATCCAGATTGTTATTCTACATGGCATTGGGTATCTTCTTATGGTGCTTTAATTTCTTTTGGGTCTTTGTTATATTTTATTTTTGTTGTATGGGAGGCTATGGTGAGTCAACGAGGTGTGTCATTGTTTGAGGCTATATTTTTTGGTGATGTATTAGAGGAGTTTGGTTCTGAAATTATTAAATATTATGGTTATGTGATAATAGTTTTATTGTTGGTTATTATTGTTGTTTTGTATATGGGAATAATGATTATGAATCATAGATATTCTTATCGTAATTTTAAAAATCGACAAATATTGGAGTATGCTTGAACTGCAATACCAACGTTTCTTTTGGCGTTATTATGATGTCCTTCAATTTTGAATTTGTATCGGATAGATGATTTGAAGGATCCTGTCTGAAGGTTTAAGGCTGTTGGAAAGCAGTGGTATTGAACTTATGAGAATGGGGATACGATGGTTATTGATTCTTATATAGATCGTGATTCTGGGGTGGGTTATCGATTACTTGATGTTGATTGGCGTTTAGTGGCTCCTGCTAATGCGCAGATTTCGTGTTATGTTACAAGGAGGGATGTAATTCATTCTTTTGCGCTTCCGGGTGCGTTGATAAAAGCGGATGCTATTCCTGGACGGATTAATGTACTTCCTATAAAAATTAGTCAGAGTTGTATTTTATATGGGCAGTGTTCAGAAATTTGTGGGATCAATCATAGATTTATACCTATTGTTATTGAGTTTGTTCCCGTTGATGTGTTTATGGATTTTTATGGGTATTAGaattaa------------------------ATGCATCGAAGTCCTTATTATGTCCCAGGGCCAAGGCCTTGGCCATTAATTGTAGGTGTGTGTTGTAATAGGTTATGTGTAAGTCTTGTGTTGTGGATACATCGAATACAAGAGAAACTTTTTGTTACATTATTGGTGTTAATTATTACTGCGATTCTGTGATGAACAGATGTTTTGCGTGAAGGGGATATGGGTGTGCAGACTCAGTTTGTAATTAAGAGATACCGAGATGGAGTTGGCCTTTTTATCTTTTCTGAAATTATATTCTTTTTTTCGTTTTTTTGGGCACTTTTTCATAGTTGTCTAAGTCCTTCTGGAAATCTTGGGTGCGAGTGACCTCCTTTAGGGATTCGGACGTTAGATCCGTTATCTACTGCCCTATTCAACACTTTTTTGTTAATTAGAAGCGGGTCATTTTGTACTTATGTTCACAACTCAATTCGAACAGGTTATGATTCTTGATGTCTGATCAATATGGTAATTACTATCTCTTGTGGTGTAATATTTTTAATTGGGCAAGGTCATGAGTATTTTTTTAGTCCTTTTAGAATTGCGGATAGAGTGTACGGAAGAACTTTTTATATGCTAACTGGGTTCCATGGTGCTCATGTTATGGTAGGAACTACTTGGTTAATTGTTAGGTTGAGTCGGATGTGATTAGGCCATTTTTCTAAAGACCGTCATTTTGGATTGGAAGCTTGTTTATGATATTGACACTTTGTTGATGTGGTGTGGCTAGGGGTATGACTAATTGCTTATTTTTGGATGGGGGGACCTCTTCGGAAACGTCATTGATTATTGAAAATTTTGAATAATAGGTTATATGATTTACCATGTCCAATTAATTTAAATATATTTTGGAGATTTGGTTCTATGTTAGGTTTGTGTATTGTTATTCAGGTAGTTAGTGGAATTTTATTATCTCTTCATTTTATCCCTCATGAGGCAATAGCTTTTGATTCTGTCTATCATATTATGCGTGATGTGAATAAGGGTTGGTTTTTGCGGAATGTTCATGTTGGTGGGTGTTCTATGTTCTTCGTTTGTTTGTATGTTCATATTGGTCGTGGGATTTATTATGGGTCTTATTTAAGTAAGCACGTTTGGTTAGTGGGTGTGACTCTGTTTTTGTTGGTGATGGCAGAAGCATTTTTAGGGTATAGATTGCCTTGGGGTCAGATATCGTTTTGAGGTGTAACTGTGATTTCTAATTTGTTTACTGTGATCCCGTATATTTCTCAAAATTTGTTGTTTACTATTTGGGGGCATTGAAGCGTTAGGGGGTATACTTTACAGCGATTTTTTATTTTTCACTTTCTTCTTCCTTTTGTCATTATTGTTTTTTCGACTTTGCATTTATTTTTTCTTCATGAGAATGGGAGAAATAATCCTTTGGGTATTAGAAGGGATTCAATATGTATTCCTTTTCATCCATTTTACACTGTCAAAGATATTTTTGGGTTTGTTTGTTTTGGTTGAGCTTTGATATATTTTGTTTGTGTAAATCCTGAACTGGTAGTAAATAAAATCAATTATCATCCAGCAGACCCTTATCACACTCCTTTACAGGTAGAGCCGGAGTGATATTTTTTGTTTGCTTATGCTATGTTACGTTCAATTCCTCATAAGCTTAGTGGGGTGCTTGCCTTACTTGCTTCAGTAACTGGATTGTATCTATATCCTTTTATTCATACTGGGAAGTTTCGTAGGTTTGCATTTTATCCCGTAAGACAGATGCTGTTTTGGTGTTTTGTTGTAAATTTTTTGAGGTTAATTTGGGTTGGGCAAATACCTGTGCGAGAGCCTTTTATTAGAATAGGTCAGGTATATACTGGTATTTATTTTTCGACTTTGATTTTTCCTCCTATGTTAACTGGTCTTTGGGATAAGTTGATTTTCCTTTATTTTGTAAGGTTGATTCTTCCGTTTGTTTGTGTTTTGGTGAGGGTTGCTTTTTATACTCTTGTTGAACGAAAGGTGTTAGGTTATATTATGATTCGTAAGGGGCCTAATAAGGTTGGGTATAGGGGAATTATGCAGCCTTTTAGGGATGCAGGGAAGCTTTTTAGAAAAGAGTATGTGATACCGGGATTTGCTAATGTTGTTCCTTTCGTTTTGTGTCCTGCTGTTATTCTTTTTACTAGAATGATGTTATGGTTTCTTTATCCTTATAGTTATGTTTCGATAGTGTTTACGTGTGGGATTGTTCAGTTTTTAGTAACATCTGGTATCCATGTATATGGAGTTATAGTAGCTGGTTGGTCTTCTAATTCAAAGTACTCTCTTTTAGGGGCTGTTCGGGGGGTAGCACAAAGAATTTCTTATGAAGTTCCTATAACTTTTGTGGTTTTGATAGTAGCGTTTTGTATTGGGAGATTATGGTTGCAGGAGGTTAAGATAATATTTTCTATTCTTATAAGATTATTGAGGAGAGGGGTTTGAGTAACTTGTATGTTGGCTGAGACCAATCGCGCTCCGTTTGATTTTGTTGAGGGGGAGTCTGAGTTAGTATCAGGGTTTAATGTGGAGTATAGAAGAGGAGGTTTTGCAATAATTTTTATGGCGGAGTATGGGGCTATATTATTTAATAGGATTTTTTTTATTACTATTTTTTTAGGCGGTAATGAGTTATTAATGAGGGTTAGAACAATAGTATGAGTTCTTTTTTTTGTGTGAATTCGGGGAACTGTTCCCCGAATTCGATATGATCAGCTTATAGGATTGTGTTGGAAAGTTTTATTAAGGGTAGTTTTGAGAATAACTGGATTTGTAGCTATTATCAGATTTTTTTTatgataggaATAAGAGTTAGACCTTTGTTAAGAGCTTGTGGGTTATTAGTTGTATTAGGTAATTTAGTAAGGATTATAAGAAATAGATGAATGGGTGTGTGGTTAGGAATAGAACTTAATTTATTTGGCTTTTTAATTATAATAAATCCTGAAGGGTGTTGTGTTGCTCAGGGAAGAATCAAGTACTTTATTGCACAAAGGATTGGTTCTATGTTAATATTGTTTGGGTTTTTTTGTGTGTCTATGTTTAATAGAGTGGGGAGGTTAATTCTTGTTGGGGGAATTCTTTTAAAAGCGGGGGTTTTTCCTTTTCATAGATGAGTTCCGGACGTTGTTATTGTGTCTAATTGGTTTATTGGGTGTATAATTTTAACATGGCAAAAGTTAGCTCCATTTTCTTTGTTTTCGTTTTTTCCTAGTTCTTGGGTCTTGGTAATAAGATTGATTTTTATAAGGTTGGTGGGATGCTTTGGGGGATTAAATCAACATTCAGTTCGTGGAATGGCAGTTTATTCTTCTTTTGTTCATAACTCTTGGCTGATTCTTTCTTTATTTTATTCCTTTGGTGTTTTTTTTATTTATTATTTGGTGTATAGGTTGAGGGTTTTAATATTTTTTTTGAGGTGTTGGGTAGTTAGAAAAAGGAGCTTAATAAGGTACTCCGTTAGATGATTGGGAATATTAAGTCTATTAATGTTATCTGGTGTTCCACCTTTTATGGGGTTTTTTGTTAAATTGATTGTGATGTTAAGATGCCCGTCTATTCTTTTGATTATTTGTTTGGGGGGATCTATCGTAAGGCTAAAGTTTTATATTTCTTTTTTCTATAGAATGATTTTGAATTCTTATTTTCAATTGGAGTTGGTTTATATTTTTTGTAGGATGAATTTTGTAGTAGGGGTTAGTTCGTTATTGTTTTTTATATGGTGTATGATTGAATGTTTTCTTTTGTTTTTTCTTTTTATTTTAAGGATGGTGTTAGTACTAGTATTTTTATTATCAGAGAAAACATTTGAGAGACGTGAGAAGTCGTCCCCTTATGAGTGTGGGTTTGACCCTATTTTAAGGGCGCGAAGGTCTTTTTCTCTTCGTTTTTTTCTTTTAGGGGTCTTATTTGTTGTTTTTGATGTTGAGTTGTCTTTGTTAATACCTGTGGTTCTTAGGATTAGGGTGGGGTTTAGCTATGTGGGGCTTATTAGATGTTTTATCTTTCTTTTAGTTTTGTTTTTAGGAATTTTTCATGAGTGACGAGAAGGGTCATTGAACTGGGTTATTTAGGTGGCAGTAAGTATAATATTAGTATGAATCTTTCTTTGTATTGTTAGAAATAAAATGTTGAGGCTTTTAAGTTTGGCTTTGTTAATAGTAGGGGTTATAGAGATAGGAGTAATCAATGATGAGGTAATTAGAATGGGGGGTAGTCTTAGATATGATTTTTTATCCTATAGGTTAAGGGTTTTGAGGATTTTTATTATATTGTTAAGCTTAGTTAGAAGAAAAAGGGTAATACGAACTTCTTTGTTTTATTTTTTAAATTTAAGATTATTAATAGTGTTAGTTTTTGCTTTTTGTACTTCTAGTTTTCTAGGGTTTTTCTTTTTTTTTGAGTCTGCTTTGATTCCTTTAATTTTGGTTATTATAGGGTGACGGATAGAGGCAAGAACTTATATGTTTATCTATACGGTATTTGGTTCTCTTTTTTTCTTGTTTGGGATTTGTCTTCTTTTTTATAGAGGAAGGGATAATATATTATTAGGAAGAAATGTAAATAAAAAGGTTAGAATGTTTTGGTGGGTTTTTATGATTGGGTTTCTAATTAAGTTGCCTGTATATCCTTTTCATTTATGGTTACCTAAGGCTCATGTGGAGGCTCCTGTTGCTGGATCAATGGTTTTGGCTGGGGTAGTATTAAAACTGGGTGGATATGGTATATTGCGGTTGTTAATAGTAATAAGCGTAAATTTGGGGTTAAAATGTAATCTGATATTATGCGTAGGGATAGTTGGTGGTTTTTATGCAAGATTGGTATGTTGTCGTCAGACGGATATAAAATGTTTAGTAGCATACTCTTCTGTAGGCCATATAAGGTTGGTTACTTTATGTCTAAGAAACATTAGGATAGGGGTAAAAGGTGCTTTGTTTATTATAATTGGGCATGGGTTATGTTCTTCTGGGATATTTAGCCTTGTTAATGTTTTTTATAGTCATTCTGGTTATCGAAATCTGTATATAAATAAGGGGTTTTTGATAAAAAGTCCAATTCTGTGTTTGGTAGGATTTTTATTGTGTTCTAGTAATATAGCTGCTCCGCCGAGGTTAAATTTGTTGGGTGAGGTGCTAATGTTCATTTGTTCATATGTAATTTCTTTTTGTTTTCTGTTGTTGTTAATGGCAATAACTATAGTTAGTGCTGTTTATAGCTTGCATTTGTACACATCTACATGTCATGGAAAAGGGTCAGAGAGGATGATGGGATGAGATATTTATAGATCTGTGTTCGTTTTGTTAGCTCATTGGTTGCCTTTGAATTTTTTGTTTTTGTTTATACCTTagTTAAAAAAAGGGCATCTTATTAGAATTTTCATTGGAATGGAATTTATAATGTTAGGGGTGTTGTATAGTGCTAGGATCATAATGTGTTATAATGTAAGAATAGTATTCTTAATTATGTGTTTAGGGGTATGTGAGGCAAGGGTATGCTTAGCTTTATTAGTTATGATAGTGCGTTTGTCAGGAAATGATTTAATTAGAAGATTGTCTTTGTATaaTTTAGGAAAGTTTATCAAAAAATATTATTCATAGTGGTTTTTGGGTATTGCTTTATTTTATTAAGAAGAGTGAAGAGTGTCTATTTTATGGAGTTTATGTTGTGGGATTTAGGGGGTATAGGATTGTCTATTAATTTATTGGTTGATAGAATTGGGGTGATATTCATTGGGACTATCATAATTATTTCTGGTAGAGTATTAATATACTGCTATTGGTATATAGATGATGAGAAATATTTTTTCCGTTTTATATACTTGGTTTATTTATTTGTTGGATCAATAATATTTATAATTTTAATTCCTAATTTAATTACGTTGTTAATTGGGTGGGATGGGTTAGGATTAACTTCTTTTTTGTTAGTTGCACATTATCAAAATTCTAGGTCTTTGTCAGGGAGCTTGTTAACGGCATTGACGAATCGGATTGGGGATGGGTTAATCTTGTTAAGAATTTCTTTGTGAGGAAGAGAAAATATGTGAGTTTTGTATAATTTCAGAGGATCTTTTATAAGTGTCTTTATTTGTGCGCTTATTTTTGGTGGAATAACTAAGAGTGCGCAGATACCTTTTTGTGCTTGGTTACCGGCTGCTATGGCTGCTCCCACTCCTGTGTCTTCTTTGGTTCATTCTTCCACGTTAGTTACAGCGGGTGTATATTTACTTATTCGTGCGTATCCAGTAATAAGAAAGAGAATAATATTAGTGTTAAAGTTACTAAGGTTGTTTACTTTGGTGTTAGCTAGAAGCGCAGCAATTTTTTGTTTTGATATAAAGAAAATTATTGCATTATCAACTTTAAGGCAATTAAGGGTAATAATATTTTCTTTATCTCATGGGTTGGTTTATGTTTCTTTTTTTCATTTAGTAATGCATGCATTGTTTAAAGCACTTCTTTTTTTGTCAGCAGGGGTAGTTATTCATTCTATAAAAAGTTGCCAAGATATTCGTAGAATAGGAAATTGCTGAGCAAATATGCCTTTTAGAATAGTTTCTATATTTATTGCGAGGTGTTCACTTTCAGGCCTTCCATTTATAAGTGGGTTTTTTTCTAAGGATATAATTGTTGATGTGTATAATAGAAAAAATTTTTTCTTTTTTGTTATAATGCCTGGGTTAGGGTTGACTAGAATTTACAGAATACGAGTATGAATAGTAAGGTTTGGAGAAAACAAAGTTATGTTAGGATGTTTGAGAGTAAAAGAGCCAATAAAACTTCTAATCCCTTATTTAAGGCTTGGTTTTGGGGCATTATTTTTGGGTAAAATAATATGTCCAATCACTGAGAGGTTGATTTATTACAGGAGTTCATCATTAGGGGAGATATTAGTTTTAAGAATTCTATTTAGGGGAGTATATTTAAGAGTAGCAAACTGGGGAAAAGGGCCATCTttcAAAAAGTCTTCTTTTTTATTTAGAATATGATACTTAGAGTTAGTACATGTAATCAAAAAGATATTTTTTGACCTTAGAAAATCTATTTATGAAGTGTGTGATAAAGGCATATTAGAGACAGTGGGGCCGAAGTGGATGAGAATAAAAATAAGATGTTATAACGAGAATTTCTTTCTTTTTTTTTTTGTGTTTAGGGGAATAATTTTTATAATGAGAATTGTTATTATGGAATTTATTTATTTGCATTTGGTAGTAGTTAGATTGTGTGTTGTTTTTGTTAGTCAACCTTACTTACTGGGGTTAGTTCTTTTAATTTCTTCAATACTAGTTTGTTTAATTATTGGGGTTAACATTAGAAGATTTCTTGGATTTTTGTTATTTATAAGATATGTGGGAGGGCTCATAGTTTTATTTGTTTACGTTCTTAGTGTATTTCCTAATGAAAATTTTAAAACGAAAACGTTTTTTATAAGGTTAAGGTTTGGAGTTCTGGTAGTGATATTACCTGTAAAGTCGGGCGCTCAAGAACTGCAGTTTCATTTTATGAGGTTTTCTCATGTTTTTGTTTTTATAGCTTTATTTCTTTTGTTTATTATATTATGTGTTTCTTATTTAGTAATAAAAAAACGGGTTCCTTTACGATCAATC"/>
                            <sequence id="seq_Septifer_bilocularisMK721549" spec="Sequence" taxon="Septifer_bilocularisMK721549" totalcount="4" value="ATGTTGATAGATGTTTTTTCTGGGTTTGACGATCATAATTTTAATATTTTTTTTGTAACATTCATTTGAGCTTTTAGATGTGTTTTTCCCATTTTGGTAATATCATCTATATTAGTTGTTGTGGGTAGTATCATTTCTAAGTGCTATATAACTCTTGGAAGAGGAAAAGGGTTGCGTTTAACAGGGTTTTCCTTATTAATTTGTTCTTTATTTTTTATTATTGTTTTGTCTAATCTTTCAGGTTGTATTCCTTATTTTTTTTCTGTTAGTGCTCACTTTGTTTTTGGGTTTTCTTATGCCATTATTATTTGATTTAGTATTATCATTTCAACTGTTTTCTGTAGTTATGAGCAGACTGTAAGAATAATAGTTCCTTCTGGTCCCTTAGGTCTTGTACCGTTTGTTGCTATTTTGGAAGTTTTAAGTCACATATTACGTCCTCTTACTTTAATTGTGCGGTTAGCATTAAATATTTCTACTGGTAAAATTATTTTGACTTTATTAAGTGAGATGGGTTTTGTTTTGTTTCTTTATAATTTAGTGTGATTTGTTCTTGTTAGTATTATAGGGCTAATTACTGCATTAGAATTAGGTGTGAGTTGTATTCAGGCTTATATTTTTTGCATTTTATTATGCCTATATAGTGGTGATCATAGAGAATAACGTTGGTTTACATCTGTAAACCATAAAGAAATTGGTACTTTATATCTCCTTATTGGTGTGTGATCGGGGTTAGTAGGAACAGGATTAAGAGTGTTGATTGTTCATTCCCATCCTGGAAGTAAGCTTATAAAAGAAAGGTTTTATAATGTTGTGGTTACGTCACATGCTCTTATAATAATCTTTTTTGCTGTAATACCTATTTTAATTGGTGGATTTGCTAATTGATTGCTTCCTTTATGTCTTGGTGCTGCTGATCTTATTTTTCCCCGTCTTAATAATTTGAGTTATTGACTTGTTCCTAACTCATTATATTTGATAACTTGTTCTATATTTACTGAAAAAGGTGCTGGTACTGGCTGAACTATTTACCCTCCTTTATCTAGTGTCGCTTATCATAATGGCCCCGCAGTAGACACTGCTATTTTTTCTTTGCATGTTGTGGGTATAGGGTCTCTTGTTGGTGGTTTAAATTTTTTAGTTACTAATAAAGATGTTCCTGTTTTTCATATGAAAGGTGAAAAAGCGGAGTTATACTTAGCAAGAATTTCTGTTACAAGTTTTTTGCTTGTTGCGTCTATTCCTGTTCTTGCTGGTGGTATTACTATGTTGTTATTTGACCGTAATTTTAACACTACATTTTTTGATCCTATAGGAGGAGGTGATCCTGTTTTGTTTCAGCATATTTTTTGGTTTTTTGGTCATCCGGAAGTCTATATCTTAATTCTTCCTGCTTTTGGTATTATGTCAAAAGTAATTTTACATTTTTCGGGTAAATTAAAAGTTTTTGGTGCTTATGGTATGTATTATGCGATGGTAGGAATTGGTGGTTTGGGGCTTATAGTATGGGCTCATCATATATTTACAGTAGGTTTAAATGTTGATTCTCGTATGTATTATACTTCTGCTACAATAATCATTGCTGTTCCCACGGGTGTGAAAGTTTTTAGATGACTTTCTACTATGGCAGGAGGTCGTATTAAATTCTATCCTCCTGCATGTTGAAGAACGGGGTTTTTATTTTTATTTACTGTCGGTGGTTTGACAGGAATTATACTATCTAGTTCTTCTTTAGATGTTAGTCTTCATGATACTTATTATGTTACAGCTCACTTTCATTATGTTCTTTCGATGGGTGCTGTATTTGGGATCTTTTGTGGTATTACTCACTGATTTCCTATATTTTATGGGGTTAGTTTACATCGTAAATGGTCGAAGATACATTTTTTTGCTATATTTGTAGGGGTCAATTTAACTTTTTTTCCTATACATTTTTTAGGATTGAGAGGTATGCCGCGCCGGTATTGTGATTATCCAGATTGTTATTCTAAGTGACATTGATTGTGTTCTTACGGAGCTACTGCTTCTTATATTTCTTTGCTTTTTTTTATGTTTATTTTATGAGAAGCAATAGTAAGCCAGCGTAGAGTGGTTTTTTATGGGTCTATATATTTTCGTGATTGTATTTATAAAATTGGTCAAGATATTTTAGTGTATCATGGTTATGTTATAATGGTAGTATTTCTTGTTCTTATACTAGTGTTGTATGTTGGTACGGTAGTTACATGTACAGGGTATCGTAGGCGTTTTTTTACTGATCATCAACAATTAGAATGGTGATGAACAGTTATTCCTATGATTCTTTTAGCTGCTTTGTGATGTCCTTCAACTTTAAATTTATATCGTATGGATGATATTAAGATTCCACGGTGAAATTTTAAAGCATTAGGTAAGCAATGATATTGAAGTTACGAGTGTGAAACTGTTTTTATATTTGATTCTTACATAAAACAAGATAGTGGAACAGGGTACCGTTTACTAGATGTTGATCATCGTATGGTAGCACCAGCAGGAGTGCAAACAACTGTTTTTGTAACTAGTCCAGATGTTCTTCATTCTTTTAGGTTGTATGGCACTATACTAAAAGTTGATGCAATTCCTGGTCGTCTTAATCAGCTTCCTTTGTTGGTAAATCGTGTGTGTATTTTGTATGGTCAGTGTTCTGAAATTTGCGGGGTTAATCATAGATTTATGCCTATTGTCATTGAATTTATTCCTGAGCAATATTTTATTAAGTGAATTAATGCTATGGAAGAA------------------------ATGAAACGAAGACCTTTTTATGTTCCCGATCCAAGTCCGTGGCCTTTTTTTGTAGCTATTGCTTTAAATAATATGGCTATTGGGTTAGTTTTATGGATACATCGTAAAGATTTAATGTTGTTGGGTGGTGCTTTAATTTTATTAATCAGATCTGTCAGCTGGTGGCGTGATTTGTTACGTGAAGGTGACATGGGTTTTCATACGCGGTTTGTTATTAAAGGTTATCGTGACGGTATAGGATTGTTTATTTTTTCCGAAGTAATGTTTTTCTTCTCTTTTTTTTGAGCTTTTTTTCACAATGCATTAAGTCCTTCTACCGAATTAGGTATGCGTTGACCTCCTCCAGGGATTCGTGCTCCTCAGCCTTGTTCAATTCCACTTTTCAATACAGCGTTGTTGATCAGTAGCGGTGCTTTTGTTACTTTGGCTCATAAAAGGGTAATTAGAGAGTATGTTCAGGGGCCTTTGTTAGGTTTATTTATAGCAATTGTCTGTGGTGTATTATTTTTGTTTGTTCAAGGATTTGAGTATTTTAGTAATTCGTTTACGTTGTCTGATAGGGTTTACGGAAGTGTTTTTTATGTTTTAACAGGTTTTCATGGGACTCACGTATTAGTAGGTAGTGTTTGGCTTATTGTGACTTTTGTACGAACGTGATTAGGTCATTTTCGACAAAGACGTCATTTTGGTATAAGAGCTTGTATCTGATACTGACATTTTGTAGATGTTGTTTGATTATTTGTCTATTTTATAGTGTATTCTTGATTTGGTGGTCCTTTTCGTAAACGTAATAAATTGATAAAAATTATCAATAACAGGCTATATGATCTTCCTTGTCCTATTAACTTGAGAGTATGATGAAGATTTGGTTCAATGCTTGGCTTATGTTTAGTTATTCAGATTGTAACTGGTTTTATATTAAGAACTTTTTATACTGCTGATGAAACTATGTCGTTTGATTCGGTAATTTTTATTATACGTAATGTTAAAAAGGGTTGAATGTTTCGTAGCATTCATGCTAATGGTGCTTCAGTATTCTTTATTTGTATTTATATTCATATTGGTCGTGGTTTGTACTATGGGTCATATCTTTATGTCCACGTATGAAATATTGGAATTATGCTGTATTTGTTACTAATAGCTGAAGCTTTTTTAGGTTATGTTCTTCCGTGGGGTCAAATGTCTTTTTGGGGTGCTACTGTGATTACAAACCTTATGACTGTAATTCCATTTTTTGGCAAAACTATCACTCAATGAATTTGAGGTTATTATACTGTGTCTAACCCAACACTAAAGCGTTTTTATTCTTTTCACTTTATTGTTCCTTTTTTAATGGTTGTTATAAGTGCTTTGCACCTTTTTTATCTTCATGAAACTGGTAGAAATAATCCTTTAGGTATTGAAAGTGATATAATGTGTATTCCTTTTCATCCTTTTTACACTGTAAAAGATCTTTTTGGATTTGTTTGTCTTGCGTGAGGTTTGATATTTTTAGTATGTGTTAAACCTGAGATGTTAGGTAATGTTACTAATTATATTCCTGCTAATCCAATAAAAACCCCTAAACATGTAAAACCTGAATGATATTTTCTTTTTGCATACGCTATCTTACGTTCAATTCCTAATAAAAGAGGTGGTATTTGTGCAATGTTGTTGTCTATTTTGATTTTGTATCTTCTTCCTTTTATTCATACCGGTAAGTTTCGTAGATTGTGTTTTTATCCTTTTAATCAAATAATTTTTTGATGTTTTATTTCTATTTTTATTGGACTATCTTATGCTGGTTATAGTCCTCCGCGTGAACCGTGGTTAACGTGTGCGTGATATTTAACTTTATTATATTTTCCTTTAATTGTTTTGAATCCTTTGTCTTTATTTGTATGAGATTGGTTAATTAGTACACATTTTTTAATTTTAATTTTGCCATTAGTATGTGCTTTGCTCGCGGTGGCATTTTATACTTTATTAGAACGTAAATTGTTGGGTTATATTATATTACGTAAAGGACCAAATAAAGTTGGTTTTATAGGTATTCTTCAGCCTTTCAGGGACGCAGGTAAACTTTTTTGTAAGGAGGTTGTAGTGCCGCGTTATGCAAATTTTATTCCATTTATTTTATGTCCTACGTTTGTTTTAGGAATCTCTTTAACTTTATGAGTCATATACCCTTTTAAAAATAGTGAATTAATTTTTGTTTGTGGACTTGTTCAGTTTTTAGTTATTTCAAGCATAAGAGTATATGGAACAATAGTTGCTGGATGATCTTCAAATTCAAAGTATGCTCTTTTGGGGGCTGTGCGTAGTGTAGCACAAAGTATTTCTTACGAAGTGCCTATGAGTTTTATCATTTTGTGTTTTATTTATGGAAGTAGGAGTTTTATACTTCAAGAAATTGGCATAATTATGTTTTTTTTTCCTTTTTTCCCATGTTGTGTGTTGTGAGTTATTTGTATTTTAGCAGAAACTAATCGTGCTCCTTTTGATTTTGTTGAGGGTGAATCAGAATTAGTTTCAGGGTTTAATGTTGAGTACAGAGGTGGAGCTTTTGCTATAATTTATATGGCTGAATACTCAAGAATACTGTTTAACAGAGTAATCAGAAGTGTTTTGTTTTTTGGGAGAAACGAAATTTTTATAAGAATTATATGTATATTTTTTGTTGTAGGTTTTGTGTGAGTGCGGGGCACTATACCACGAATACGCTATGATAAGCTTATGAAATTGTGCTGGACTGTAATTTTGTGCGTGGCAATGTGCGTAGCGTGTGTGGTTATATGTTATAGATTTTTGTAAGCTTTAGTTTGTTTATTAGACCTATAATAATTTTGAGCATTTGTTTGGTTTTTTTAGGTCCTACTATAAGGTTAACAAGTGATAATCTGTACGGTGTATGATTAGGTTTAGAATTAAATTTATTTGCTTTTATTATTATAATAAATCCTGAAGGATTTTGGATTGCAGAACCATGCATTAAATACTTTGTAGTTCAAGTTATTGGTTCTAGATTTGTATTAATTAGTGCAATAACTTTAAATTTTTATGCTTCTTATAGTTTGTTTTTAAGATTAATTGGTTTTTTTATTAAAGCTGGTATTTTTCCTTTTCATTCGTGGGTTCCTTCAGTGGTTAATTCGTCTGATTGGTTAGTTAGAGGTATAGTTTTAACTTGGCAAAAATTGGTTCCTTTTATCTTTGTTGGTTTTATAAGAAACTATTATATTTTATTTGTTGCTCTTGTAGCCATAGGAATTTTAGGTGGTGTTGGAGGTTTAAATCAACATAGTGTTCGCTCTATAAGTGCTTATTCTTCTTTTGTTCATTCTTCGTGAATACTTGCTTCTTTTATAAGTTCGTTGATTACTTTTTTGTTTTATTTTCTTTTTTATTGTGTGTCTTTGTATATTTTTTTTTACGGGTGTTGTAAAGTAGGCAAGTCTTATGCTAAGAATAAAACGGTAAGATTTCTGGGATGTTTAGGTATTTTAATGCTTAGAGGAATCCCTCCCATGTCAGGGTTTTTCCCAAAAGTTGTTGTTTTTTTAAGCGTTGATAGTTTAGTTGTGTTGTGATGTGTAATTAGGTCTTTTATTAGGTTGAAGTATTATTTGTCTTATTTTTATCTTATATTAATTTCTTCTTTTTATAATTTTAGTTTTCATTTCTTTTTCATTGTTTTTTTTAACTTAATTAGCTTTGTCTATTTGTTGACTATTATTTAAcaaATGAGCCTTTTTTTTGTTTCTTTTTTCATTGTCATTCTAATAGCTTTGTTGTGAGCCTTAATGTTTTTATCAGAAAAGTCGTTAGTTAGACGTGAGAAAAGTTCTCCTTACGAATGTGGTTTTGAAGTTGTGATAAGAGCCCGTGCTCCGTTTTCTTTGCGTTTTTTTATTTTGGCCGTACTCTTTGTTGTGTTTGATGTAGAAGTAGCATTAATAGTTCCTGTAGTGTTTAGTATCAGTTTTGCTAAAAGAACTTTTGGATTAGTTAGTAGCGTTTTATTTTTTTTTGTTTTGTTTATTGGCTTATTTCATGAGTATCGTGAAGGTTCTCTTGATTGAGTTAGTTAAATTATTACAGGTGCGTGTGTTTTACTAGTGTTTATTGTTATGTTAAGAGATAGTTTAACTATAGTATTATTGTTATTATGTTTAAGTGTTATGTGTATTACAAGAGTTTATATGCAAAGTGAAGTTATTGACTACATAGGGATTGTATCATTAGATAGTACAAGAACAAGATTAATTACATTATCTATTTTTGTAAGTGTGTTGTCGATGCTAAGGTCTGTAAATGTTGTGCGGGCAAAACTTTTTAGTTTTATTATGAGTATAAGAGTTCTAAGCCTTGTTTTATCATTTAGAGTAGGTAATTTTTTTTTATTTTTTTTTTGCTTTGAAAGAACTTTAATGCCTATTTTATTTTTGATTGTTGGATGGCGCCTGCAAGCAGGCAGATATATAGTTTTATATACGGTTTTTGGTTCTTACTTTTTTCTTTTTGGTATTAGATACTTAGCTTTTAACGGATCAGGTTACATGTTTTTAACAGATAAATGTGGTAAAATTATTTCTATAGTATGAGTCATTTTTGTAGTAGGATTTTTAGTTAAGTTACCTGTATATCCATTTCATTTATGGCTTCCCAAAGCTCACGTAGAGGCGCCTGTTGCGGGGTCTATGCTTTTGGCAGGGGTCCTTCTTAAGCTTGGTGGTTATGGTTTAATTCGATTTTTTTCCGTTGTTAGCTGTTCTTATAATATATTTTCTTGATTTGTTTTAGTTGTAGGTCTTCTTGGTGGTGTGTACTGTGGTTTAATATGTTTGCGTCAGGTAGATTTAAAATGTTTAGTTGCTTATTCTTCTGTTTCTCATATAAGGTTAGTACTTCTTATTATGAGTAATACATTTGTTGGAGTGTTAGGAGCTGTTGTTATTATGATTGGCCATGGTTTATGTTCATCTGGTCTTTTTAGAATAGTTAATCTATACTATTTAAATAGAAAATCTCGTCTGCTTAGAATAAATAAAGGTGGATTAATTATTTTTCCTTATCTTAGATTTATGTGTTTTTTGTTAAGTTCATCTAATATGGCGGCACCACCTAGTCTCAATCTTCTTGGGGAAATTTTAGTGTTTATTTCTTGTGGTTATGTGTCATTAATTTTTTTGATTATGATTGGCCTTATTAGATTTTTTAGTGCGTGTTATAGGTTGTATGTTTATTGTTCTTGTAATCATGGAAAAGTAGGTAATTATCCTACTAGATGATATAACTTTTTAGACTTTTTTGTTCTTTTTAGTCATTGGGTTCCTTTGAATATACTATTTTTGTTTGTGCCTTAACGTCAGAAAGTTCATCTTATTGGTGTATTTGTGGGTTTAGAATTTATAAGTCTTGGTATTTTGTTTGCTGCTGGTTTATTTCTTAATAATGTTGTATGTTTAATTTTTTTGGTGTTGTGTTTTGCTGTGTGTGAAGCTAGTATTTCGTTAGCTTTGATTGTCATGATGGTGCGTTTATGTGGTAATGACTTAGTTAGAAACTTAGTTTGTGATAAGAAATGTGTGTTAAGAAATTGTGGTTAATTTTGTGATGTTTGGGTGCTTTATTTATTGTAATGTGTGGTAATAAAGATTTAATTGTTATAGAATTTGATTATCTTATTAGAGAATCTTTTGTTTTTAGATTTGGCTTAATTTTTGATAGATTATCTATTGGTTTTGTTGGCTGTATTATGTTGATTTCTGGTAGCGTTTTTGTTTATAGAATTTGATACATAGACAATGAAGTGTTTTTTAAGCGATTTATTTTTTTGGTTTATTTGTTTGTTTTGTCAATAATATTTATAATTATAACTTGTAACTTAGTTTCTTTGCTTATTGGTTGAGATGGGTTAGGACTTACTTCTTTTTTGTTAGTTTGTTATTATCAAAATAATAAATCTTTGTCTGGAGCTATGCTTACGGCTTTAAGTAATCGTGTAGGTGATGTTTTTATTTTATTTAGTATTTGTTTTTTTATAAATGAGGGAGGATGATCTTTATATAGTTATAACAGAATGATATATATATTTTTTTGTTTAATTATTTTATTTGCAGGTATAACTAAAAGAGCACAGATGCCTTTTGTAGCCTGGTTGCCTGCTGCTATAGCGGCTCCTACTCCAGTTTCTTCTTTGGTCCATTCATCAACTCTTGTTACAGCAGGTGTTTATTTAGTTCTTCGTAGTTATGGTTGTTTAGTTCATTCGAGTTTTTTAATTTTAAAATTTCTTTCTATTATTACTTTAGTTTTAGCTGGTTCTAGTGCTTTGAGAGTTGTAGATTTAAAAAAAGTAGTTGCTCTTTCTACGTTAAGTCAGTTAAGTGTTATAATATTTAGAATTTCTATTATATTGCCTTTTATTTCTTTTTTTCATTTAGTTACTCATGCCGTATTTAAAGCTTTACTTTTTTTAAGTGCGGGGTGTTTTATTCATAGACTATTAAATTGTCAGGATTATCGTATAATTGGTTCAGGTTGGAAATTAGTTCCTTTTACCAGGGTAGCAATAATTTGTGCTAACATATCTCTTTGTGGAGTTCCCTTTATAAGAGGATTTTTTTCTAAAGATTTAATTATTGAAGTTATAGGCGGGGATTTTTTTATTTATTTTATAGAGTTGCTTGGGTTTTTTTTTAGCAGTTGATACAGTATACGTATAATAAATGTTATTTTTGGTGAGAGTTTTTATTTTGTTAAGCATACAAAGTGGAGTGAACCTTTTGAGTTGAAATTTTCTTATTTTTTTTTGTTATGTGGTGCTGTTATAGTTGGTGCTGTTATAAAATCTAAAGTAGTTTGTTTTAACGAAATTGCTATAATTATAAATGTAGATTTTGTATTTTTTTTGTTTTTTTGATTAGGATTAGCTTTTTTTATTAGATTATTTATTGTTTCTCATTTTTACATAAAAAATGAATTTTTAGGGTCTGTGTGATGAATAGAATTATCTCAGCCTTTTAGATATGGTGTTATGAACTTATCTGATTCTCTTGTTAAAGTTCTTGATAAAGGATGATTAGAGTTTTTGGGTCCTCAGTATTTTGGGTCTTTGTTGTCAAAACACAATCAATTATTTTTTCTTGTAATAATAGTGATTTGTTGTTGTATAGTTATAAAAATTTTACTATAAATGTTAATGTTTTTTTGTTCTTTTTTCATCTCTGTTGTGTGTTGTGTTTGTTCTGTTCAACCTTTAGTTTTAGGTTTTTTTCTTATTATTAATTCTTTACTTGTAAGAGTAGTTGTTGGTGCAGTTACAAGAAGTTTATTAGGTTTTTTGTTTTTTATAACCTATGTTGGTGGGGTGATGGTGCTTTTTCTTTACGTTCTTAGTATTTACCCTAATGAAAAGATATTAATAAGTTGACAAATGTTTGGATTGTTAATTATTTTTTTATTTTTCATTAATATAATAAGATATAGAGAAAAAGAAATGGTTTTTCATTATATAAGTGTTGCTGAATTATTTGTTTTTTTAGCAGTTGTTTTACTTTTTTGTATAATAATTGTAAGTTACGTATGTATAAAAAAACGTGTTCCATTTCGTAGGATT"/>
                        </data>
<data
id="Mytilidae27sq12PCGs"
spec="Alignment"
name="alignment">
                        <sequence id="seq_Arcuatula_senhousia11" spec="Sequence" taxon="Arcuatula_senhousia1" totalcount="4" value="ATGATAACTGATGTGTTTTCTGTTTTTGATGAACATTACATGAGAAGAAGATATGGCTACTATCTATGATTTACGTGTGTTGGGATTCCTTTAGTACTATTGTTTTGTGACTTAGTGCTTCGTGATAAACTGTTAGAAGGCTCTTTCATACTTATGAAGAGCATTAACTGTTTTAAGTTAAGAGGGTTTCCTTTAGGTATTAGGAGGTTATTGATATTGATCCTTACTGTTAACGTATTTTCTCTATTTCCCTATGTTTTTAAGGTTAGTGCACATTTTTCATTTGGTAGGAGGTTCTCTTTGAGTATATGAAGTGCCATTATTATTTCTAGTGCTTTTTGAAGGTTTGAGCAAACTTTTGCTATATTGGTACCGTATGATCCGGTGGTAATAGGCCCTTTTATGGTGTTAATTGAGTGTGTTTCGCATCTTCTTCGTCCTATGTCTTTATTTATTCGATTAGCAATAAACTTAGCTACTGGAAAAGTTATAATAGTAATAGCTACCTCTTTAGGTTTAAGCCTGCTTATCGTGGGGGAGCTTCTTGTAACATTCTTAGTTTTACTAGGTAGAATAATGTGTTTTGAAGCTGGAAGGGGTGTTGCTCAGGCATTTATTTTTTGTTTTTTGTTATCATTATATGCATCAGAGCATAGTGAGTAGGCTGGTGCAAGTTTAAGTCTTCTTATCCGAGTTCATTTATCGCATCCTGGTAATTACTTTATTAAAAGAGAGTCATTTTATAATGTTGTTGTTACAACAGCTCTTATAATCTTTTTTGCTGTAATGCCTTTGATTGGTGCCTTTGGTAATTGGCTGATTCCTTTGTGTATTGGAGGAGGTGACTTAGTGTTCCCTCGTCTAAACAATCTGAGGTATTGGTTAGCTCCTAATGCTTTGTATTTATTAATGATTTCTGTTTTTACTGAAAAAGGGGCTGGTACAGGGTGGACAATCTATCCTCCTTTATCTTCTGTTGAATTTCATAGAGGTCCTGCCGTAGACATCTTAATTACTTCATTACACGCAATTGGTCTTAGTTCATTAGTAGGGGCTATTAATTTTGGGTGTACTAATAAAAACATACCTGTCCCTAAAATGAAAGGGGAAACGTCTGAGCTTTATTTATGAAGGCTAACTGTTACGGCTGTTCTTTTGATTATTTCTGTTCCTGTTTTAGCAGGAGGTATTACTATGCTATTGTTTGACCGTAATTTTAATAGAACTTTTTTTGACCCTATCGGAGGGGGTGATCCTGTTTTGTTTCAACATTTATTCTGGTTTTTTGGTCACCCAGAGGTTTATATTTTAATTTTACCTGCTTTTGGTATTATATCTAAAGTAGTAATAAATCAAAATGGTAAAGAAGCTGTGTTTGGTCAAGTAGGGATGCTTTATGCTATAGTTGGTATTGGGGGCCTAGGTTGTGTTGTTTGAGCTCACCATATATTTACTGTTGGGATAAATGTAGACTCACGTGCTTACTTCACTAGCTTGACAATGGTTATTGCAGTACCAACGGGTGTAAAAGTATTTAGGTGAATAGCTACTATAAGTGGTGGTAAGTTTAGGATATCCCCAAGAGGGTTTTGAAGTTTAGGGTTTTTATTCTTATTTACAGTAGGGGGTCTAACAGGTGTTATGCTTTCTAGATCTTCTTTAGATGTCTGTTTACATGACACTTATTATGTGACGGCTCACTTCCATTATGTGTTGTCAATAGGAGCTGTTTTTGGTATTTTCTGTGGGTTAAATCATTGATTTCCTTTATTTTTTGGGGTTAATTTGAATAAAAAATGGTCATTGACACATTTTTTCATTATGTTTGTAGGTGTTAATATAACCTTTTTTCCGCAACATTTTTTAGGGTTAAGAGGAATACCCCGTCGTTACTGTGATTATGCTGATTGCTACGCTAAGTGGCACTGGTTTTCTTCTTATGGTGCTATAATTTCGTTTGGCTCTTTAATATACTTCTTGTTTATTGTTTGGGAAGCAGTTGTCTGCTCTCGTGGGCTCGTTTTTTCTAGAAGAATAGCTAGGGATCTTGAGTGACAAAATCAGGTATACCCTCCTTATTCGCATACTATGCCGTTGTGAGGTAGAAAAGGTTTTCAAGATTCTTATTATCAAGTAGGTATAGACATTATAAAGTATCATGGTCTTGTAATAATGGTAATTGTTTTTATTTTAGGTTTAGTAGGTTACATAGGTGTGTTTTTGCTTTGTCGTTCTTTAAGGTATCGTCATCATTCTCAGTGAGAAAAATTAGAGTATGGTTGAACAGTTTTGCCTATTATCCTATTAGCTTTACTGTGAGGCCCTTCTATAAAAAATTTATATCATATAGATGATATTAAAACTCCTCAGTGAACTTTTAAAGCAGTTGCCTCTCAGTGGTATTGAAACTATGAACATCAGCAGCAGTTCGAGTTTCAGTCTTATATAGCCGCAGATAGGGGAGCTGGTTATCGGTTGTTAGATGTAGATTGGCGGATAGTTGTACCTGCTCAATCTCAAGTCACAATGTATGTGGCTAGAACAGATGTTTTACACTCTTTCTCGTTACCTTCTGTTTTGTTAAAAGTGGATGCTATTCCAGGACGTGTAAATCAACTTCCTTGTGTGTTTGGCTTGCCAGGTGTTTATTATGGGCAGTGTTCTGAGATTTGTGGTATCAACCACTCTTTTATACCTATTGTAATAGAAGTAATCCCTGCTAAAGTATTCATTGGTTGGTTAGAAGGTCTGACTAAC------------------------ATGGCTCGTAATCCTTATTATGTTCCTGGTTTAAGTCCTTGGCCTTTTTTAGTTGCTCTAAATATTGGAAGACTTTGTTTAAGTCTTGTAATGTGAATACATCGAAGGGTTTTTATGATTTTATTACCTGTTTTAGGTGTTCTTTTGTGTTTATTATGTTGGTGGCGTAATTTATTAGATGAAGTAGACTTAGGTTTCCACAATCGTTATGTGGTAAAAACTTATCGCGATGGAGTAGCAATTTTTATTTTTAGTGAAGCTATAATGTTTTTCAGCCTTTTTTGAGCTTTTCTCTATTCAAGGGAAAGGCCTTCAGCGAGATTGGATTTATTATGGCCTCCTTTAGGTGTTCGCTGTCCTAAGCCTTTTAGGACGGCCCTATTCAGAACTGGCCTTTTAATCAGTAGAAGTTTTTATTGTGTTTGGGCGCATAAAGCTATGTATAGTGATTATAGATGAGCCCCTATTATTGGTGTGGCTTATTCTGTTCTTTGTGGGGCTGTCTTTTTGCGGTATCAATTTCATGAGTACTACATAAACTCTTTTTCAATAGCCGATAGGGTTTTTGGGAGGTGTTTTTATATCTTGACAGGGTTTCATGGTTTCCATGTGGTTATTGGCAGTTTGTGATTATTGGTTAGTATATTTCGTTTAATTTTGGGGCATTTTAGTCGCAAGCGTCATTTTGGTCTTGTGGCCTGTTTTTGATATTGACACTTTGTTGATGTTGTCTGGGTTTTTGTTTGACTTTTATTTTACTTAGTAATAGGTGGGatttttcgaaaacgtaatggattagctaatgttctgacaggaagggtttatgacttgccttgtCCTATTAATTTAAGATGGTGATGAAGGTTTGGTTCTATATTAGGGCTTTGTTTGACAATTCAATTGATTAGAGGCATCATTCTCTCTTTCCACTATAGAGCACATGAAGACCTTGCGTTTGATTCAGTTATTCATATCGTTCGTAATGTAAAAAAAGGGTGGTTTTTACGGAGAGTACACACTAATGGTGCGTCAATATTTTTTATTTGTCTATATGTACATATTGCTCGAGGCATTTATTATGGTTCTTATTTGGATTCTGCTGTGTGAAATGTTGGTGTAATCCTTTATTTATTGGTTATAGGGGAAGCCTTTCTTGGTTATAGATTGCCTTGGGGTCAGATGTCTTATTGGGGTGTAACTGTTATTACTAATATGGTTACGGTTATTCCTTTTGTAGGGAAGGATATTTTGCAACATGTTTTAGGGGGTTACTCTGTGTGTAACAATACATTGAAGCGATTTTACTCTTTACATTTTGTTATCCCTTTTGTAATTATGGGACTAGCAAGGCTTCATTTACTTCTCTTACATGAAAATGGAAGAAATAATCCTTTGGGTGTTGAGAGAGATAGAATATTAGTTCCTTTTCATCCTTTTTACACGGTAAAAGATCTGCTGGGGTTTTGTTGGTTTATGTGAGTTTTTGTTTATTTAGTTTGTGTTAATCCTGAGTTGTTAGGTAACCCTGTTAATTTTATTCCTGCAGACCCTATAAAAACTCCTATTCATATAAAGCCAGAGTGGTATTTTATATTTGCTTATGCTATTTTACGTTCTATCCCTCATAAAGCTGCAGGTGTTATTGCTATGTTAGCTTCTATTTTGGTTTTATTTCTACTCCCCTTGTTACATACAGGTAATTTTCAGGGGCTCGTTTTTTATCCTATTAACCAAGGGTTGTTTTGGGTTTTTGTTAGGAGGTTTTTAAGGTTAACGTGAATTGGAAATAGCCCTGTTTGTGAGCCTTATGTAACCTTGGGGCGGGTGTACAGAGTTATTTACTTTAGATCTATCTTGTTAATCCCTTATAGCCTTAAGCTATGGGATAAGCTTGTTTTTGCTGAGTTTGTAGTACTGATTTTACCTTTTGTATGTGTTTTGGTTTCGGTAGCTTTTTATACTTTATTGGAGCGTAAAGTTTTAGGTTATATTATAAGTCGGAAAGGGCCAAATAAGGTGGGGTTTATAGGGGTCATTCAACCTTTTAGCGATGCCGCAAAATTATTTACTAAAGAAATAGTTATGCCTGGGTTTTCAAACAACATGGTTTTTGTTCTATGCCCTGGCTTGATCTTACTTAATGGGTTGAGATTATGGCTTCTTTATCCTTTTAGTTATACAGAGGTGGTATTTGTTTGTGGGTTAATTCAGTTTCTAGTGGTCTCAAGAACTAGTGTTTATGGGGTGATGCTAGCAGGCTGGTCTTCTAACTCTAAATATGCTTTATTAGGTTCCGTACGTGCTGTTGCGCAAAGAGTTTCTTATGAAGTGCCTTTAACATTTGTGATAATTATTATTTGTTGCTTGTTAGGAAGAATGCTCTGTCAAGAAGTGAAAGAATTTTTTAGTTCTATTTTATTTGGTTTAGGCGGAATAATTTGGTTAGTGTGTATATTGGCTGAATCTAATCGTGCTCCTTTTGATTTTGTTGAAGGTGAATCTGAGTTAGTTTCTGGTTTTAATGTGGAGTATAGAAGAGGAGGCTTTGCGATAGTTTTTATAGCAGAGTATGCAGCAATACTGTTTAATAGTCTTTTTTTTACCGTTTTATTTGTTGGGGGCAGAGGGGCAGTGGTTATATTGGGGATAACGTTAGTTGTAGTGGGTTATGTATGAGTTCGTGGGTCTTTTCCTCGTATGCGGTATGATAAAATAATAAAACTGTGTTGACGTTATTTAACGGTTTTAGTCCTCTGTTTAGGTGTTTTTTGTCTGTGTGTCCCTTACTTATAATATTGGTAGTTATGTTTAGTCCTTTAATGTTGTTTTGTTCATGCCTGGTGGTAGGAGGTAGTTTGCTTAGTATCAGAAGAAGAACATGAAGGGGTGTCTGAGTGGGGATAGAGCTAAATCTTTTCTCATTTTTAATTTTGATAAATGGAGGAAGCTTTTTCGATTTAGAACCTTTGATTAAGTATTTTGTAGTCCAAAGGTTAGGTTCAGTTGTGTTTATTTTTAGTGTAGTTTATGTCTCTTTTTTTAGAAACGTGATAATAATCCTTCTAGTATTAGGTCTATTTTTAAAGATTGGGATTTTTCCTTTTCATAGATGGGTTCCCAGGGTTGTTGTAAAAAGCCGTTGAATTGTAGGTGGGTTGGTGTTAACGTGACAAAAACTGGCGCCTTTGGTTtttTTTTTGATGTTAATTAGAAGTAGTGTAGTTTTTATTAGGGTTTTGTTTATAGTAGTTATTGGCGGCGCTGGCGGTCTAAACCAAAGCAGGGTGCGGGGTATAGCTAGCTACTCTTCTTTCGTTCACATATCTTGAATAATGGTAGGCCTTCTCTACTCATTTTTTGTGTTTTTGTTTTATTTTTTTATTTACTCTATATCTCTCTTTTTATTTTTTCTAGGCTGTAGCAATAGTGGTAAAAGCTCTTTAGGGAGTCAAAGGTTTAGTTTACTAGGTTTAATTGGGGTTCTTATAATAATAGGGGTTCCTCCTTTTCTGGGCTTTTTAAGGAAATTATTAGTAATGTTATCTAGGCCTACTTTCGCTTTGGTTGTTTGTCTATTAGGTTCTGTTGTAAGGCTTAAGTTTTATACTTCTTTCTTTTATAGTATGTTTTTAAACGGTTTGTATGGAATTGAATCTGTAGTGTCGCTTAGCTTAGTATTAAATGTTTTAGGATTATTTTTAATTGTGGTAGTGCTTTTTTTGGTTTTTTTATGTTGCgagatggttTTTTTGTTAATGCTTAGATTTAGGCTACTGCCGTTGTTTATACTCTCCTCTAAATCTGATTATAGGCGTGAAAAGCTCTCTCCTTATGAGTGTGGGTTTGAGCCTGTATTCAGTGCTCGAACTAGGTTTTCTGTTCGGTTTTTTTTAGTCGCTGTCTTATTTGTGGTGTTTGATGTTGAACTGTCTATCTTAGTAGCAACAATTTTTTCTATCAGGCTTATAAAAAACTTAATCAGACTAGTGAGTGTTATTGTTTTTCTAGTTGTTCTTTTTTTAGGGTTGTTTCATGAGTTTCGTGAGGTTCGTTAAATTGAATTTACTtAaGTGGTATTGTGGTTATTAAGTATATTTCTGGTGTTAATAGTAGTATTGCAACGCGAGTTAGTGGTTAGGGCACTACTAATAAGGTTTTATTTGGCACTCTATCTCTGTGTAGTACCAGATAAAGTGTGGATACTTCATGGTGTTATAGTCTGAGATTTTTTGAGTTTAAGAATATCTCTTTTAGGGGTATTTGTAGTGGCAATAGGGGTATTAAGAACAAAGGTGAGCGTGCGGAACAAGCTATTTCTATTGGTAAATATGTTTTTATGTATAGTTGTAGTAATAGCGTTTAGCGTAAGAAGTTTCTTTCTTTTTTTTTTTTTTTTCGAGAGCTCTCTGATTCCTTTAATTTTAATAATCGTAGGCTGGCGTTTACAAGCTGGGGTGTACATACTAATTTATACTGTAGTAGGTTCTCTATTTTTTCTTTTAGGGGTTTGTTTTATATATTTTAATAGAAGAGACTGTATAATCTTAAGAAGGTCATGTGTTAAAAATATATGGAGGTTTTGATGAGTATTCTTGTTTGGGTTTTTGGTTAAAATACCTTCTTATCCCTTTCATTTATGACTTCTAAAAGCACATGTGGAGGCACCTGTAGCTGGTTCTATAGTGTTAGCAGGGGTTATTCTTAAATTTGGGGGGTATGGCATAATCCGATTGTTTAGGGTTATTAATGTCTGTTATTACGATAGGTTATGTCTGATTGTAGTCGTAAGACTATTAGGGGGGTTTTACAGAAGCGTTGTTTGTGTTCGTCAGACTGATTTAAAACGCCTGGTGGCTTACTCCTCTGTTAGACATATAAGAATAGTAATTCTATGTTTTAGAAATTCTTTTCTAGGGTTAGAAGGGGTTATTTGGCTAATGTTAGGGCATGGCTTGTGTTCTTCTGGGTTATTCATGTTAGTGTCAGTAGTTTACTCTAGGAGGGAGTCTCGAGTTCTTCTTCTTAATAAAGGAGGGTTAGTTAAAGCACCCTGTTTAGCAATAGTTAGATTTCTTCTTTGTGTTAGAAATATGGCGGCGCCCCCTAGGTTAAACCTGTTGGCAGAGATTTGCTTATATATTTGCATCAGTTCTATGTATCACTATATGGTGCTGTTCTTTGCTATAGTTAGGTTTTTTAGGGCTGCCTATAGGCTTTATTTGTATACCAGTTGTTTTCATGGTAGCCTGAGAGGAGGTCTATTTAGAGTTCTAGGGCATAGAGATACTATCGTTTTAATATGTCACTGAATCCCCTTAAATATGTTGGTTATTATATTATATTAGATACATAAGTACTTTTTATTGAGATTGTTTATTAGTATAGAGGTTGTAATCTTAGGCCTTGTTGTTTTATGTGTTGCTGTAAATTTTTTTTATGTAGCTTCATTAAAATTAGTGCTGTGTCTTGCAGTGTGTGATGCAGGGGTATTTTTGGCGTTAATTGTTTCACTAATACGGCGTGTTGGAAGAGACAGTGTTAGAAGAATATCTTCTTTTAAtttaaaATATTGAATCATTTTATTTTTTTTGCGCTCATTATTGGGTATACTTTTATTTTAGTTGGAAGAGTCTCTAGCGTTTATTTAATTGAGATAGTGTTTTGAGAGTCAGGAAGAGTAAGGATAGTGTTTAGGGTCTTAGTGGATTATATAAGGCTAGTTTTTATTGGGACTGTAATAGTAATTGGTGGAAGAGTTTTAATTTACACAAGATGGTACATATCAGATGAGCTTTATTACAAACGATTTGTTAGTTTAGTGTTACTATTTATTCTTTCAATAGTGTTAATAATCCTTATCCCTAACTTAATTGGGATTTTAATCGGATGAGATGGTTTGGGTTTAACATCCTTTTTATTGGTGTGTTATTATTGTAACAGAAAATCGCTCGCTGCTAGACTACTGACGGCCCTTACTAATCGGATTGGCGATGTGCTGATTTTAATGAGAATTGGTTTTATAATTGTGGAGAACTCCTGGTCTTTATATCAATTTACTTTTGGTGAGACAATTTCGTTAGTGGGCTTACTGACTTTTGCTGCAATAACTAAGAGTGCACAGATGCCTTTTTGTGCTTGACTACCTGCTGCTATAGCGGCTCCAACGCCTGTTTCTGCATTAGTACATTCTTCTACTTTAGTTACGGCAGGCGTGTATTTACTTATTCGTTCGTTTAAGGTAATCTCACTTGACTTTATAGAAGTGTTAGAAGTCTTAAGGCTGGTTACTCTTTGTTTGGCTGGGACTAGTGCGTTAGTGTGTTTGGATCTCAAAAAAGTAGTGGCATTATCTACCTTAAGTCAGCTGAGCGTTATAATACTAAGAATTTCCTTGTATGCGCCTGTTCTTGCCTTTTTTCATTTAATTACTCATGCGTTATTTAAGGCACTCCTTTTTTTATCGGTAGGGTCTGTAATCCACTCTTATGGTAATATCCAAGATATCCGAATAGTTGGAGGCTGTTGGAGTACATTACCCAAAAGAATAAGGGCTATAGTAATCGCTGTTAGTTCTCTATCGGGGCTACCTTTTTTGAGTGGCTTCTTCTCTAAAGATCTGATTGTAGATTGCTATAGGAGTAGCAGTCTAATAGTGGTCTTAGTAGGGGTTGGAATTGCTATAACAAGAGTCTATAGTCTACGAATTTGAAGAAGTTTGTTTAGATTAAATATAGGCGTGAGTCCTGTTATAAGAAGAGATGAAAAATTAGAACTCACTTTTCCTTATCTGTGTTTAAGGTTAGGAGCTCTATTTGTGGGCTATGTATTAAGAGGGCAAATTATAGGCGTTTCTCAGTTTAGAGGTTCCAGAAATTTTGAGATTGTGGTACTAGTGGGCGCATTTTTGGGTTTATTTATATGGGCAAACAGGGGAAGGTTACAATTTAATCTTAAAAAATTTCCTTTTTTGTTAAGAATATGGTGCTTAGAAGTTAGACAAGTTTTGGCAGGTGTTAGGCTTTCATTGTCAGAAAAACTGTCATCGAGCTTAGACAATGGGTGGTTAGAGACAATTGGCCCACAAAGAAACTTAATGAGTGTATCACAAAATAATGAGGGGTTCTTTATGAGTTGCTTAGTGGTGAGTTGTGTTTTGGTTTTATTCTTTTTTGTAGCGttggagttgttgttagtttcagccgttttgtttttttttATAATTATTTCTTTTAGTTTCCCTTATGCTTTAGCCATATTTCTTATTATTCTTTCGTTATCTATTTGTTTTTTAGTAAGATGATTTTATAGAAGGTTAATAGGGTTGCTGATTTTCATAATTTATGTAGGGGGTGTGTTAATCATATTTCTTTACAGCCTTAGAGTGCTACCTAATGAAAGATTTTACTCAGACTATGGGTTCTTCTACTTTTTGTGTTGGGTGCTTTTTGTTATGTCTATTTTTAATTATGAAATGTCCTTTCATTATATAAGGTTAGTCAGTTTTGGGGGTATATTTGTCTTTATGGCGTTAGTTTTATTTTTCCTTATACTGGTAGTTTGTAACTTATGTGATAAAAAGCGTATTCCATTACGGAAGCTT"/>
                        <sequence id="seq_Bathymodiolus_childressiNC0597071" spec="Sequence" taxon="Bathymodiolus_childressiNC059707" totalcount="4" value="GTGCTATTTGATTTGCTATCTGGTTTTGACtcttttTCTTATAATATAGGATGGTCATCTTTTTTGCGTatcTTAAGTTTCTTCTTTATTTTGATCTTGGTTAGTACTTTGTTTTTACTTTATGCCAAGGGAGCAGCTGTTAGTTGGAGTGTGTTTAAAACTTCAAACGGTATGAATTTATCAGGATTCCCACTAGTTGTTTCTTCTCTCTTCATTTTTCTAATGAGGGTAAATATAATGGGTTTGGTACCTTTTTCTTTCAGTGTAACGTCCCATTTAAGTTTGGGCCCAAACTTAGCCTTTTTAATGTGGGGCTCTTTATGAGTCTCAGGCCATCGAGTTAGATCTAAGCAAAATTTAACTAGACTGGTGCCAAGGTTTCCAATGTTTTTAGTTCCTTTTTTGCTATTAGTTGAAATTGTCACCATTAGTTCTCGCCCGATTACTCTTGGTTTTCGATTAATAATTAATATTATTGCGGGGCATTTAATCTTGTCTATGGGAACTAATGTCAATAGGTTTATTTCTTTAGGCCCTTTTTATGGGGCAGTTTACTTTTCTTTATTCGCAATAGGGCTGGCGGCGGAATTAGCCGTAGGTTTAATTCAAGCTTTCATTTTTTGCTCTTTATTGAGTCTTTATACTAATGACCACGCCAATTAATGATCGGGAATAATTGGTACAAGTTTGAGGATGCTGATTCGTATTGAGCTAGCTCGTCCTGGTAGCggaTTTTTAGGTGATGACCAGCTTTATAATGTTGTAACTCATGCATTGGTTATAATTTTTTTTATAATGCCTTTGATGGTGGGCGGTTTCGGAAATTGACTACTTCCTTTAATGATAGGTTCAATTGACATAATTTTTCCTCGTTTAAATAATCTAAGGTTTTGGTTTTTGCCAGCATCTCTTTTTACTCTTTTGTTGTCTACATTTATTGAGAGAGGCGCTGGGACTGGTTGAACCCTGTATCCTCCGCTATCTTCTTATACTGGGCACAGTGGTCCAGCTGTGGACATGTCTTTATTTTCTTTACATTTAGCAGGTGCTTCCTCTATTGGTGGTTCAATTAATTTTTTGACAAGGATGAAGAATATGTCTGTTGAAAGAATGCGAGGGGAGCGGATAGTTCTATTTGTTTGATCCATGGCTGTGACAGCAGTCTTATTATTAGTTTCTTTACCTGTATTAGCAGGAGGAATCACCATGTTGATTTTTGACCGCCATTTCAATACTTCTTTTTATGACCCTAGAGGTGGTGGAGATCCAGTTTTATACCAGCATCTGTTTTGGTTTTTTGGGCATCCAGAAGTTTACGTTCTTATCTTACCAGGGTTTGGAATAGTATCTCATGTAGTTGCTCATTGTGCAGGAAAGGATGAAGTGTTTGGTGTGTTAGGAATAGTTTATGCTATGGTTTGTATCGGTGTTCTGGGGTTTATTGTTTGAGGGCACCATATATTTACTGTAGGAATAGATGTAGACTCTCGAGCTTATTTTACTTCAGCTACAATAATTATTGCTGTTCCAACTGGAGTCAAAGTGTTTAGTTGACTGGCTACTTTAAACGGTGGAAATTTATTGCATGAGCCAGCACTTTATTGGGCTGTTGGTTTCATTTTTCTCTTTACTGTTGGGGGGCTTACTGGTATTATGTTATCAAATTCTTCTCTTGATGTGGCGTTGCATGATACTTATTATGTTACTGCTCATTTTCATTATGTTCTCTCTATAGGGGCAGTATTTGCTTTATTTTGTGGTTTCTTTCATTGATTTCCTCTATTCTATGGGTACTGTTATCATGAACGTTGAAGTAAGGCCCACTTTTTTATCATGTTCATCGGTGTAAATATTACTTTTTTTCCTCAACATTTTTTAGGTCTAAGCGGAATGCCCCGCCGCTATTCTGATTATCCAGATTGTTTTATAAAATGGCATGTAGTGTCCTCTTTAGGGTCATGGTTGAGATTTGTTAGTGTTTTATACTTTCTTTTTATTGTGTGGGAAGCTTTGGTAAGACAACGAGGTGTTGTGTGCAAAAGAAATCGACCCGGGGCTATTGAATGAAGGGAATGGTGTTGTCCTTTGATGCCATTATGAGGTAGATTTAGGTTTCAAGATTGTTATTATCATATTGGGGAGTATCTTGGTTTGTTTCATGAGGGTGTGATGTGCCTTATGATTTTTATTTTGTCTGTTGTGTTGTATGGAGTAGGTTGGGTTTTCACCTCGGGAAGAAGGTTTCGTTATTTACGTGAGGCACAAGCAGTAGAAACAGCATGAACTATTATTCCTAGGGTGTGTTTAGTCTGTGTGGCCATCCCTTCTATACATTTATTGTATGTAATAGATGAAATTGGTAGCCCTAAGTTCTGTTTTAAAGCAATTGGTCATCAGTGATTTTGGTCTTATGAAATGGAGGACGTACTAGGATTTGATTCTTTTATGGAGCGGGAAATAGACAGTGGTTATCGATTATTGGATGTAGACCAACGGATGGTTGCGCCGGCTAATACCGGAATTCGGTGTATGGTAAGAAGGGCGGATGTTATTCATTCCTTTGCCCTCCCGGGCTGCATACTAAAAGTAGACGCGATTCCAGGCCGTGTTAACGAAGTTCCTATGACTGTAAACATGTGCGGGGTTCTTTATGGCCAGTGCTCTGAGATTTGTGGTGCAAACCATAGGTTTATGCCCATTGTGATTGAGTTTATTCATCCGCGGGTGTATAATTTATGGGTGGAATCTTTTGACATC------------------------ATGCCACGTAATGCTTTTTATTTGGTTGGGCCAAGTCCGTGGCCTGTTTTTACTTCTATAGGAGCTTTTTGTATGGCAGTAGGTTTTGTTTCTTGGTTCCATAAGCATGGTTACGCCCTTTTATTAGGTGTAGTTGTGTTAATACTTTCTTTAAGACAGTGGTGACGTGATGTTATGCGTGAGGGTGATTTAGGTTTTCACACTTCATATGTTGTTAAAGGGTTGCGGGACGGATTTATTCTTTTTTTGGTTTCAGAGATTATATTTTTCTTTTCTTTATTTTGAGCTTTTTTCCATATAAGTTTGGCTCCTGACATTTCAATGGGATGCATGTGACCTCCTAAGGGTTTGGAAACCTTAGACCCTATAAAGGTTCCATTATGCGGAACAACGGTGTTAGTTGGTTCTGGTGCATCTCTTATGTATTCTCACGCTGCGATTCGTGCAGGTTTAAATACTCATGCAGTTTTAGGGACTTTTTATACTATTGTGCTAGGCTTGATTTTTACACGATTACAAGGATACGAATACTATTGAGCTAGGTTTACTATTGCTGACAGTGTTTATGGGAGTTTGTTTTATATTATGACTGGGTTTCATGGCCTTCATGTTATATTCGGGACAGGCTTTTTACTTGTAAGCTTAGTGCGTTTAATGCGTAATCGGTTCACCCCCCGCAACCATTTTGGGTTTATGGTGTGTTCTTGATATTGACATTTTGTTGATGTTGTTTGAATTGGCTTGTATTTAGTTGTTTATTGCTGGGGTAGTTAACCCTTACGTAAGCAGGATAGAGTAATAAAAATTTTAAATAATAGGTTGTATGATTTACCCGCGCCTGTCAATTTAAGGGTCTGATGGAATTTTGGGTCTTTGTTGGGTTTATGCCTGGTTATTCAAATTGTTACAGGTTTTATCTTAAGCCTCCATTATACGGCCCACACAAATATGTCATTTGATGCGCTTATTCATGTGATTCGGGATGTGAACAATGGTTGGCTAATTCGTGGTATACATGCTAATGGTGCATCTCTTTTTTTTGTTTGTGCTTACTTTCATATTGGCCGTGGCTTGTATTATGGGTCTTACAAGTCCCGGATGGTATGAAATGTGGGGGTAATTTTGCTTTTCCTTCTCATGGCTACTGCTTTTTTAGGTTATGTTCTTCCTTGAGGGCAGATGTCTTATTGAGGGGCAACTGTTATTACAAAATTAGTAACTGCCGTGCCTTATGTCGGTGACATAATTTTGTATTGAATTTGGGGTGGTTATACAGTTTGTAACGCTACTTTGGTGCGATTTTATTCTTTTCATTTTATTCTCCCATTTATTATAATTGTTTTTAGTGTTCTTCATTTGTTTTACTTGCATGAAGAAGGGGCTAACAACCCGTTGGGGGTCAGTGCAGATGCGGTTTTGGTGCGATTTCATCCTTTCTACACATATAAGGATGCAGTAGGTTTCTTCATTTTATTTTTTGGTCTTTTACTATTAGTTTGTTATTTTCCGGACCTTTTAGGAAATGTAAACAATTGGATTCCCGCGGACTCAATAAAGACCCCCCTTCAAATTGAACCAGAGTGGTATTTTTTATTTGCTTATTCTATTCTTCGTTCAATTCCCAATAAAGTTGGGGGGGCAACCGCCTTGGTGGTATCAGTTTTAATTTTATTTCTTATTCCTAGGCTGCACACAGGTCAGTTTCGTTCCAACAGGTTCTATCCTTTAGGCCAACTTTTCTTTTGGGCTTTAGTTGCAGCTTGAGTGGGCTTAACATGAGTTGGGGCTTGTCCGGTACAGCACCCCTATGATTCTTTGGGCTGCTGTTTTACTTTCCTTTATTTCTTTTTTATTGTACTGATTCCTATAAGTCAAGGTGTGTGGGACGTGTTAATTAAAATGCAAGTTATCAGCTTTATTTTACCAGGGGTTTTTGGTTTATTAGCAGTAGGGTGATTTACATTAGTTGAGCGTAAGGTGTTGGGTTATATTATGACTCGTAAAGGCCCCAATAAAGTGGGGTTTTTAGGGCTAATACAGCCAATAAGTGATGGGGCTAAACTATTTTCTAAAGAAATGCTTGTGCCAATATATAGGAATTTTGTCCCATTCCTGGTGTGCCCTGTGGTGACGTTTTTTATTGCCTTGTTGCTGTGATTGCTATATCCATTTCACTCTTCAGAGGGTGTGTTTACGTGTGGGGTATTATTCTATCTGGCAAATTCTGGGACTACTGTTTATGGGGTGATGGTGGCAGGATGATCATCAAATTCAAAATATGCCCTTTTAGGGACCATGCGGGCTATGGCACAAAGTATTTCATACGAAGTGAGAATAGCATTAGTGCTGTTAAGATGTGTTTTCATGTCGGGGTCAATGCATCTTCAATCCGTGAAGTTGTTGTTTATCATGGGTGCAATTTTACCTTTTTTTGTGGTGTGATTAATTTCTATGTTAGCAGAAACTAATCGTGCGCCATTTGATTTTGTAGAGGGCGAATCAGAGCTGGTTTCAGGTTTTAACGTGGAGTATAGTAGTGGGGGTTTTGCCCTTATTTACATAGCAGAGTACTCTAATATGTTGTTTAACAGCTTGTTCACATGTGTGATATTTTTGGGTACAAGGGACGCAATAATGGTTGGACAGGCCTGAATTTTTCTTTTTTTTTTCTTGTGAGCTCGTGGGACTTTTCCTCGTTTTCGATATGACATACTAATAGGATTGGCTTGAAAGACTTTTTTATGTATTGTTTTAGGGTTGAGTTTATTTACTACTATAATAATTTATACTTTataATTAGGCGGTTTGAGGGCCCTTTAAGAGTTTTGGGGGGTTTTACTTTAATTTCTGGTTTGATCATAGTAGTCTCAACTGATAGGCACCTAGCTGCATGGGTTGGGATAGAAGTAAATATGCTTGGGTTTATGTGCCTTTTGAGTGTTAAATCCGTGTTAAACATGCGTGTCTTGATTAATTATTTTGTTTTTCAGAGACTTGGCTCGACTATATATTTGTTTGGGTCAAGTGTTATTTTGTTTAATATTGCTTTAGGGTATTTTTTAATTCATCTGGGACTTCTTTGCAAAGCTGGTCTTTTTCCTTTTTGGGTGTGGGTTCCTTCTGTAGTCAACTCTAGGGGCTGATTTGTTAGCTATCTATTATTAGGGATTCAAAAAGTTGGGCCTTTATTTTTGGGTGTGTGGTCCCCTTGCAGAGAGTTTTTATATTTTGTAATTTTTGCTATAAGGGCTTTGGGCGGTTTAGGCGGGTGTATCCAGAATTCTTATCGTGATGTATTGGTGTATTCTTCTTTTGTCCATAGTGCGTGAATGCTGGTATGTTTAATTGAGTCTCAGAATTTATTTCTTTTTTATGTTGGAGCTTATCTTGTACAATTAGGTTTAGTTGTTTACTACTTGTGGCGCAGAAATGCAAGCTCTGTAAAGAGAGGGAAATGATCCCTTATAGTAGCAAGGTGTTTAATAAGCTTGAGGGGGTTGCCCCCATTAGCCGGGTTTGTGGTGAAGATAACTGTTGTTTTTTGCGTTGACAAATTAATTTTGTTATTTACATTAGCTGGTTCTATTACGGCCATATTTTATTATTTGAAAGCTGCAAATAGCTCCATTGTTAAATTATTAAATGATGGGGGCGTTTTTCTCTCTTTTACTTTTGGTTTGTATGCTTGAATTTATTTATTGGGGTGCTTGCTTTTGTAATAATCTGTATCTATCCTTTGGTTGGTTGTGATGATGGGTGTTTGTtttatgttatctataatgCTCATGTTATCTATGACGGGGCAGTGGAGTCGTGAAAAGGTTTCCCCCTATGAGTGCGGGTTTGATCCGATTCTTAGGGCCCGTAGGAGGTTTTCTTTGCGCTTTTTTCTGCTTGGCGTTTTGTTTTTAGTGTTTGATGTGGAAGTGGTTATGGTTGTTCCACTTTTGTTTGTATTGTACGGGGGGGTGAAGGTAGTGGGCCTTGTGTGTTTAGTAGGGTTCTTACATGTTCTTACTATTGGGTGCCTCTATGAGCGTCGCGACGGGTCGATGGATTGGATTAGTGAGGTGGTTATTGGTCTTGTTATATGTATACTTTTTTTAGGCTTGCTAGGTAGCTTAGAGTTATCAATTGCTGGCTTGTCTTTACTAGGTGCAATAgcgATGTTATCTTTATTTTTATGCGCTCAATACTCTGAGTTAATTGGATTTTTTAATTTGGACTTTCCAGGGCAGGCCTTAGTAGTTCTTAGAATTTATATTAGATTTTTAATGGTGTTGGGCAGGGCCGCGGTTTCCCGTTTTAGTGCATTTAATAGACTTATTACTTGTATCGGTGTTTTGTTAGTTTGTGCTTTTAGTGTGAGGGCCACTTTCTTCTTCTTCGTTTTTTTTGAGGGGGTTTTGTTTCCTACTTTAATGTTGATTGTAGGATGGCGGTTACAAGCAGTTGTTTATATAGTTATTTATACTGTTATAGGGTCACTCCCACTTTTGTACGGGTTTGGGAAGTTATACTTTAATTACAGTGATAATTTATTTTTGGAGTACTTTTTGGATAAAAGAATTTTGAGTTTTAGTTGGCTTTATTTGTTAGCGTTTTTAGTTAAGCTTCCAGTTTTCCCCTTGCATTTATGATTGCCTAAGGCTCATGTAGAGGCTCCAGTTGCCGGTTCTATAATTTTAGCAGGCCTTTTGCTTAAGTTAGGGGGTTACGGGATTATTCGTTTAAGAGGCCTTCTTGTTATCAAAAGAATTAGAATAGCTATACTGGTAGTAATAGTTAGGCTTTTTGGAGGGATTCTTACAAGTATGGTTTGTTTACGTCAGACAGATTTTAAATCCTTAGTGGCTTATTCCTCTGTTGGACATATAAGTTTTGTTTTAGTCTTATTGAGTAATACTTTATGGGGGCTTATAGGGGCGATGTTGGTTATAATCGGGCATGGGCTGTGCTCTTCTGGTTTATTTTCTTTGGTTAATGTTTTTTATCTTAGAAGTCGCTCTCGTTTGTTGGCAATAAATAAGGGATTTTTAATACTTAGCCCTTGTGTCGCTTTGTTGTGTTTTCTGTTGAGGGTCAGAAATATAGCCAGCCCACCTAGTTTGAACTTATTTGGAGAACTTTTTATTTATATAGCGGGTGCTTCTATAAATATACTGTTTTTTCCTTTATTAATGTTGTTGAGATTTTTGAGCGCTTGCTATAGGCTTTATATTTATATCAGCTCCCAACACGGCAAATGTATAAATAGACTAGACTCACGAATAAGTATAATAGACATTTCGGTGTTGACTTTTCATTGAATGCCTTTAAATTTTTTGTTTGTAGTTATTCCATAGGTGCGCAGAATACATTTGATTACGATTTTCTTAGGGATGGAGTTTAGAGCGCTTGGCCTGTTTATCGTTGGGTCTTTATCGGCGTACAATAGTCTGTTTATTCTACTACTTGTAATTTGTACTAGGGTGTCTGAAGCAGCTATTATGCTGTCTTTGATGGTTATAATGACTCGTTTGTACGGAAATGATCGATGTTTGAGTTTGATGACTGATAATTTAAAGTTAATGAAGTTTTAGGTTGTATTTTTATGGTTTTAGGATGGGGTGTAATAAGTATAATCCCCTTTAGCTCTTTAGTTCTTGTTGACTATAGAATTTGATTATCTAGAAATTTGTCGGTGAATTTAACATTGCTGTTAGATCAAGTTAGAGGGTTGTTCATAGCTACGATTTTTTTGATTTCGGGGTCTGTTTTAATTTACTGTTCTTGGTATATGGCCGATGAAATTTATTTTTTGCGTTTTATTTATCTTGTTGTATTTTTCGTTCTATCTATGATATCCCTAATTATAATTCCTAATTTAATTGCTCTTCTGCTGGGATGAGATGGGCTTGGTATTACCTCTTTTTTATTGGTGGTTTATTACCAAAATAATAAGTCTTTGGGGGCAGGCATAGTCACAGCTTTGACTAATCGAGTTGGAGATGCAATCCTTTTATGTATCATTGGCGTATTTGCTAGGGAGGGAGGATGAATCCTATTTGAGTTTTTACCTAGAATAAGGTATTTTGTCCCTTTTCTTTTAGTTATAGCTGCTGTTACTAAAAGGGCCCAAGTGCCCTATTCGGCGTGGTTGCCTGCTGCAATAGCTGCCCCCACCCCTGTTTCTGCACTAGTTCATTCCTCTACTTTGGTCACAGCTGGGGTTTACCTTTTGATTCGTTCTTACCCCCTTCTTTCTCAAAGATCTTTAAGGGTGTTAAAGTGTCTTAGACTTTTCACTTTACTAATGGCTGGGAGGGTGGCCCTTGTTGAGGTGGATTTAAAAAAGATTGTAGCATTATCTACTTTAAGCCAATTGAGAATAATATTATTCGCTATTTCAATTTGTTTACCAAAAGTGGCTTTTTTCCATCTTATCACTCATGCTATGTTTAAATCTCTTTTGTTTTTAAGTACCGGGGTTGTGATTCACACAAGGTTAAAATGGCAGGATATTCGCTTTTTAGGGAAAAACTGAGCTCGTTTGCCCGTTAGAATGAGTTGTGTCACTGCCGCGAGTCTTTCTTTGTGCGGGATGCCTTTTTTGAGAGGGTTCTATTCAAAAGATTTGATTATTGAATTTCAAGGCGGGGATTTGGTTATTTATTTTATACTAATTGTTGGAACTTTATTTACCTCTTGGTACTCCCTTCGTATATTTAATTTGTTTTTGAGTAGAAATAAGAGTGTTAGTCCTGTGGTTCACGCAGAAGAAGCCAGGAGTGTTAAATTTGCTTACAGGGGCTTATTGATTAGCTCTGTGATTATAGGGTTTTTATTAGTTAACTTAGTCTCAGACCTTGATCTCACGGCTATGGTGAGTAATGTGGAAAAGTTTGTTGTAATATTACTAGTGGTGGCTATTATCATTGAGGTTTTTGCAGGATGAAAACGGAAAACCAAAGCGGGTTATGGCTATTTGGCTAGTATGTGGCATTTTAAACTGTTACAATTTAGCCCTAGTGCGGGTTTAAAGCTAGCTAGTCTTATTACAGTTAGAATGGAGAAAGGATGGTTAGAAAAAGTTGGGCCCCAAGGAAGAGTTCAAACGTTGGGTTTAATTAATCAGTACCATTTTTTATTTGTGTTGCTCTTTAGGTTATTTATTGTAATTATTTTGTTCTTGTAATTGTTAGAAACATTCTTCTTTTTCATTTCCTGTTTTGTATGCATGTTGAGGATCGGGGAGCCTTTGTTTATGGGTTTGGCTTTACTTGTTGTATCCCTTATTATTTCAATTTTGTTGGGGTTAGAAATAGGGAGTCTTGTGGGTTATTTCGTTTTTTTAATCTATATTGGTGGATTAATAGTTTTGTTTGGATATGTGCTTAGAATTTTCCCAAATCAGCGTTTTGGGGCCCCTGTATTAGTTGTTAAACTATTATTATTTTTATTAGGATTTGTTTCAGTTTCTCATAAAAATAAAAGAGATCACTTTTTGAGTTGGGGGGATTTTGGCTCGATATACCTGTTTGTTGCGTTTCTTCTTCTTTTTGTATTGTTGTTAGTTGTTGCTTTTTGTAAGAAGCGTCGTATACCACTCCGCACGGTG"/>
                        <sequence id="seq_Bathymodiolus_japonicusAP0145601" spec="Sequence" taxon="Bathymodiolus_japonicusAP014560" totalcount="4" value="GTGTTGTTAGATTTGTTATCAGGTTTCGACtcttttTCTTATAATCTAAGATGATCGTCATTTTTACGTatcTTAAGTTTTTATTTTATCTTGATCTTGGCCAGCACTTTGTTTTTACCTTTTACCAAGGGGTTAGCTGTTAGTTGGAGTATGTTCAAAAGTTCAACTGGCATGAATTTATCAGGATTTCCATTAATTGTTTCTTCCCTATTTATTTTTTTAATAAGAGTGAATATAATGGGTTTGGTGCCTTTCTCTTTTAGTGTGACGTCTCATTTAAGTTTGGGCCCAGCTTTAGCTTTTTTAATGTGGGGCTCTTTATGAGTCTCAGGACATCGAGTTAGATCTAAGCAAAATTTAACTAGGTTGGTGCCAAGGTTTCCAATGTTTTTAGTTCCTTTTTTGTTATTAGTTGAAATTGTTACTATTAGTTCTCGTCCGATTACGCTTGGCTTTCGATTAATAATTAATATTATTGCGGGGCATTTAATCTTGTCTATGGGATCTAATGTTAATAGATTCATTTCTTTAGGTCCTTTTTTTGGTGCAGTTTATTTTTCTTTATTTGCAATAGGATTGGCGGCGGAATTAGCTGTAGGCCTAATTCAAGCTTTCATTTTCTGCTCTTTATTGAGTCTTTATACTAATGATCATGCCAATTAATGATCGGGAATAATTGGTACAAGTTTGAGTATGTTGATTCGTATTGAATTGGCTCGTCCTGGGAGTggaTTTTTAGGTGATGATCAGCTTTATAATGTTGTAACTCATGCATTGGTTATAATTTTTTTCATGATGCCTTTGATGGTGGGTGGTTTTGGAAATTGGCTACTTCCTTTGATAATAGGTTCAATTGACATAATCTTTCCTCGTTTAAATAATTTAAGGTTTTGGTTCTTACCAGCTTCTCTCTTTACTCTTTTGTTGTCTACTTTTATTGAGAGAGGTGCTGGAACTGGTTGAACTTTGTACCCACCCCTGTCTTCCTACACTGGACACAGGGGCCCAGCTGTGGATATATCTTTATTTTCTTTACATTTAGCAGGTGCTTCTTCTATTGGTGGTTCAATTAATTTTTTAACTAGGATGAAGAATATGTCTGTAGAAAGAATACGAGGGGAGCGGATAGTTTTATTTGTTTGATCTATGGCTGTAACAGCAGTTTTACTATTAGTTTCTTTACCTGTATTAGCAGGAGGAATTACTATGCTGATTTTTGATCGTCATTTCAATACTTCTTTTTACGACCCTAGAGGTGGTGGAGATCCAGTTTTATACCAACATTTGTTTTGGTTTTTTGGGCACCCAGAAGTCTACGTTCTTATTTTACCAGGATTTGGAATAGTGTCTCATGTAGTTGCTCATTGTGCAGGAAAGGATGAAGTGTTTGGTGTGCTAGGAATAGTTTATGCTATGGTTTGTATCGGTGTCCTTGGGTTTATTGTTTGAGGCCATCATATATTCACTGTAGGAATAGATGTAGACTCTCGAGCTTATTTTACTTCAGCTACAATAATTATTGCTGTGCCAACTGGAGTTAAAGTGTTTAGTTGATTGGCTACTTTAAATGGAGGAAACTTGTTACATGAGCCTGCACTTTATTGGGCGGTTGGTTTCATCTTCCTTTTTACTGTTGGGGGTCTTACTGGTATTATGTTATCAAATTCTTCTCTTGATGTGGCGTTGCATGACACTTATTATGTTACTGCTCATTTTCATTATGTCCTTTCTATAGGGGCAGTATTTGCCCTATTCTGTGGGTTTTTTCATTGATTTCCTTTATTCTATGGGTATTGTTACCATGAACGTTGAAGCAAAGCTCATTTTTTTATCATGTTTATTGGTGTAAATATCACTTTTTTTCCTCAACATTTTTTAGGCTTAAGAGGAATACCTCGTCGTTATTCTGACTATCCAGATTGTTTTATAAAATGGCATGTAGTGTCATCTTTAGGTTCATGATTGAGATTTGTTAGTGTTTTATACTTTCTTTTTATTGTGTGGGAAGCTTTGGTAAGACAACGAGGTGTTGTTTGTAAAAGAAATCGACCTGGGGCTATTGAATGAAGGGAGTGATGTTGTCCTTTGATGCCATTATGAGGTAGTTTTAGGTTTCAAGATTGTTATTATCATATTGGGGAGTATCTTGGTTTGTTTCATGAGGGCGTGATGTGTCTTATAGTTTTCATTTTGTCTGTTGTGCTGTATGGAGTAGGTTGGGTTTTTTCTTCGGGAAGAAGGTTTCGTTATTTACGTGAGGCACAAGCGGTAGAAACAGCATGAACCATTATTCCTAGGGTGTGTTTAGTTTGTGTGGCTATCCCTTCTATACACTTATTGTATGTAATAGATGAAATTGGTAACCCTAAATTCTGTTTTAAAGCAATTGGTCATCAATGGTTTTGATCGTATGAGATGGAAGATGTGCTAGGATTTGATTCTTTTATGGAGCGGGAAATAGATAGGGGTTATCGGTTATTGGATGTAGACCAACGGATGGTTGCGCCGGCTAATACCGGAATTCGGTGTATAGTAAGAAGGGCAGATGTCATTCATTCCTTTGCCCTCCCTGGTTGCATATTAAAAGTAGACGCGATTCCAGGCCGTGTTAATGAAGTTCCTATAACTGTAAACATGTGTGGAGTTCTTTATGGTCAGTGTTCTGAGATTTGTGGAGCAAATCACAGGTTTATGCCCATTGTAATTGAATTCATTCATCCGCGAGTGTACAATTTATGGGTAGAGTCTTTTGACATC------------------------ATGCCACGTAATGCTTTTTATTTGGTCGGGCCAAGCCCGTGGCCTGTTTTTACTTCTATAGGAGCTTTTTGTATGGCAGTAGGTTTTGTTTCTTGATTTCATAAGCATGGCTACGTTCTTTTATTAGGTGTGGTTGTGTTAATTCTTTCTTTAAGTCAATGGTGGCGTGATGTCATGCGTGAAGGTGATTTAGGTTTTCATACTTCATATGTTGTTAAAGGTTTGCGGGATGGATTTATCCTTTTTTTGGTCTCAGAAATTATATTCTTCTTTTCTTTATTTTGAGCTTTTTTCCACATAAGTTTAGCCCCTGATATTTCAATGGGGTGTATATGACCTCCCAAAGGTTTGGAGACTTTAGACCCTATAAAAGTACCATTATGTGGAACTACAGTACTAGTTGGTTCTGGCGCGTCCCTTATGTATTCTCATGCTGCTATTCGTGCAGGTTTTAATACTCACGCAGTTTTAGGAACTTTTTATACTATTGTGTTAGGTTTGTTTTTTACACGATTACAAGGATACGAATATTATTGGGCTAGGTTTACTATCGCTGATAGTGCTTATGGGAGTTTGTTTTATATTATGACCGGGTTTCATGGCCTTCATGTTATGTTTGGAACAGGGTTTTTACTTGTAAGCTTAGTTCGTTTGATACGTAATCGGTTTACCCCACGCAACCATTTTGGGTTTATGGTGTGTTCTTGATACTGACATTTTGTTGATGTCGTTTGAATTGGTTTATATTTAGTTGTTTATTGTTGGGGTAGTTAACCTTTACGCAAACAGGATAGAGTAATAAAAATTTTAAATAATAGATTATATGATTTGCCTGCGCCTGTTAATTTAAGGGTTTGATGAAATTTTGGGTCTTTGTTAGGCTTATGCTTGGTTATTCAAATTGTTACAGGTTTTATTTTAAGCGTCCATTATACGGCCCACACAACTATGTCATTTGATTCGCTTATTCATGTGGTTCGTAACGTAAATAATGGTTGGTTAATTCGTGGGATACATGCTAATGGTGCGTCTCTTTTCTTTGTTTGTGCTTATTTTCACATTGGTCGTGGTTTGTATTATGGTTCTTATAAGTCTCGTATGGTGTGAAATGTAGGGGTAATTTTGCTTTTTCTTCTGATAGCTACTGCTTTTTTAGGTTATGTCCTCCCTTGAGGGCAGATGTCTTATTGAGGGGCAACTGTTATTACAAAACTAGTAACTGCTGTGCCTTATGTTGGTAACATAATTTTGTATTGAATTTGGGGTGGTTTCACAGTTTGTAATGCCACCTTGGTGCGATTTTATTCTTTTCATTTCACTCTTCCATTTGTTATAATTGTTTTTAGTGTTCTTCATTTGCTTTACTTGCATGAAGAAGGGGCCAATAACCCGTTGGGGGTTAGTGCAGATGTGGCTTTGGTGCGGTTTCATCCTTTTTACACATATAAGGATGCAGTAGGATTCTTTATTTTGTTTTTTGGTCTTTTATTTTTAGCTTGTTATTTTCCAGACCTTTTAGGAAATGTGAATAATTGAATTCCTGCAAATGTAATAAACACTCCCCTTCAAATTGAGCCTGAGTGATACTTCTTATTTGCTTACTCTATTCTTCGTGCAATCCCCAATAAAACTGGCGGAGTTGCTGCTTTGGTGGCATCAGTTTTAATTTTATTTCTTATTCCTAGGTTGCACACCGGCCAGTTCCGTTCCAATAGGTTTTATCCTTTAGGTCAACTTTTCTTTTGGCTCTTTGTTTTAGTTTGAGTAGGTTTAACATGACTTGGGGCTTGTCCGGTGCAGCACCCTTATGATTCTTTGGGGTACTTTTTTACTTTCCTCTATTTCTTTTTTATTATGCTGATCCCTATAAGACAAGGCATGTGGGATTGGTTAATTAAAATGCAAGTTATCAGCTTTATTTTACCAGGAGTTTTTGGTTTATTAGCAGTAGGATGATTTACATTAGTTGAGCGTAAAGTGTTAGGTTACATTATAACTCGTAAAGGCCCCAATAAAGTGGGACTTTTAGGGTTAATGCAACCAATAAGTGATGGGGCTAAACTATTTTCTAAAGAACTGGTTGTGCCAATATATAGGAATTTTGTTCCATTTCTGGTGTGTCCTGTGGTGACGTTCTTTATCGCCTTGTTGCTATGATTGCTTTACCCATTTCACTCTTCAGAAGGTATATTTATGTGCGGGGTATTATTTTATTTGGCAAATTCTGGAGCTAACGTTTATGGGGTAATGGTGGCAGGATGATCATCAAATTCAAAATATGCCCTTTTAGGGGCCATGCGGGCTATGGCACAAAGTATTTCATACGAAGTGAGAATGGCATTAGTACTTTTAAGATGTGTTTTTATATCAGGGTCAATACATCTTCAATCCGTGAAGTTGTTGTTTTTTATGGGTGCAATTCTACCTTTTTTTGTGGTGTGATTAATTTCTATGTTAGCAGAAACTAATCGTGCACCATTTGATTTTGTAGAGGGCGAATCAGAGCTGGTGTCAGGTTTTAATGTGGAGTATAGTAGGGGCGGGTTCGCCCTTATTTTCATAGCAGAATACTCTAATATGTTGTTCAATAGCTTGTTTACATGTGTAATATTTTTGGGCACAAGTGACGCAATAATGGTCGGGCAGGCATGAATTTTTCTTTTCTTTTTTTTGTGGGCTCGTGGAACTTTTCCTCGTTTTCGATACGATATGTTAATAAGGTTGGCTTGAAAGACTTTTTTATGTATTGTCTTGGGGTTGAGTTTATTTGTTTCTATAATTATTTATATTTTataattaggcggtttgagggccctttaATAGTTTTGAGGGGTTTTACTCTAACTTTTGGTTTGATTATTATAGTTTCAACTGATAGCCACATGACTGCGTGGGTTGGGATAGAAGTAAATATGCTTGGGTTTATATGCCTTTTGGGAATTAAATCAGTGTTAAATATGCGTGTTTTGATTAATTATTTTGTTTTTCAGAGACTTGGTTCAACTATGTATTTGTTCGGTTCAAGCGTTATTTTGTTTAATATTGCTTTAGGGTACTTTTTAATTCATTTAGGACTTCTTTGCAAAGCTGGCCTTTTCCCTTTTTGGGTATGGGTTCCTTCTGTAGTAAATTCTAGGGGTTGACTTGTTAGCTATCTATTATTAGGTATTCAAAAAGTTGGGCCTTTACTTTTGGGTGTGTGGTCTCCTTGTAGGGAATTTTTATATCTTGTAATTTTTGCCATAAGGGTTTTGGGTGGTTTAGGCGGGTCTATTCAGAACTCTTATCGTGATGTATTGGTGTATTCTTCTTTTGTTCATGGTGCGTGAATGTTGGTATGTTTAATTGAGTCTCAGAATTTATTCTTTTTTTATATTGGAGCTTATCTTGTACAATTAGGTTTAGTTGTTTACTATCTGTGGTGCAGAAATGCAAATTCTATAAAAAGAGGAAAATGGTCTCTTATAGTAGCAAGGTCTCTAATAAGTTTGAGGGGGTTACCTCCATTAGCTGGTTTTGTGGTAAAGATAGTTGTTGTTTTTTGCGTTGATAAATTAATTTTGTTATTTACATTAGCTGGTTCTATTATGGCCATATTTTACTACTTGAAAGCGGCAAATAGCTCTATCGTTAAATTATTAGATGATGAGGGCTGCTTTCTCTCTTTTACTTTTGGTTTATATGCTTGAATCTATTTATTGGGGTGTCTTTTCTTGTAATAATCTGTGTTTGTTTTTTGGCTGGTTGTGATAATGGGTGTTTGTTTTATGTTATCTATAATGctcatgttatctatgacgGGGCAGTGGAGTCGTGAAAAGGTTTCCCCCTATGAGTGTGGGTTTGATCCAATTCTTAGGGCCCGTAGGAGGTTTTCTTTGCGGTTTTTCTTACTTGGTGTGTTGTTTTTAGTGTTTGATGTGGAAGTGGTTATGGTTGTTCCACTTTTGTTTGTATTGTACGGAGGGGCGGAGGTAGTGGGTGTTGTATGTTTAGTGGGGTTTTTACATGTGCTTACTATTGGGTGTCTTTATGAGCGTCGTGATGGGTCCATGGATTGGGTTAGTGAAGTGATTATTGGTCTTGTTATATGTATACTTTTTTTAGGTTTGTTGGGTAGATTAGAGTTATCAATTGCTGGATTGTCTTTATTGGGCGCGATAgcgATGATATCTTTATTTTTGTGCGCTGAGTACTCTGAGTTAACTGGAGTTTTTAATTTGGATTTCCCAGGGCAGGCTTTAGTAGTCCTTAGAATTTATATTAGATTTTTAATGGTGATGGGCAGGGCTATGGTTTCTCGTTTTAGTAGGTTTAATAGCCTTATTATTTGTATTGGTGCTTTGTTAATTTGTGCCTTTAGTGTGAGTGCCACTTTCTTCTTTTTCGTTCTTTTTGAGGGGGTTTTGTTCCCTACTTTACTGTTGGTTGTAGGGTGGCGATTGCAAGCAGTTGTTTATATGGTTATTTATACTGTTATAGGATCACTTCCACTTTTGTACGGGTTTGGGAGTCTATATTTTAATTATAGTGATAATTTATTTTTGGAGTACTTTTTGGACAAAAGAATTTTGAGTTTTAGTTGGCTTTATCTGTTAGCGTTTTTAGTTAAGCTCCCTGTTTTTCCTCTACATTTATGATTACCTAAGGCTCATGTAGAGGCTCCAGTTGCTGGTTCTATGATTTTGGCAGGCCTTTTGCTTAAGTTAGGGGGTTACGGGGTTATTCGTTTAAGAGGCCTTCTTATTATTAAAAGAATCAGAATAACTATATTAGTGGTAATAGTTAGGCTTTTTGGAGGAATTCTTACAAGTATGGTTTGTTTACGTCAGACAGATTTTAAATCTTTAGTAGCTTATTCTTCTGTTGGGCACATAAGTTTTGTTTTAGTTTTATTGAGTAATACTTTATGGGGGCTTATAGGGGCCATGCTAGTCATAATTGGGCATGGTTTATGTTCCTCTGGCTTATTTTCTTTGGTTAATACTTTCTATCTTAGAAGTCGTTCTCGCTTGCTGGCAATAAATAAGGGGTATTTAATACTTAGCCCTTGTGTAGCTTTGTTGTGCTTTTTGCTGAGGGTTAGAAATATAGCTAGCCCACCCAGGTTGAACCTATTTGGAGAACTTTTTATTTATATAGCAGGTGCTTCTATAAACATGTTGTTTTTCCCTTTATTAATGTTGTTGAGGTTTTTGAGTGCCTGCTATAGGCTTTATATTTATATTAGTTCCCAACATGGTAAATGTATGAATAGATTAGACTCACGTACAAGTATAAGAGATATTTCGGTGTTGGCTTTTCATTGAATGCCTTTAAACTTTTTGTTTGTAGTTATTCCATAGGTGCGTAGAACACATTTAATTACGATCTTTCTAGGGATGGAGTTTAGTGCACTTGGCGTTTTTGTGATTGGATCTTTATCGGCGTACAACAGTTTATTTGTTTTATTAGTTGTAATCTGTATTAGGGTATCTGAAGCAGCCATTATGCTGTCTTTGATGGTCATAATAACTCGTATGTACGGAAACGATCGATGTCTGAATCTAATAACTGATAATTTAAAGTTAATGAAGTTTTAGGTTGTATTTTTATGGTTTTAGGGTGGGGTACTATAAGTATAGTTCCCTTTAGCCCTTTAGTTCTTGTTGACTATAGAATTTGATTATCTAGAAATTTGTCAGTAAATTTGACATTATTGTTAGATCAAGTTAGGGGGTTATTTATAGCTACCATTTTTTTGATTTCGGGGTCTGTTTTAGTTTATTGCTCTTGGTATATAGCGGATGAAATTTATTTTTCGCGTTTCATTTATCTTGTTGTACTTTTTGTTTTATCTATAATATCCTTAATTATAATCCCTAATTTAATTGCTCTTTTACTGGGATGAGATGGACTTGGTATTACCTCTTTTTTATTGGTGGTTTATTATCAAAATAATAAGTCTTTGGGAGCAGGCATAGTTACGGCCCTGACTAATCGTGTCGGAGATTCAATCCTCTTATGTATTATTGGTGTGTTTGCTAGGGAGGGAGGGTGAGTATTATTTGAGTTTTTACCTAGTATAGGGTATTTTGTCCCTTTTCTTTTAGTAATAGCAGCTATTACTAAAAGAGCTCAAGTGCCTTATTCGGCGTGGTTGCCTGCTGCAATAGCTGCCCCTACCCCTGTTTCTGCATTAGTTCACTCGTCTACTTTGGTTACAGCTGGGGTTTATCTTTTGATTCGTTCCTACCCACTTCTTTCTCAAAGATCTTTAAGGGTGCTAAAGTGTCTCAGGCTTTTTACTTTACTAATAGCTGGGAGGGTGGCTCTTGTTGAGGTGGATTTAAAAAAGATTGTAGCATTATCTACTTTAAGCCAGTTAAGAATAATATTATTTGCTATCTCAATTTGTCTACCAAAAGTAGCTTTTTTTCATCTTATTACCCATGCTATATTTAAGTCTCTTTTGTTTCTAAGTGCAGGGGTTGTGATTCACAGAAGGTTAAAATGACAGGATATTCGTTTTTTAGGAAAAAATTGAGCGCGGTTGCCAGTCAGGATGAGTTGTGTTACTGCCGCGAGTCTTTCTTTATGTGGCATACCCTTTCTGAGGGGGTTTTACTCAAAAGACTTGATTATTGAATTTCAAGGTGGGGATTTGGTTGTTTACTTTATAGTAGTTGTTGGAACTTTATTTACCTCTTGATATTCCCTCCGTATATTTAATCTGTTTTTGAGTGCAAATAAGAGTACTAGTCTTGTAACTCACGCGAAAGAAGATAGGAGAGTTAAACTAGCTTACAGGGGTTTATTGGTTAGATCTGTGATTATAGGTTTTTTATTAGTTAACTTAGTTTCAGACTTTGATCTCATGGCTATGGTGAGTAATGTGGAAAAATTTGTTGTAATATCATTGGTGGTTGCTGCCATCATTGAGGTTTCTGCAGGATGAAAAAGGAATAAAAAAGTAGGTTATGGTTATTTGGCTAGTATATGGCATTTTAAGCTGTTACAATTTAGTCCTAGTGCAGGCTTAAAGTTAGCTAGTCTTATTACAGTTAGAATGGAGAAAGGGTGATTAGAAAAAATTGGCCCTCAAGGAAGAGTTCAAACTTTAGGTTTTAGTAACCAATACCATTTTTTAACTGTGTTGCTTTTTAGGCTATTTCTTGTGATTATTTTGTGCTTGTAGTTGTTAGAAACATTTCTCTTTTTTGTTTCTTGTTTGGTATGCATGTTAAGGATCAGAGAGCCTTTGTTTATGGGTTTGTCCCTATTCGTTGTATCTTTTATTATTTCAATTCTATTAGGGCTGGAAATGGGTAGCCTTGTGGGTTATTTCGTTTTTTTAATTTATATTGGTGGATTAATAGTTTTGTTTGGATATGTGCTTAGAATTTTTCCGAATCAGCGGTTTGGGGTCCCTGTATTGTTTGTCAAATTATTATCAGTTCTATTAAGATTCGTTTTGGTTTTTCATAAAAATAAGGGAGACCAGTTTTTAAGTTTGGGGGATTTTGGCTCGATATACCTGTTTGTTGCGTTTCTTCTTCTTTTTGTATTGTTGTTAGTTGTTGCTTTTTGTAAGAAGCGTCGCATGCCTCTTCGCATGGTG"/>
                        <sequence id="seq_Bathymodiolus_securiformisNC03951" spec="Sequence" taxon="Bathymodiolus_securiformisNC0395" totalcount="4" value="GTGCTATTAGATTTGTTGTCAGGTTTTGACtcttttTCTTACAATATGAGTTGGTCATCTTTCTTACGTatcTTAAGCTTTTATCTTATTTTGACTTTGGTTAGTATTTTGTTTTTATCTTTTACTAAGGGTTTAGCTGTTAGTTGGAGTATGTTTAAAACTTCAACCGGCATGAGTTTATCAGGATTTCCATTAATTGTTTCTTCTTTGTTCATTTTTTTAATAAGAGTAAATATAATGGGTTTGGTACCTTTTTCTTTTAGTGTGACGTCTCATTTAAGTTTAGGCCCTGCCCTAGCTTTTTTAATGTGGGGTTCTTTGTGAATTTCAGGCCATCGAGTTAGCTCTAAGCAAAATTTAACTAGGTTGGTACCAAGGTTTCCTATATTTTTAGTTCCTTTTTTGCTATTAGTTGAAATTGTTACCATTAGTTCTCGCCCGATTACTCTTGGCTTTCGATTGATAATTAATATCATTGCGGGGCATTTAATTTTATCTATGGGAACTAATGTTAATAGATTTATTTCTTTAGGCCCTTTTTATGGTGCGGTTTACTTTTCTTTATTTGCAATGGGATTAGCGGCGGAATTAGCTGTAGGGCTAATTCAAGCTTTTATTTTTTGCTCTTTATTGAGACTTTACACTAATGATCACGCCAATTAATGATCGGGAATAATTGGTACAAGTTTGAGGATGTTGATTCGTATTGAATTAGCTCGTCCTGGGAGCggaTTTTTAGGAGATGACCAGCTTTATAATGTTGTAACTCATGCATTGGTTATGATTTTTTTTATAATGCCTTTGATGGTGGGCGGTTTTGGAAATTGGCTACTTCCTTTAATAATAGGTTCAATTGACATAATTTTCCCTCGTTTAAATAATTTAAGGTTTTGGTTTTTGCCGGCGTCTCTTTTTACTCTTTTGTTATCTACTTTTATTGAGAGAGGCGCTGGAACTGGTTGAACTTTGTACCCCCCTTTATCTTCTTATACTGGTCATAGGGGCCCAGCCGTGGATATGTCTTTATTTTCTTTACATTTGGCAGGTGCTTCTTCTATTGGTGGTTCAATTAATTTTCTGACGAGAATGAAGAATATGTCGGTTGAAAGAATGCGAGGGGAGCGGATAGTTTTATTTGTTTGATCCATGGCCGTAACAGCAGTTTTATTATTAGTTTCTTTACCTGTATTAGCAGGAGGAATTACTATGTTGATTTTTGATCGTCATTTTAACACTTCTTTTTATGACCCTAGGGGCGGAGGAGACCCAGTTTTATACCAACATTTGTTTTGGTTTTTTGGGCATCCAGAAGTTTATGTCCTTATTTTACCAGGGTTCGGAATAGTGTCTCATGTGGTTGCTCATTGTGCGGGAAAGGATGAAGTGTTTGGTGTGTTAGGAATAGTTTATGCTATAGTTTGTATTGGTGTTTTGGGTTTTATTGTTTGAGGGCACCATATATTTACCGTAGGAATAGATGTAGACTCTCGAGCTTATTTTACTTCAGCTACAATAATTATTGCTGTTCCAACTGGAGTTAAAGTGTTTAGTTGATTGGCTACTTTAAATGGTGGAAATTTATTGCATGAGCCCGCACTTTATTGGGCAGTAGGTTTCATTTTTCTTTTTACTGTGGGAGGCCTTACTGGTATTATGCTATCAAATTCTTCTCTTGATGTGGCGTTGCATGATACTTATTATGTTACTGCTCACTTTCATTATGTTCTTTCTATAGGTGCAGTATTTGCCCTATTTTGTGGTTTCTTTCATTGATTTCCTTTATTTTATGGGTACTGCTACCATGAACGTTGAAGTAAAGCTCATTTTTTTATTATGTTTATTGGTGTAAATATTACTTTCTTCCCCCAGCATTTTTTAGGTTTAAGTGGGATGCCTCGTCGTTACTCTGATTATCCAGATTGTTTTATAAAATGGCATGTAGTGTCATCTTTAGGGTCATGGCTGAGATTTGTCAGTGTTTTATACTTTCTTTTTATTGTGTGGGAAGCTTTGGTAAGACAACGAGGTGTTGTGTGTAAAAGAAACCGACCCGGGGCTATTGAATGAAGGGAGTGGTGTTGTCCTTTGATGCCATTATGAGGTAGTTTTAGGTTTCAAGATTGTTATTATCATATTGGGGAGTATCTTGGTTTGTTTCATGAGGGTGTGATATGCCTTATAATTTTTATTTTGTCTGTTGTGTTGTATGGAGTAGGTTGGGTTTTCACCTCGGGAAGAAGGTTTCGTTATTTACGTGAGGCACAAGCGGTAGAAACAGCATGAACTATTATTCCTAGGGTGTGTTTAGTTTGTGTGGCTATCCCGTCTATACACTTATTGTATGTAATAGATGAAATTGGGAGTCCTAAGTTCTGTTTTAAAGCAATTGGCCATCAGTGATTCTGGTCTTACGAAATGGAAGATGTGTTGGGATTTGATTCTTTTATGGAGCGGGAGATAGAGAGAGGTTATCGATTATTGGATGTAGACCAACGGATGGTTGCGCCGGCTAATACCGGAATTCGATGCATGGTAAGAAGGGCGGATGTTATTCACTCCTTTGCTCTCCCTGGTTGCATATTAAAAGTCGACGCTATTCCAGGCCGTGTTAATGAAGTTCCTATAACTGTAAACATGTGTGGAGTTCTTTATGGTCAGTGCTCTGAGATTTGTGGCGCAAACCACAGGTTTATGCCCATTGTGATTGAATTTATTCATCCGCGTGTGTATAATTTATGGGTAGAATCTTTTGACATC------------------------ATGCCACGTAATGCTTTTTATTTGGTTGGGCCAAGTCCGTGGCCTGTTTTTACTTCTATAGGAGCTTTTTGTATGGCAGTAGGTTTCGTTTCTTGGTTTCATAAGCATGGTTATGCTCTTTTATTAGGTGTGGTTGTATTAATTCTTTCTTTAAGACAATGGTGGCGTGATGTTATGCGTGAGGGTGATTTAGGTTTTCACACTTCATATGTTGTTAAAGGTTTACGGGATGGATTTATTCTTTTTTTGGTTTCAGAAATTATATTTTTCTTTTCTTTATTTTGAGCTTTTTTCCACATAAGGTTAGCTCCTGATATTTCAATGGGATGTATGTGACCTCCTAAAGGTTTGGAAACTTTAGACCCTATAAAAGTTCCATTATGCGGAACAACCGTATTAGTGGGCTCTGGTGCGTCTCTTATGTATTCTCATGCTGCGATTCGTGCAGGTTTAAATACTCATGCAGTTTTAGGAACTTTTTATACTATTGTGTTAGGCTTGTTTTTTACACGGTTACAAGGATATGAATACTATTGAGCTAGGTTTACTATTGCTGATAGTGCTTATGGGAGTTTGTTTTATATTATAACTGGGTTTCATGGGCTTCATGTTATATTTGGGACAGGATTTTTACTTGTCAGCTTAGTTCGTTTAATGCGTAATCGGTTCACCCCACGCAACCATTTTGGGTTCATGGTGTGTTCTTGATATTGACATTTTGTTGATGTTGTTTGGATTGGCTTGTATTTAGTTGTCTATTGCTGGGGTAGTTAACCTTTACGCAAGCAGGATAGAGTAATAAAAATTTTAAATAATAGATTGTATGATTTACCCGCGCCTGTTAATTTAAGGGTCTGATGAAATTTTGGGTCTTTGTTAGGTTTATGCTTGGTTATTCAAATCGTTACAGGTTTCATCTTAAGCCTCCATTATACGGCCCACACAAATATGTCATTTGATGCGGTTATTCATGTGATTCGAAATGTAAATAATGGGTGGTTAATTCGTGGCATACATGCTAATGGTGCGTCTCTTTTCTTTGTTTGTGCTTATTTTCACATTGGTCGTGGTTTGTATTATGGTTCTTATAAGTCTCGGATGGTGTGAAATGTTGGGGTGATTTTGTTTTTTCTTCTTATAGCTACTGCTTTCTTGGGTTATGTTCTCCCTTGGGGGCAAATATCTTATTGAGGGGCAACTGTTATTACAAAATTAGTGACTGCTGTGCCTTATGTTGGTGATATAATTTTGTATTGAATTTGGGGCGGTTATACAGTTTGTAATGCTACTTTGGTGCGATTTTATTCCTTTCATTTTATTCTTCCATTTATTATAATTGTTTTTAGTGTTCTTCATTTGCTTTACTTGCATGAAGAGGGGGCTAACAACCCGTTGGGGGTGAGTGCAGATGTGGCTTTGGTGCGATTTCATCCTTTTTACACATATAAGGATGCAGTAGGTTTCTTCATTTTATTTTTTGGTCTTTTATTATTAGTTTGCTATTTTCCTGACCTTTTAGGAAACGCGAACAATTGAATTCCTGCGGATTCAATAAAAACTCCACTTCACATTGAACCAGAGTGGTACTTTTTATTTGCTTATTCTATTCTTCGTTCAATTCCTAATAAAGTAGGTGGGGCAGCTGCCTTGGTGCTATCAATTTTAATTTTATTTCTTGTTCCTAGGTTGCATACAGGTCAGTTTCGTTCTAACAGGTTTTATCCTTTAGGTCAGCTTTTCTTTTGGATTCTGGTTGCAGTTTGAGTGATTTTAACATGGCTTGGGGCTTGTTCGGTTCAGTACCCTTATGATTCTTTGGGGTGTTTCTTTACTTTCTTCTATTTCTTTTTTATTATACTAGTTCCTTTAAGACAAGGCGTGTGGGATTGGTTAATTAAGATGCAAGTTATCAGCTTTATTCTACCAGGAGTTTTTGGTTTATTGGCAGTAGGATGATTTACATTAGTCGAGCGCAAAGTGTTAGGTTATATCATGACTCGTAAAGGCCCTAATAAAGTGGGATTTTTAGGGTTAATGCAACCAATAAGTGATGGGGCTAAACTATTTTCTAAAGAAATACTAGTACCAATATATAGGAATTTTGTCCCATTTCTGGTGTGTCCTGTGGTGACATTTTTTATTGCCTTGGTGCTGTGATTACTATACCCATTTCACTCTTCTGAGGGTGTGTTTATGTGCGGGGTATTATTTTATCTGGCAAACTCTGGAGCTAATGTTTATGGCGTAATGGTGGCAGGGTGATCATCAAATTCAAAATATGCCCTTTTAGGGGCTATGCGGGCTATGGCACAAAGTATTTCATACGAAGTGAGAATAGCATTAGTACTGTTAAGATGTGTTTTTATGTCGGGGTCAATACATCTTCAATCTGTGAAGTTGTTGTTTATCATGGGTGCAATTTTACCTTTTTTTGTGGTGTGGTTAATTTCTATGTTAGCAGAAACTAATCGTGCACCATTTGATTTTGTAGAGGGCGAATCAGAGCTGGTATCAGGTTTTAACGTGGAGTACAGTAGAGGCGGGTTCGCCCTTATTTACATAGCAGAATATTCTAATATGTTGTTTAATAGCCTGTTTACATGCGTGATATTTTTGGGTACAAGTGACGCAGTAATAGTCGGGCAGGCATGAATTTTTCTTTTTTTTTTCTTGTGGGCTCGTGGGACTTTCCCTCGTTTTCGATATGATATACTAATAAGGCTGGCCTGAAAGACTTTTTTATGTATTGTTTTGGGGTTGAGTTTATTTATTTCTATAATTATTTATATTTTataATTAGACGATTTGAGGGTCCTTTAATAGTTTTGAGGGTTTTTACTTTAACTTTTGGTTTGATTATTATAATCTCAACCGATAGGCATCTAACTGCATGGGTTGGGATAGAAGTAAATATGCTTGGGTTTATGTGCCTTTTGGGAATTAAATCAGTGTTAAATATGCGTGTTTTGATTAATTATTTTGTTTTTCAGAGATTTGGCTCAACTATATATTTGTTTGGGTCAAGTGTTATTTTATTTAATATTGCTTTAGGATATTTTTTAATTCATTTAGGACTTCTTTGTAAAGCTGGACTTTTCCCTTTTTGGGTGTGGGTTCCTTCTGTAGTCAACTCTAGGAACTGATTTGTTAGCTATTTGCTATTAGGAATTCAAAAAGTTGGCCCTTTACTTTTGGGTGTGTGGTCCCCTTGTAGAGAGTTTTTATATTTTGTAATTTTTGCTATAAGAATTTTGGGTGGTTTAGGTGGGTCTATTCAGAATTCTTATCGTGACGTATTGGTGTATTCTTCTTTTGTTCACGGTGCTTGAATGTTAGTATGTTTGATTGAATCCCAGAATCTATTTCTTTTTTATATTGGAGCTTATCTTGTACAATTAGGTTTAGTCATTTACTATTTGTGGCGCAGAAATGCAAACTCTATAAAGAGGGGGAAATGATCACTTATAGTGGCAAGGTCTTTGATAAGTTTGAGGGGGCTGCCTCCATTAGCTGGTTTTGTGGTAAAGATAACTGTTGTTTTTTGCGTTGATAAGTTAATTTTGTTATTTACATTAGCTGGCTCTATTACGGCTATATTTTATTATTTGAAAGCTGCAAATAGCTCCATTGTTAAATTATTAGATGATGAGGGCATTTTCCTCTTTTTTACTTTTGGTTTATACGTTTGAATTTATTTGTTGGGGTGTTTCTTTTTGTAATAATCTGTGTCTGTCTTCTGGTTGGTTGTGATAATGGGTGTTTGTCTTATGTTGTCTATAATGctcatgttatctatgacgGGGCAGTGGAGCCGTGAAAAGGTTTCGCCTTATGAGTGTGGGTTTGACCCAATCCTTAGGGCCCGTAGGAGGTTTTCTTTGCGTTTTTTCTTGCTTGGTGTTTTGTTTTTAGTGTTTGATGTAGAAGTGGTTATGGTTGTTCCCCTTTTGTTTGTATTGTATGGTGGGGCGGAGGTAGTGGGTGTTGTGTGTTTAGTGGGTTTTTTACATGTGCTTACTATTGGTTGTCTTTATGAGCGTCGCGACGGGTCGATGGATTGGGTTAGTGAGgtgATTATTGGTTCTGTTATGTGTATACTTTTTTTAGGGTTGTTAGGAAGATTGGAGTTATCAATTGCTGGTTTGTCTTTACTAGGTGCGATAGCGATGataTCTTTATTTCTGTGCGCTGAATACTCTGAATTAATTGGAGTCTTTAATTTGGATTTTCCAGGGCAGGCCTTAGTAGTCCTTAGAATTTATATCAGATTTTTAATGGTGATGGGCAGGGCTGTGGTGTCTCGTTTTAGGAGGTTTAATAGGCTTATTATTTGTATTGGTGTTTTGTTGATTTGTGCTTTTAGTGTAAGGGCCACTTTCCTGTTCTTTGTCCTTTTTGAGGGAGTTTTATTTCCAACCTTGTTGTTGATTGTAGGATGGCGGTTACAAGCAGTTGTTTATATAGTTATTTATACTGTTATAGGATCACTACCCCTTTTGTACGGGTTTGGGAAACTATATTTTAATTATAGTGACAATTTATTTCTGGAGTACTTTTTGGATAAAAGAATTTTGAGGTTTAGCTGGCTTTACTTATTAGCGTTTTTAGTTAAGCTTCCGGTTTTTCCTTTACATTTATGATTACCTAAAGCTCATGTAGAGGCCCCAGTCGCTGGTTCTATGATTTTAGCAGGTCTTTTGCTTAAGTTAGGGGGTTACGGGGTTATTCGTTTAAGAGGCCTCCTTATTATTAAAAGAATTAGAATAACTATACTAGTAGTAATAGTTAGGCTTTTTGGAGGGATTCTCACAAGTATGGTTTGTTTACGTCAGACAGATTTTAAATCTTTAGTAGCTTATTCTTCTGTTGGACATATAAGTTTTGTTTTAGTCCTATTGAGTAATACTTTATGAGGGCTTATAGGAGCGATGTTAGTCATGATTGGTCATGGATTATGCTCTTCTGGTTTATTTTCTCTGGTTAATACTTTCTATCTTAGAAGCCGTTCTCGTTTGTTGGCAATAAATAAGGGATACTTAATACTCAGCCCGTGTGTAGCTTTGATGTGCTTTTTGTTGAGGGTTAGAAATATAGCTAGCCCACCTAGGTTGAACTTATTTGGAGAACTTTTTATTTACATAGCAGGTGCTTCTATAAATATGTTGTTTTTCCCTTTATTAATGCTGTTGAGGTTTTTGAGTGCTTGCTATAGGCTTTATATTTATATTAGTTCCCAACATGGAAAATGTATAAATAGACTAGATTCACGTAGAAGTATGATAGACATTTCGGTGTTGACTTTTCACTGAATGCCTTTAAACTTTTTGTTTGTAGTTATTCCATAGATGCGTAGAATACATTTGATTACGATTTTTCTAGGGATGGAGTTTAGTGCGCTTGGGGTTTTTGTCATTGGGTCTTTATCGGCGTACAATAATTTATTTGTTCTACTAGTTGTAATTTGTATTAGGGTGTCTGAAGCAGCCATTATGCTGTCTTTGATGGTTATAATGACTCGTATATATGGAAATGATCGATGCCTTAATCTGATAACTGATAATTTAAAGTTAATGAAGTTTTAGGTTGTATTTTTATGATTTTAGGATGGGGTACAATAAGTATAATCCCTTTCAGCCCTTTAGTTCTTGTTGACTATAGAATTTGATTGTCTGGAAATTTGTCGGTAAATTTGACACTTCTACTCGATCAAATTAGAGGATTATTTATAGCCACCATTTTTTTGATTTCTGGCTCTGTTTTAGTTTATTGCTCCTGGTACATGGCTGATGAAATTTATTTTTCGCGTTTTATTTATCTTGTTGTACTTTTTGTTTTATCTATAATATCCTTAATTATAATTCCTAATTTAATTGCTCTTTTGCTGGGATGAGACGGACTTGGTATTACCTCTTTTTTATTGGTGGTCTATTACCAAAATAACAAGTCTTTGGGGGCAGGTATAGTTACGGCCTTGACTAATCGAGTTGGAGATTCAATCCTGTTATGCATTATTGGTGTGTTTGCTAGGGAGGGGGGATGAGTATTATTTGAATTTTTACCTAGTATGAGGTATTTTGTCCCTTTTCTTTTAGTAATAGCTGCTATTACTAAAAGAGCCCAAGTGCCTTATTCGGCGTGGTTGCCTGCTGCAATAGCTGCCCCCACCCCTGTTTCTGCATTAGTCCACTCGTCTACTTTGGTGACAGCTGGGGTTTACCTTTTGATTCGTTCTTACCCCCTTCTTTCTCAAAGGTCTTTAAGGGTATTAAAGTGTCTCAGGCTTTTTACTTTACTAATGGCTGGGAGGGTAGCTCTTGTTGAGGTGGATTTAAAAAAGATTGTAGCATTATCTACTTTAAGCCAGTTGAGAATAATATTATTCGCTATTTCAATTTGTTTACCAAAAGTGGCTTTCTTTCATCTTGTTACTCATGCTATATTTAAATCTCTCTTGTTTTTAAGGGCAGGGGTTGTGATTCATAGAAGGTCAAAATGGCAGGATATTCGCTTTTTAGGAAAAAATTGAGCTCGTTTGCCAGTTAGGATAAGTTGTATTACTGCCGCGAGTCTCTCTTTATGTGGTATGCCCTTTTTGAGAGGGTTTTATTCAAAAGACTTGATTATTGAGTTTCAAGGCGGGGACTTAGTCATTTATTTTATACTAGTTGTTGGAACTTTATTTACCTCTTGGTACTCCCTTCGTATATTTAATTTGTTTTTGAGTACAAATAAGAGTGTTAGCCCTGTAATTTTCGTGGAAGAAGACAGGAGTGTTAAATTTGCTTATATGGGCTTATTAGTTAGCTCTGTGGTTATAGGCTTTTTATTAGTTAACTTAGTTTCAGACCTTGATCTCATGGCTATGGTGAGTAATGTGGAAAAGTTTGTTGTAATATTATTGGTGGTGGCTGTTATTATTGAGGTTTCTGCAGAATGAAAAAAACAAAACAAAGTGGGTTATGGTTATTTGGCTAGTATATGGCATTTTAAACTGTTACAATTTAGCCCTAGTGTGGGTTTAAAATTAGCTAGTCTTATTACAGTTAGGATGGAGAAAGGGTGATTAGAAAAAGTTGGCCCTCAAAGAAGAGTTCAAACGTTAGGTTTTAGCAATCAATACCACTTTTTATTGAGACTTAGGCTGTTTCTTTTGATTATTTTGGGGAGGTACTTGTAATTGTTAGAAACATTTCTCTTCTTTGTTTCTTGTTTGGTATGTATGTTAAGGATTAGGGAGCCTTTGTTTATGGGATTGGCCTTATTCGTTGTATCTTTTATTATTTCTGTTTTGTTGGGGTTAGAAATAGGTAGTCTTGTGGGTTATTTTGTTTTTTTAATTTATATTGGTGGATTAATAGTTTTGTTTGGGTATGTTCTTAGAATTTTTCCAAATCAGCGATTCGGGGCTCCTGTTTTATTTGTTAAATTATTATTAGTTTTACTAAGATTTGTTTTGGTTTTTCATAAAAATAAGAGAGATCAGTTTTTAAGCTTGGGGGATTTTGGTTCCATATACTTGTTTGTTGCGTTTTTCCTCCTTTTTGTATTGTTGTTAGTTGTTGCTTTTTGTAAGAAGCGTCGTATACCTCTTCGGATGGTG"/>
                        <sequence id="seq_Brachidontes_exustusKM2336361" spec="Sequence" taxon="Brachidontes_exustusKM233636" totalcount="4" value="ATGATATTAGACATTTTCTCTTCTTTTGACATAAACTGTTACAATACTATATCATTAAGATCTGTGTGAGTTATAAGCTTTTTTTTCTTAATTTTTTGTTTGAATAGCAAGGTTTTTAGGTTAAAAATGGTAATTAGATTTATATATGGAGTAGTAAAACGAGTTCAGGGAGGGTATTTTTCTGGGTTCTCCTTAAGCGTTTGTTCCTTGTTTTTTCTAATGGTATGAATAAATATAAATAACATTGTCCCATTTTTTTTTCCTTTAATATGCCATCTTCCCCTGCCGATGTTTTTTGCTTGTTTTTTTTGGGGTATTTTGGTTGTGTCAAGCTTACTTAATAGTTGGGAACAGGTTGTTGCAATGGCAGTCCCCCTAGGTCCTTTAATTCTATCTCCTCTAATAGTTTTATTAGAAACAATTGCTTCTATTGTCCGTCCTATCACTTTAACAATACGGGTGGTGTTTAATTTAGCGGGAGGGCAAGTTATTTTAGGGCTAATTGCTGAGTTAGATAAAAATTTAGGTTTGTTAGCTATGTTAGTGATTATCCTTGTGGTAGTATTAGGTATTGGGTTCGCATTTGAAGTAGGAATCGGGCTTTTGCAATCTTACATCTATTGTATACTGTTGTGCATATACAGTGAGGATCATTCTATGTGAATTTGAAGCGGTTTGGCGGGAGTTGGTTATAGAATATTAATTCGTTTGCATTTGATACATCCTGGTAATTTCTTGTTGAAATCAGATAGTCTATACAACATTGTGACACATGCTTTAGTTATAATTTTTTTCGTAATGCCTTTACTTATTGGTGCTTTTGGTAACTGGCTTATTCCTTTAATAATTGGTGCTATAGACCTTGCTTTTCCGCGTGTTAATAATTTTAGTTTCTGAATTCTGCCTAGTGCCTTTTATTTATTATTATTATCAGGTTATGTGGAAGAAGGAGTGGGGACTGGTTGGACTATTTATCCTCCTTTATCTACTGTAGAATACCATAGAAGCCCTGCGATGGATCTTGCTATTTTATCACTTCATTTAGCAGGTTCTGGGTCTTTAATAGGCGCTATTAATTTCTTAACTTCTAATAAAAATCTCCCTGTTAATAAAATAAAGGGAGAGCGATCTGTCCTGTATGTATGAAGAATCACGGTTACAGCCTTTTTGTTGCTGTTATCTTTACCGGTTTTAGCAGGAGCCATCACTATACTGTTGTTTGATCGTAATTTTAATACCACATTTTATGACCCAATCGGAGGAGGAGATCCTGTGTTATTTATACATCTTTTCTGGTTTTTTGGACACCCAGAAGTGTACATCCTAATTCTGCCGGGGTTTGGTGTAATATCACACGTTACTGCGCATTATGCTGGTAAAGAAGCTCCCTTTGGTGCAACAGGTATAATATATGCTATAATCTCTATCGGAATTATGGGTTTTATTGTTTGAGGGCATCACATATTTACGGTGGGCCTTAATGTAGATACGCGTAACTATTTTGGTTCTGCTACCTTAATTATTGCTGTGCCTACCGGAATTAAAGTTTTTAGGTGATTAGCTACTCTGGCTGGAGGTCGACAAACTTCTAAAACGCCTGTCTTATGAAGTATAGGCTTTATTGTACTATTTACAGTTGGAGGTTTAACAGGGGTCACTCTAGCATCATCTTCATTAGATGTCTCGTTACACGACACCTATTTTGTTACAGCACACTTTCATTACGTGCTATCCATAGGTGCTGTGTTTGCTATTTTTTGTGCCTTTACTCATTGGTACCCTATGTTTTTTGGTTCTAATTTGCATGGTCGTTGAAGAAAAGGACATTTTTTCTCTATGTTTGTAGCTGTTAATTGTACTTTTTTTCCTATGCACTTCTTAGGTTTAAGAGGTATGCCGCGTCGTTATTGCGATTATCCTAATTGTTACGCTAAATGGCATTGATTAGCTAGTTATGGAGCGGTTATAGGTTATATGTCTTTAATATTCTTCATGTTCCTATTGTGAGAAAGAGTTGTAAGTAAACGAGGAGTCGTATTTCATTCTGCTCTCTCAACTGAATTGGAGTGGATAAAACACTTGTTTCCTGTGGTATTGTACGGTTCTAAATATTTTCAAGATGTTATTTATGTGATTGGTGATAATCTTCAAAATTTTTTTCAGTATATAATAATGCTTAGTGTATTTATTCTATCTTTTGTTTTAATTATTATATATCGCGTTTGTACAAGTGTCTGGAAATATCGTTATTTTAAACATAGAGAATTGTTAGAATGGGTCTGGACTGTGATTCCTATAATCACTTTATTTGTGCTATGGTTTCCTTCTACTATAAACCTTTATGATATAAACCATGGCGGCGAGCCTAAATGGTCTTTCAAAGCTATCGGACATCAATGGTACTGATCTTACGAGCTTAAGAAGCAATTATCTATTGATTCTTATATAGATGTGAGTGCTgagagaGGCTATCGTTTACTTGACGTGGATCAGCGTATAGTTGTACCTGCGCTGACACAAATTCGTTTATTAGTGTCTAGTGTGGATGTGTTACACTCCTTTGCCATGCCTGCTTTAATGTTGAAAGTAGATGCAATTCCAGGCCGAATAAATCAACTACCTTTTACGGTAAGACGAACTGGAGTTTTTTATGGGCAATGTTCAGAGATTTGTGGAGTAAATCACAGCTTCATACCAATTGTTCTAGAATTTATTCGTAAGGAAGAGTTTGACCAGTGATTAGTGAAAGTTTGTGAT------------------------ATGGTACGCAATCTTTATTATCGAGTTAGCCCTAGTCCATGGCCTTTTATAGTGTCATTTTGTCTTTTAGATTCAGCTTTAGGGTTAGTGACGTGAATAAGAGGAGATGATTTAATATTTATTGGTGGTTTTTTATTGCTTTTGTGTTGTGTAACTCTGTGATGACGGGACCTACTGCGCGAAGGGGACCAAGGATATCACACAAAAAAAGTGGTTAAAAATTTTCGTGATGGTATAGCTATGTTTATTGTTTCGGAGGTTATATTTTTTTTCTCTTTCTTTTGAGCCTTTTTTCATAGTAGTCTCAGACCAAATATTGAAGTTAGAGGCACTTGACCTCCTGTTGGGCTTCGTATTCCTAATGCTTTTGGGATTCCGATAGTTAACACAGGAATTCTGGTATTAAGAGGAGCTTTTATTAATTATTCACTAGGTTCAGTGCGATGTAATTATGACCACGGCGGGATCGCTGGATTGGTCATGGCAATCCTTCTTTCTTTTATCTTTCTTGCGATTCAATACCATGAGTATCAAGTTAACTCTTTTAGCATAGCTGATGGTATTTATGGTAGTACTTTTTATATATTAACAGGTTTTCATGGCTTTCATGTATTAGCGGGAACTATGTTTATACTCGTCACTCTCGTGCGGATATGGTATGGTCACTTTTTGTCGGATCGATTTTTTGGGTTGCAAGCTTGTGTCTGATATTGGCACTTTGTGGACATTGTTTGAATTGGTGTTTGGGTTTTTTTCTATGTTTGAGGCGGAGGTCCTTTTCGAAAGCGACACTGGTTTTTAAAAATTCTTAGCTATGGACTATATGATTTACCTTGTCCTATCAATCTTAGTGTATGATGAAGTTTTGGCTCAATATTAGGTTTGTGTTTAACTATTCAAATTGTCACAGGTTTTATGCTTTCATTTTATTACGTGCCTCATGCTGATATGGCCTTTGATTCTGTTATTTATATTATACGTAATGTTCATAAAGGGTGGATAGTACGAAGTATCCATTCTAATGGAGCATCTATGTTTTTTATGTGTATTTACATTCACATCGGTCGTGGACTATACTATGGTTCTTATTTAGATAAGGCAGTCTGAAATGTTGGAATTGCTTTATACTTAATGTTAAGCGCAGAAGCTTTTTTAGGTTATGTTTTACCTTGAGGTCAAATATCTTATTGAGGAGCTGTAGTAATTTCTAGAATGTTAACTGCTATTCCTTATGTGGGCCAAACCATAGCTGAGTGGTTGTGAGGTGGTTATGTTGTTAATACTCGTACTTTAACGCGATTTTATTCGTTTCACTTTATCTTACCTTTTTTAATGGTAGTTGTAGTTCTTTTACACTTGTTTTATTTGCATGAAAAAGGTAGAAATAATCCTCTAGGTGTAAGTAGGGACAGAATGCTAATTCCTTTTCATCCTAGATATACAGTTAAAGATATTTTCGGATTTGTTTGTATGCTGTTCGTTCTTATGTTTTTTGTATGTGTGAAACCAGAAATGTTAGGCAATCCTTTAAACTTTATTCCTGCAGATAGAATAAAAACTCCTGTTCATATCCAGCCAGAGTGGTATTTTTTGTTTGCTTATACTATTTTACGGTCTATTCCTCATAAAGCGGGTGGAATTGTAGCAATGTTGGCTTCTATTCTTGTACTGGCTGTTATACCCTTTGTTCATACAGGAAAGTTTCGTGGGCTAGCATATTATCCTATTCATCAAATACTTTTTTGGGCTTTTATCTCTGTGTTTTTAGGTATGACTGCTATTGGAATGCGTCCAGTAATAGAGCCTATTTATACCGTCGGTCAAATTTTAAGAGTGATTTATTTCGGTCTAATCTTATTTATTCCTCTAAGTATATTTATGTGAGATAAGCTAATTTTCGTGGATGTTGTCATAATTGTTTTACCTTTTATTTGCGTATTGTTAGCTGTAGGATTTTTTACGTTATTTGAGCGAAAAGTGTTAGCTGCAATTATAATTCGTAAGGGCCCAAACAAGGTTGGGTATATAGGATTACTTCAACCTTTTAGGGACGCAGGAAAATTGTTTTGTAAAGAGTTTGTTTATCCTAATCGTGCTAATGTCATACCTTTTTTTTTTGCCCCTTCCTTGATGTTGGGAGTATCAATAAGATTGTGAATTTTATATCCTTTAAACTTTGTTGATATAGTATTTGTCTTTGGCGCGCTGCAATTTATGGTAACTGCCGGTGTTAGCGTTTTTGGTGTGATAATGGCTGGTTGGGCTTCCAATTCTAAATATGCCTTACTAGGTTCAGTCCGAAGAATTGCACAAAGAATTTCGTATGAAATCCCGTTTTGTTTAATTCTTTTTTCTGTAGCCGTTTTTATCTTAACTTTTATGTTTCAAGAAATTATGTTATTTTTTGTACTGTGTCTTTATTTAAGGGGTATTAGATTGTGATTGATTTCTATCCTTGCTGAAAACCATCGCGCCCCTTTTGATTTTGTTGAAGGAGAATCAGAGCTTGTTTCTGGGTTTAATGTTGAGTATAGTGGCGGTGGCTTTGCTATAATTTTTATATCTGAATACAGGAGAATAATATTTAGTAGTATCGTAACAAGTGTTATATTTTTTGGTGGAAGAGAGTTGTTAGTTAGATTTCTATCTCTTTTTTTCATTTATTTTTTTGTTTGGATTCGTGGGACTTTTCCACGAATGCGCTATGATAAACTTATGTATTTAGGTTGGACGATTTTTACTATTGTTCCTTTGGTTTATTTGATAGCGATTGTAGTTGTTGGTTATGTCtATTTTACAATatgGCTGTAAACCCCATTATGCTTATAAGAATGTTTTTAGTGTTGTTCGGAACTTTGGTGAGCGTGTTTAGCTCTTCTTGACTGGGGGTTTGACTTGGCATAGAAATTAATCTACTTAATTTTATAGTACTCATAAACCCTGACGGTGTTTTTGTTGTTGAACCTGCAGCTAAGTATTTTGTAATTCAATGTGTGGGGTCTAATTTTATTCTTATAGGTTTTTTATTAAGTGGCGTTTATGCCAATATATCTAATGTTCTTTTAGTAATTGGTTTAATGTTAAAAAGAGGCGTATGTCCATTTCATGCTTGATTACCTTCAGTGGTCAGTTCTTCTAATTGGTTCCCCGCTCTATGAATTTTAACGTGGCAGAAATTAGCCCCTTTTGTCTTTATAGGTTGATTTATCAGGAACTCCATTGTAGCATTTAGAGTCGGAAGTTTAGCACTAGTGGGAGGTATTGGTGGTTTAAACCAGCAAAGGATTCGCGGTTTGTTAGCTTATTCTTCATTTGTCCATTCTTCCTGAATAATTTTAGCTCTTATAAAATCATTTTGAATTTTTATTCTGTATTGAGTTGTTTACTGTTTTAGCGTTGGAATAGTTTTTTTGAGCGCTGCATCCTATGGAAAACTTTACTTAAAAAGAAAAGGACGGTTGATTTGAGCTTCATTTGGAGTATTTATATTAATGGGTTTACCGCCTTTCTTAGGTTTTGCTTGTAAAATTTTGGTATTTCTAAGAATTGATAGTTATATAATTTTCATATGTGTGGTAGGTTCTCTGATCAGAATGAAATATTATCTAACACTTTCTTATTCTTTTATTCTCGGTCATTGATCTATCAATAAAATATCTATTTTTAGCATCTTAATATTGAATTTTATTGGTTTTATAGTAATGAGAGTTTTTTTATTTGTAatgATGTTGTTTGTATCGGTAGTCTTTGTTTTTATTATTTGTATGTTGTTAAGTGTGTTGGTGTGCTTATCTTTTTACAAAGTATACGATCGTGAAAAAAGCTCTCCATATGAGTGTGGGTTTGAAAGAATAATATCCGCGCGACATCCTTTTGCAGTGCGGTTTTTTTTAGTAGCAGCCATTTTCGTTGTATTTGATGTAGAAATTGCTTTATTAATTCCAGTAATCTATGTATTTTTTTATAGTTTTAGGTTAATAACTATGGTTATTGCTTTGGTCTTTGTAGTACTATTATTTGTAGGCCTGTTCCACGAACATCGTGAAGGTTCTTTGGATTGAGTGGCTTAAATGTTTTTAGGGTTATTTTTTAGGTTGATGTATATCCTATTTATTCGCAAGTTTAGAGTGAGCTTGAGCGCTGCGAGATTTCTTGTTGTAAAATGTATAATGCTGATTAGGCAAGGGTCATCAAGTTTCGAAATAAGGGGGCTTGTGTGATTTGATTTTTTAAGTTCTAGCATAGTATGTTTAACCGTATATATTAGTTGTTTAATACTTATTGAAAGTTGTTCAATAGCACGTAAAATAGAAATAAAGTTAATTTTAACAGTATTGTGTGGTGTTTTAGTTGGAACTTTTAGATGAACTAATCTTTTTTTTTTTTTTTTTTTCTTTGAAAAAGTACTAATTCCAGTCTTATTTTTGATCTTGATCTGACGTCTACAGGCTGGTAGTTATATGATTTTGTACACCAGATTGGGTTCTTACCCATTTTTGTTCGCTATTAGTATTATGGTGTCTGGCGGTAGAGATATAATGCAGTTAAGCTCTTTTCTAAACCGTGAGTTTTGCTTTTTTTTCTGGTTCTACATATTAGGGTTCTTGATCAAACTTCCTATGTTTCCTTTTCACTTATGGTTGCCTAAAGCCCATGTAGAGGCCCCTGTAGTTGGTTCTATAATTTTAGCTGGAGTACTCCTTAAATTAGGTGGTTACGGTATGCTTCGTTACCTAAATTTAGTCTTAATAAAAATATGTAGGTTTAGTAGAACTTTATTAGCCATTGGTTTAGTAGGGGGTTTTTTAACTAGAGTGATGTGCATGCGTCAGGTAGATTTAAAGTCCCTGATCGCATATTCTTCTGTTGGCCACATGAGCTTGGTTATCTTGATTCTAAGTGACAAGATGGTAGGGTTTTTAGGAGCTGTTCTAATAATGTTGGGCCACGGCCTGTGTTCCTCTGGACTATTTCTTTTGGTAAATCTGTTTTACAAGCAAAGTGGTTCCCGTTCTGTATTATACAATAAGGGAAGTCTTATACTTACACCTAGTTTAGCGTTGTTTTGTTTTATACTAAGTGCTGGTAATATGGCTGCCCCTCCCTCTTTAAACTTTGCTGGTGAAGCCCTTTTGTTCATGAGAAGTTCTGTGTTAAGGAGATGATTGCTTGTGGTGGTAGGTCTAATAAGTTTTATAAGAGCTTGTTATTCCTTGTTCTTTTATGGTGTATGTTGTCATGGGAAAAGTTCGAAAATCCGTGATTCTGGTATTTATATATCTAGTATGTTAAATTTGTTTTTTCACTGGTTTCCTTTAAATTTTCTATTCTTATTTTTGTAAtaaTATCAGCGAACACATCTGATTAGAGTATTTTTAGGAATAGAGTTTATTACTCTTAGTGTTATTGCCATAAGAGCTGTGAGTATGACTAGAATAAGATGTTTTGTTTTGTTAGTTATGTGTATAGCTGTTTGTGAAGCAAGAGTGGCACTAGCTTTGATTGTAAGAATAGTTCGAGTAAGGGGCAGCGACAAAAGTGTAAACTTAATTTTGGATAATTTAAAAATGTTATAATAAAAAGGTTTATAAGAGCTGTTCTAGGTTATGTATTACTTATTATCAGAACAAGTAATAATCTGACAGTACTCACATTCTCTTTATTGAGTTACAATGTCTTTGATATTACTTTTTCTTTAATGTTTGATGAAGTAAGCTTTCTTTTTGTAGGGGTGGTTTTAATTATTTCGGGAAGAGTTGGGGTTTACTCTTTCTGGTATATAGACAATGAAAAGTTTTTATTGCGATTTTTGTGGCTAATTTTTCTTTTTGTTGGTTCTATAATTATACTAATTTTAGTACCCAATCTTGTTTGTCTTATACTTGGTTGAGACGGTTTGGGATTGATTTCTTTCTTATTAGTCTGTTATTATCAAAATAGTAAAAGTTTCAGGGCTGCAATGGTTACTGCTCTAACTAATCGTGTGGGTGATGTGCTTATTTTAATGTGTATCGGAATAGGGAGTTTTTATGGAGATTGGATTTTCTATGGGTATAATTACGGGTTTTGTGTAATTATAGCTACTTTGCTTATAATTGCCGGAACTACTAAAAGAGCTCAAGTTCCTTTTTCTGCCTGATTGCCTGCTGCCATGGCAGCTCCTACTCCCGTATCTTCTTTGGTACACTCTTCTACTCTTGTGACAGCAGGTGTTTATTTGTTAATACGTGGGTTTTGATTGTTAGAGCCCAGAAGATTAACAGTGTTAAAAATTATAAGATTAGTTACTATGGTCATAGCTGGAACGGTGGCCATTTTAGAAGTGGACTTCAAAAAAATTATTGCTCTATCTACTTTAAGCCAGTTAGGTGTAATAATATTTTGTTTAAGTATAAAGATCCCTTATGTATGTTTCTTTCACCTAGTTACTCATGCAACCTTTAAAGCTTTACTCTTTGTAAGAGCAGGTTGTGTGATTCACTCTAGCTCTGGTAATCAAGATATGCGGAGCCTGGGCAAGTGTTGAATGGATTTGCCAATTAGGATAAGGTTTCTAAGAGTAGCAAGAATGTCTTTGGCAGGAATTCCCTTTATGAGAGGGTTTTATTCTAAAGACTTAATTATTGAAATAACTAATAGTGACTCTTTTTTATACATTATTATGATAGTGGGAGTCTCCTTAACTTCTTGATATAGATTTCGTGCGCTCTCAGTGGTTGCAGGAAATAATAAAAGAGTGATAGGTCTTGTTTGAACCAAAGAAAGGTCTTTATTAGTTATTTCTTACTTCTCTCTTTTTTTTTGTGCTGTTTTTAGGGGTTGAATCATTAACAGAAAATGTAGGCTAGTTTATTTCCCCGCTTTCATTGACAGTGTGCTATTTTGAGTGATTTGTTTCATTCCTGTTGGGGTAGTATTTTGGTCCTCCGTCGATTTGTTTAGTGACTCTCCTCCTAAAGTCAAGTTTGTAGCTTCTATGTGAAATCTTAAAATTAGACAATTTTTGATCCAACCTATGATAAGGTATAGATACAATGTTTGCCGTTCTTTAGATCAAGGATGATTGGAAATAGTCGGACCTCAGATTTCTTTATCTAACATAAGTCGCACTAACCAACGTTATTTTTTATCTTTGTTAACTTTTTTCTTTGTTCTATTTTTTTTCGTGGGGGTTTGAATGGTTTTGTTTGTAGTGTTTAGTGTTGTCCTTTTAATAATTTTATTGTTTATCATAGAACCATATCCTCTTGGTATAATACTGATTTTTAGTTGTGTAGGGCTATGCTACGGATTAAGTTATTATGTGAGATCCTTATTGAGGTTTCTTGTTTTTATGAGATATGTAGGGGGGGTCATGGTTCTTTTTTTATATGTTGTCAGTATTCATCCTAATCAAAAATTTAATGTAAGCTTCCATTTTTTATGAATTAGCTTATTTTTAACTTCTTTTTGATTGTTTGGATGATACTTAAGTAGTCTTAAAAGGTTCCATTTTGTTAACGTAGGTAATTTGTATTTATTAATAGGGGTTATTCTCTTAGTCAATTTATGTGTAGTGTGTAATATTTGTATAAAAAAAACACTACCTCTACGTTCTGTT"/>
                        <sequence id="seq_Crenomytilus_grayanusNC0441281" spec="Sequence" taxon="Crenomytilus_grayanusNC044128" totalcount="4" value="ATGTTAATAGATGTTTTTTCTAGGTTTGATGCTCATAGTTATAATTTAATTAGGCTATCTATGTTGTGATTGCTTTCGTCTCTTGTTCCTTTAACTGTGATTTTTAGGGATATTAGAGTTCAAGGCTTAGTTCTGTCGTTTACTTACTCAATAATTCGGAATGGAAAAGGGCTTAAACTTTCTGGGTTTCCGCTAGTAATGAGGGGGTTGTTTATAATGGTGTTAATGCTAAATTTATCGGGAAATTTTCCGTTTTTTTTCCCTGTAAGGGGTCAATTTGTGTTTGGGTTTTCTTTTGCTTTGTCTATTTGAACTTGTTTGGTTGTGTCTAGATTGTTATGCAGATTTGAACAAGGCTTAATAAGGTTGGTGCCGACTGGACCAATGGTTTTGGTTCCATTCATGGTAGTAGTTGAGTTGATTAGGGGTATACTTCGTCCATTAACACTGGTGCTTCGGTTAACGTTAAACCTTGGGGCTGGTAAGGTAATTTTAACTATGTGTAGTGGTGAGCTTGTGGTGAGTTGACTAGTTAGTGGAGTTGGGAGAGTTAAAGGTTTATTAATAGGAGGCGTTTTCGCTGCTGAGGTTGCGATTGCTTGTATTCAATGTTATATTTTTTGTGTGTTGTTGTGTCTTTACACTGAGGACCATAGAAGGTAACGATGACTGTGGTCTACAAATCACAAAGATATTGGAACACTTTATTTGTATAGGGGAGTGTGAGGAGGGTTATTTGGAGCTAGGTTAAGGCTAATAATTATGCAGGGGCATCCTGGAGCGGTGTTTTTAAAAGACTGGTTTTATAACGTAGTGGTTACTACACACGCTTTAATAATAATTTTCTTTGCTGTTATACCGATTCTTATTGGTGCCTTTGGTAATTGGCTAATTCCTTTGCTTGTTGGAGGGAAGGACATAATCTACCCCCGTATGAACAACTTGAGGTATTGACTTTCCCCTAATGCACTGTATTTACTAATGTTGTCTTTTAGAACAGATAAAGGAGTGGGGGCTGGTTGGACTATTTATCCTCCGCTGTCAGTGTACCCCTATCATAGAGGGCCAAGGATAGACGTACTGATTGTTTCTTTACATTTAGCAGGGTTAAGGTCCTTGGTTGGGGCTATTAATTTTGCTAGTACAAACAAAAATATACCTGTGTTGGAGATAAAGGGAGAGCGAGCTGAGCTGTATGTGTTAAGAATCAGGGTTACTGCAGTATTATTGATTATTTCTATCCCAGTATTGGGAGGTGGTATTACGATGATTTTGTTTGATCGTAATTTTAACACTACCTTTTTTGACCCAGCAGGGGGTGGTGACCCGGTGTTGTTTCAACACTTATTCTGGTTTTTCGGACACCCAGAAGTGTATATCCTCATTCTTCCTGCTTTTGGGGTAATGTCTAAGGTAATCATACATTGTTCTGGAAAAGAAGCGGTGTTTGGGTTAATCGGAATGGTATATGCTATGATTGGAATTGGAGGGCTTGGTTGTATAGTGTGGGCTCACCACATGTTTACAGTGGGGCTAAATGTTGATACTCGAGGGTACTTTTCTACTGCTACTATAGTAATTGCTGTTCCGACAGGAGTAAAAGTATTTAGATGATTAGCAACTATAGCAGGAAGTAAGTTCAAAATGAAGCCTGCTGCTTTTTGAAGAACTGGGTTCTTATTTCTATTTACTGTAGGAGGATTAACTGGAGTAATACTATCAAGGGCTTCTATGGATGTATCATTACACGATACTTATTATGTAGTGGCTCATTTTCATTATGTGTTAAGGATAGGGGCTGTGTTTGGAGTGTTTTGTGGGCTCAATCACTGGCTACCAAATTTTGTTGGGGTGTGCTTTAATAAGAAGTGAAGAAAAGCTCATTTTATGGCTATATTCTTTGGGGTAAATACTACTTTTTTCCCTCAACACTTTTTAGGGTTAAGCGGGATACCTCGTCGTTACATAGATTACGCGGATATTTATGCTCACTGGCATTGGGTGTCCTCTTACGGATCTGCTGTATCCTTTGGATCGCTGATGTATTTTAAGTTTTTACTTTGAGAAGCATTGGTGAGCCAGCGAGGGATGTCTTTTTATGGGAGTCGATATTTTGGTGATATTGTGCACGAGTTGGGAAAAGATTTATTTCGTTATCATGGTTTTGTGATGATAGTAGCAGTGGCCGTGTTAGCCTTTGTAATGTACATAGGGTGTGTTATTCTTTTTACTAAGTACTCTTACCGCCACTTTCTAAATCGTCAACGATTGGAGTTTTGGTGGACAATTGTGCCTATGCTTTTACTGGTAGGGTTGTGGTTTCCTTCAATAATTAATTTATATTATATAGAGGAAGTAAAGCGGCCGCGATGAAACTTTAAAGCTATTGGTAAGCAATGATACTGGTCTTATGAATGCGATGCCTGCTATACAATTGATTCTTATATGGAAGATCAGCAAGAAACTGGGTATCGTTTATTAGACGTAGATAATCGTATGGTTGCCCCTGCGGATGTCCAGATAACCGCTTTTGTGAGGAGTTCTGACGTTCTTCACTCTTTTTCATTACCTAAACTGTTGTTAAAGGTTGATGCTATTCCAGGTCGTATTAATCGTCTTCCAATAAAAGCGTCGCAATGCAGTATTATTTACGGGCAATGCTCTGAGATTTGTGGAGTAAACCATAGTTTTATGCCAATTGTTATTGAGTTCATTCCTGAGAAATATTTCGTTATATGGTTGGAAGCTCTTAATTAA------------------------ATGAAACGTAATCCTTATTATGTTCCTGGCCCAAGACCATGGCCATTTTTTGTAGCTATTTCTGCTAATGGTATGGCGGTGGGGTTAATTTTGTGGCTGCATCGTACACCTTTTTTACTTATAGGGAGATTGGGGTGCATATTATTAAGTACCTTTAGTTGATGACGTGATTTGATTCGGGAAGGAGATATGGGGCTCCATACTCGTTTTGTCATCAAAAGATTTCGGGATGGGGTGGCTTTGTTTATCTTGTCTGAAGTAATATTCTTTTTTACATTTTTTTGGACCTTTTTTCATAACGCTTTGAGTCCTTCTTGTGAGCTGGGAATGCGGTGACCTCCTCCTGGAATCCGGACACCAAACCCTTCATCTACGAGGTTGTTTGAGACGGGATTATTAATTAGAAGGGGGTTGTTTGTGACTCAAGCTCATAAGAGTATGCGCTTGGACTATGATGTGGGGCCTTTTGTTGGACTAGTTGTGACAATTTTGTGTGGAACGTTGTTCTTTTTAGTTCAATTGCGAGAATATTACTGAAATTCGTATACCATCGCGGATAGCGTATACGGAAGAGTGTTTTATCTTTTAACTGGTTTCCATGGGATACATGTGGTTGTGGGGACACTGTGGTTAATGGTGAGACTGATTCGCTTGTGACGAGGGGATTTTTCTAGTCAACGACATTTTGGGTTTGAGGCTTGTATCTGATATTGGCATTTTGTAGACGTAGTCTGAGTGGCGCTGTGATGTCTAGTGTATGTGTGATTTGGGGGGCCGTGACGAAAGACTAATAAGCTGGTAAAGATCATGAATGATAGATTCTACGATCTTCCGTGCCCTGTGAACTTAAACGCTTGGTGAAGATTTGGGTCTATACTTGGGCTGTGTTTAGTAATTCAGCTTCTGAGAGGGCTTTTGCTATCTATTCATTATACGGCTCATGAAGATATGGCATTCGACTCTGTTGTGCACATTATACGCAATGTGAAGAAAGGGTGAATGTTACGGAATATCCATGCTAATGGGTCTTCTATGTTTTTTATTTGTCTCTATGCCCATATTGGCCGAGGGCTTTATTACGGATCGTATTTAGATAAAACGGTTTGATACTTTGGGGTCCACTTATTCTTGTTGACTATAGCTGAAGCCTTTCTGGGGTATACTCTACCATGGGGGCAGATATCTTACTGAGGGGCTACTGTGATTACGAATATGCTTAGGGTAATCCCGGTGGTTGGAGAAAGAATACTCCGGTATGTGTGAGGAGGCTGAACAGTGTGTAACGCTACGCTTAAGCGGTTTTATACCCTTCATTTTTTGCTCCCATTTTTGATAGTTGCGGTTGTTTTTCTTCATCTTTTTTTTCTACATGAGAAGGGGAGAAATAATCCGTTGGGGATTGAAAGAGACACAATATGCGTCCCTTTCCACCCTTTTTACACTGTTAAAGACTTGTTTGGGTATGTATGCTTTAGATTCTTTTTTATATACCTGGTTTGCGTTGATCCTGAGCTCTTAGGCAATCATTTAAATTATTGGCCCGCAAACCCTATAAAGACTCCAATTCATGTTCAGCCAGAATGGTACTTTATATTTGCCTACGCGATTCTTCGGTCTATTCCGCATAAGGCGGGGGGAGTATACATTATGTTTTTATCCATTGTAGTGTTGTACTTGGTCCCGAGTCTTCACAGAGGTAAGTATCGAAGATTGTGTTTTTACCCGTTTAACCAAGTAGTGTTCTGAGTCTTAGTGGGGAGGTTTATTAGACTAACGTGAATTGGGGCCCGTCCGGTTCGTGAGCCTTATATTGTGATGGGGCAGTACTTTTCTGTTATCTACTTTTCAAGGCTTCTACTGAATCCGCTTTCTCTATGGATGTGGGATAAGTTGTTAGACGTGGGAGTGGTGGTTGGGATTGTCCCTTTTATTGGAGTACTTCTTGCGGTTGGGTTTTATACGTTGTTGGAGCGTAAAATTTTGGCTATTATTATAATTCGTAAAGGGCCCGCTAAAGTCAGGTATATGGGGATTCTGCAGCCATTCAGTGATGCCGGAAAACTTTTATGCAAAGAGTTTATTACGCCTACGCGCGCTAACGCAAGACCTTTTGTGTTGTCCCCTGCTTTAATATTGACTGTGAGTTTACTTGGATGGCTACTATACCCTTATAAATCAGCAGAAGTGGCTTATGTTTTTGGGGTTATCCTTTTTATGGTAATTACAAGAGTCAGCGTGTATGGGGTGATAATGTCTGGATGAGCCTCTAACTCAAAATATTCTCTGCTAGGTGCTGTTCGTGCAATGGCCCAAAGTATCTCCTATGAGATTCCAATAGGATTTATTTTTTTTTGTGTAGTTTTATGCTCTGGCGTGTTTATGGTCCAAGAAATTAGAGTCGGGTTCTTCTTTTTTCCGTTGTCTATAATTCTTGTGGTATGGGTTCTATGCATACTGGCAGAAACTAATCGAGCTCCTTTTGACTTTGTGGAAGGGGAGTCGGAATTAGTGTCCGGCTATAATGTGGAGTATAGCGGGGGCGGCTTTGCAGTGATATTTATTGCTGAGTACTCCAGAATTTTACTGAGAAGAATAATAAGAGCTGCAATGTTTTTCGGAGGCAACGAAGCGTGGATGGGTGTTTATATGATGGTTTTTGCGGTTCTTTTTGTAGTGGTTCGTGCATCTTTACCACGTCTGCGGTACGATAAACTGATAAGATTATGCTGAACAGTGCTTTTGTGTGTTATGCTTATAGCCAGAGTGTGTGTAGTAATTCTAATCAGCGTATAATGGTAAGTTTTGTAATAAGACCAATAAAAGTAATGAGAATACTGATAGTTATTTTTGGAACAGGATTAAGGTTGAGAAGAGAAGAGCTAATTGGTGTGTGACTGGGTATAGAACTAAATTTGTACGGGTTTTTGATTCTTATAAATCCTGACGGCTACTACACACCTGAGCCCTGTGTAAAATATTTTGTAGTACAAAGCAGGGCATCTATCTTAATGTTAGGGGGTTTTATGTTATTAATGCATTTTGTAGTCGGAGGGTTAGTTATAAGGGTAGTGGGCGTTTTATTAAAGTCAGGAGTTTTTCCGCTACATTCGTGAGTGCCGTCTACTATTAAAAATAGGAGATGGCTAGCAAGTGGGTTAATATTAACTTGACAAAAGATTGCGCCTTTGATCTTTTTGTCTGTAATTGCCCCGTTAGGAAGTCTTTGGGTGGTTATCGGGTTAATGGCTGGTATTGGGGGAGTAGGGGGTTTAAACCAAAACTCTGTCCGTGTGATAAGGGCATACTCGTCATTTGTCCACACGTCTTGGATATTACTAGGGCTAAGGTGGTCCAGTGTAGTATTTGCAAGGTATTTCGTAGTGTATAGAATGTCCGTAGGGATATTTTTTTATGGGTGTTCGCTAATAAATAAAAGAAAAGTGATGAGACAACTAAGGGGGGCTGCTAGAGGGATAGGTCTCTTAATGCTTATGGGTATACCTCCGTTTCTTGGGTTTGTGGCAAAGGTGTTGGTTTTTCTCATAACTAGGAGGGGTGTAATTGTAGTGTGTGTTATAGGGTCTGTGGTTAGGCTAAAATATTATATTGACTTTTTTTATAGAATAGTGATGAAGCATAAGAGAAGGGTTAAGATAATATGGGGTTTGATAGTAATTGCAAATTTAATAGGTGGGGCGTTGATTGTAATGAGGTTTATCTAAATGGTTATAGGGACAAGAGTTTTGTTTGTGTGTATTGTGTCTTTTTTATTTACAGGGCTGTTATTGTTGAGAGAAAAACGGGGGTTAGACCGTGAGAAATGTAGCCCGTATGAGTGTGGGTTTGAACCCATTGGAAGTGCACGCAGGTCTTTTTCTATTCGCTTTTTTCTGGTAGCTGTTTTGTTTGTGGTGTTTGATGTTGAAGTGGTGTTGTTGATGCCTTTTGTGTACATGTTCCTTTATAGTAAGAGGTTACTTGGAATGGTGTCATCAAGAGGCTTTTTATTTATTCTGTTTATCGGGTTGTACCATGAGTACCGAGAGGGGTCTTTGGAATGAGTGGGATAAATGGTTAAAAGACTGGCAATTGGGCTTATCGCGTTAATGGTAATGAAAGACCTGAACATATCTATTATTGGATTGAGGGTTTTGACAATTATAAGATTGACAATAACAAGGGCAGCCAACGGTAAAATTGAGCTAAATGGGTTATACAGAATTGATTTCATAATAGGGTTAATAGTCACATTAACTTTATTTATCGCGGTTCTATCTCACTTAAGAAGAATTAAAACGGTGCGTAAGCCAAGATTCAATCTAATAATTATTGGGATTAGACTAATCCTACTAATGAGTTTCAGGGTAAGTAGATTCTTCCTTTTTTTTTTTTTTTTTTGAAAGAGTGTTAGCACCATTACTACTGCTAATTGTAGGTTGAGGATATCAGCCGGAGCGATTGCAAGCAGGTGGactGTACATGGTGATTTACACTGTTTTTGGATTGTTCTTTCTATGAGGCGTCAGAACGAGGAGAAGAATGGGTGTGGGGAGACTGGTGAAAAAGAGATATATGGGGCTGTGGTGGTTATATATCCTAGGATTTTTGATAAATTGCCCATATACCCCTTCCATTTGTGATTGCCTAAGGCTCATGTAGAGGCTCCTGTAGCCGGGTCAATGCTACTAGCTGGTGTGGTGTTAAAATTAGGGGGGTACGGATTATTACGGTTTATGAACTTTATGCAGCTAAACCTAAGAAGGGTGTCTTTGCTGTTACTATTTGTTAATTTAGTTGGTGGGGCCTATGCGGGGATAGTGTGTGTTCGTCAAGTAGACTTGAAATGTTTGGTAGCGTACTCGTCTGTGGCTCATATGAGATTGGTGTTACTAGCCCTAAGAAACACGCCAGTTGGAGTAATGGGAGCTATTATTATTATAGTAGGGCATGGGCTTTGTTCATCTGGGTTGTTTAGGTATGTGAACGTGGCGTACAAGATAAGACACTCTCGGTTGTTAGTAATAAATAAAGGCGGGTTATTAATTTGCCCGAGGCTGGTGCTGGTGTGTTTCTTACTGAGGTCTAGAAATATGGCTGCTCCACCAAGCTTAAACTTATTCGGGGAAGTTTTGGTTTTTGGGGTGAGGGCGTGAATAAGGATAGTATTTTTGTGTATTTTAGGGCTGATGAGGTTTATTAGAGCTTGTTTTAGTTTGTATCTGTACAGAAGTTGTTGCCACGGTAAAGGGTTAGTGTATAGAGAGTCTTTGAGACTACTTTGTGACGCAATGGTTTTAGGAGCCCACTGAATACCTCTAAACCTACTGTTTTTATTTATACCTTAGCGTATAAACACACACCTTCTTTCTTTGTTTGTTGGTCTTGAAATAATAAGATTAGGGTTGCTTTTTGTTGGACACGTTTTTTTAATAAATCAATTCTGAGTAATCCTTTTAATCTTATGTTTAGCTGTGTGTGAAGCTAGAATTTGTCTGGCTTTATTAGTTATAGTGATGCGGTTATGCGGTAATGACTTAATGTCAAGGTTAGTGAGAGATGCAAACTATTGAGTGAAAGTTTTTTGCTTTTGTTGTTAATCTGTGGGTACGTGTCAATCTTTGCAGGCAGGTTGAGTAAGGTTTATTTGTTTGAGGTGTGTATTTGAGACAGGCATTGTTTGCCCTTTAGATTTAGAATTTTATTGGATAGAGTAAGAATAATTTTTATTGGGACAGTTTTAGTGATCAGGGGGAGAGTGGCTACTTACTGTAAATGATACATATCAAGAGAGGTTTACTATAACCGTTTTATGGGGCTGGTTTGATTGTTTGTGCTTTCTATAATCTTCATGATTTTGATCCCTAATCTAGTAATGCTACTAATCGGGTGAGATGGCTTAGGTCTTACTTCATTTTTATTAGTGGCTTACTATCAAAATAATAAAAGACTCTCGGCAGCCATATTAACAGCTTTGACTAATCGTGTGGGGGATGTTTTTGTTTTAGTTAGGGTTTCAATTCTTTTGAATGAGGGGAGATGGCTAATTTATGACTATCACCCTGTGTGCATATGAGCTCTGGGAGGTGTTGTTGTTCTTGCAGGTATGACTAAAAGAGCCCAAATACCTTTTTGTGCTTGGCTTCCAGCTGCTATAGCGGCTCCGACACCGGTATCTTCTTTAGTTCACTCTTCTACGCTGGTAACAGCAGGGGTGTACTTAGTACTTCGTTCGTTTTATGTAATTAAAATGGATGTTATGCAAATATTAATGGTTTTTAGGTTATTCACTTTGGTATTAGCGGGCTCTAGGGCGGTTTTCGCATTTGATCTAAAAAAAGTGATTGCGCTTTCTACTTTGAGTCAGCTAAGTTTGATGATGTTTTCTATTTCTATTATGTTGCCTTTTGTTGCTTTTTTTCATTTGGTTACACATGCGGTGTTTAAAGCTCTTCTTTTTTTAGGAGCTGGAGGGGTTATTCACAGGAACCAGAGTACTCAGGATATTCGGAGGTTAAGAAGGTTGTGGCAAAGACTGCCTGTGAGAATAAGAGCAATGAGGGTAGCAATTGTGTCACTGAGAGGTGCTCCTTTCATAAGAGGATTTTATTCCAAAGACTTGATTATTGAGATAATGGGTGACAGAACATATGGGTATGTTTTAGAGTTATTAGGTCTTGTTTTTACGTCTTTTTATAGGGCTCGTGTGTTCAGGGTTATATTAAGGTCAAATTACGTTAACTGTGGGACTTTACGGTCATCTGAGCACATAAATATACAAATTCCATTCTTGAGCTTGTATGTTGGTGCTGTTATTTTAGGTGTCAGACTGGGGAAAAGAATGGAGAAGTTTGGTTTTGTAGTATTACTTGAAAAGTATGAAAGGCTTGTAATTTTTATAATTCCACTTGGGCTTATATGATGGAGGGTGTTAACTAAATTAAGCTTAAGGCCGTCTAAACGGGGATTTTTTTTGAGAATATGGCTTGTTGAGTTGACTCACCCTGCAAAGAGTGTGTTTTTTAAGAGCTCGAAGATGGTGTACGAAACTTTAGATCAGGGTTGGCTAGAATTGTTAGGTCCGCAAGTCGGTCTAAGTAAAATTAGGCAGTTAAATGAGAACTATTTTACTGTTGTTTGAGTTGTGTCTGTAAGACTGAGTTTAATTATCTTTATATAAATGAGGGTTATAATTTTGTGTATAAGTTTGATTGTTGTTTTTGCTTTAATTGCTAAGCAACCAATTTCTCTTGGACTGGTTTTGTTAGTTGGGTCTATAGTATCATGCGTAGAGATTGCATTGGAAGTTAGGAGATTGTTGGGGTTCTTACTTTTTTTGACCTATGTAAGGGGGGTTATAGTGCTGTTTTTATACGTATTGAGTATTTATCCTAATGAACGATTTAATTTAAGATTTATTGTTATTGTAGTAGGATGCTTTGCAGTAAGATTGATGATGATGGTAAACTATGAGAGCGGGTTTTTGTTTCTTGGGTTTATGGCTGAAAAGAGCCTCTATATTCTAATAGCTAGAGTGTTATTGTTTGTGATGCTTGTGGTTTCTTATTTATGCATAAAAACTATAGTTCCACTACGGAAAGTG"/>
                        <sequence id="seq_Gregariella_coralliophagaNC044121" spec="Sequence" taxon="Gregariella_coralliophagaNC04412" totalcount="4" value="ATGATAATAGATGTTTTTTCGAGGTTTGATGGGCATAGATTTAATTTCTTTGTTGGAGCTATACTGTGGTTATTTAGCACTTTAACTCCGTTTATAGTAATTTTTGGTGATGTGACAGTACGTAACTTTTTGTTGGTTTTTAGCTTTAGTATATTACGTAATGGTAAAGGTCTTATAATTGCTGGGTTGCCGCTTGGGGTGAGAAGGTTATTTTTATTAGTGCTTATATTAAATTTGTCTGGAAATGTTCCTTATTTCTTCCCAGTTAGAGCTCATTTTGTATTTGGATTTTCATTTGCATTTTCGTTTTGAACTTGCTTGGTAATTTCAGGTATAGTTTCTAGGTTTGAGCAAAGATTTATAAGACTAGTCCCTAGAGGACCTTTAATTTTAATTCCGTTTATAGTAGTGGTTGAAATTTTTAGGGGTATGTTACGCCCATTAACATTAGTTTTACGGTTATCATTGAATTTATCTGCTGGTAAAGTAATTTTATCTTTACTTGGATCAGGGTTATTATCTTCTTTATTAATTTCAAGCTTTTATAATATTTTTGGTGTAATTATTAGAGGTATTTTTGTAATAGAAATTATTATTGCTTGTATCCAATGCTATATTTTTTGTGTGTTAATTACACTGTATTCAGGGGACCACAGGGACTAACGTTGGCTGTACTCTACTAATCATAAAGATATTGGTACACTATATCTTCTTAGAGGGGTGTGGGCAGGGCTAGTTGGTGCAGGTTTAAGTTTAATTATTATGCAGAGTCATCCTAACAGAATTTTTTTGAAAGATTGATTTTATAACGTTGTGGTTACTACTCATGCATTAATGATGATTTTTTTTGCTGTGATACCAATCTTAATTGGTGCATTTGGTAATTGACTAATTCCTCTTTTAGTCGGTGGTCAAGATATAATTTACCCACGAATAAACAACTTAAGGTACTGGCTATCTCCCAATGCCTTGTATTTATTACTCCTTTCTTTTAGGACAGATAAAGGGGTTGGTGCAGGATGAACTATTTATCCTCCTCTATCTGTGTACCCTTATCATAGAGGGCCTAGAATAGATGTTTTAATTACTTCTCTTCATATGACTGGATTAAGATCTTTAGTTGGAGCTATTAATTTTGCTAGAACAAATAAGAATATGCCAGTATTAGAAATAAAAGGAGAAAAAGCAGAGTTGTATATTCTTAGAATTTCTATCACTGCAGTTTTATTGATTATTGCTGTTCCTGTATTAGGTGGTGGAGTTACTATAATTTTGTTTGATCGTAATTTTAATTCTACTTTTTTTGACCCAGCAGGTGGAGGTGACCCAGTTTTGTTTCAACATATTTTTTGGTTTTTTGGTCATCCTGAAGTTTATATTTTGATTCTTCCTGCTTTTGGTGTAATATCAAAAGTAATTATACATTGCGCTGGTAAAGAAGCTGTCTTTGGTTTAATTGGAATAGTGTATGCTATAATTGGTATCGGAGGTTTAGGGTGTATAGTCTGAGCTCATCATATATTTACTGTAGGGTTAAATGTAGATACTCGTGCTTACTTTTCTACTGCTACTATAATTATTGCTGTTCCAACTGGTGTTAAGGTTTTTAGGTGGTTAGCTACTATTGGAGGGAGGCGGTTTAAATTCAAGCCTTCTGGTTGTTGAAGAATTGGATTTTTATTTTTATTTACTGTAGGAGGTTTAACTGGGGTTATATTGGCCAGCTCATCTATGGATGTGTCTATACATGATACCTATTATGTTGTAGCTCATTTTCACTATGTTCTAAGGATAGGGGCTGTATTCGGTATCTTTTGTGGGCTTAATCAATGATTACCTAATTTTGTTGGAGTAAACTTAAATAAAAAATGAAGAAAAAGTCATTTTTCTGCTATGTTTTTAGGGGTAAATACAACCTTTTTTCCTCAGCACTTTTTGGGGCTTAGAGGAATACCCCGTCGTTACAGGGATTATGCTGATGTTTATGCGCGGTGGCATTGGGTTTCTTCTTATGGGTCTATTGTGTCTTTTGGTTCACTTATATATTTTAAATTTTTATTGTGAGAAGCTTTAGTTAGTCAACGAGGAATGTCATTTTATGGAAGGTGATTTTTTGGTGATATTATTCAGCAGCAGGGGCGAGATATTATTGCTTACCATGGATTTGTTATAATGGTAATAATTGCTGTTTTAGTAATAGTACTTTATATAGGAACAGTAGTTTTAGTTAGAAAAGCTACTTATCGTTATTTTTTAAATCGTCAACGTCTTGAGTTCTGATGAACTTTGATTCCTATGATTTTATTGACTGGGCTGTGGTTCCCTTCAATAAAAAATTTATATGTGGTTGATGAAGTGAAAACGCCGCGCTGGAATTTTAAAGCTGTTGGTAAACAATGGTACTGGTCATATGAGTGCCACCCAACGCGAATTATTGACTCTTATATAATAAGAAAGGGGGAAGTAGGTTATCGTTTGTTGGATGTAGACAATCGAATAGTTGCTCCTGCAGGGGTTCAAATAACTTGCTATGTTACTAGTTCTGATGTGCTTCATTCTTTTGCATTGCCAAAATTGCTTCTTAAAGTAGATGCTATTCCTGGGCGAATCAATCGCTTACCTATAAAGGTATCTCAAAGATGTGTGTTATACGGCCAATGTTCGGAGATTTGTGGGGTTAATCACAGGTTTATGCCAATTGTTATCGAGTTTATTCCAGAGAAATATTTTGTTAAATGGATAGATGCTCATTTGtaa------------------------ATGAATATAAAACCTTATTATGTTCCTGGGGCAAGACCTTGGCCTTTTTTAGTAGCAGTTGCGTGCAATGGTATGTGTGTTAGTTTAATCTTATGGCTGCATCGTACTCCATATTGACTAATGGGTAGGTTGTTAAGATTAGGTTTAAGCTTGGTCAGATGGTGACGTGATTTGCTGCGTGAAGGGGATATAGGGTTACACACACGATTTGTAGTAAAAAGATTTCGTGATGGTGTTGCTTTTTTTATTTTGTCGGAAGTCATGTTCTTCTTTTCTTTTTTCTGGTCATTTTTTCATAGGTGTTTAAGTCCTTCTATAGAGCTTGGAGGACGATGGCCTCCGCCAGGGATTCGAACACCTAACCCAGTATCTACAGGCTTGTTTAACACTACTCTTTTGATTAGAAGAGGAGTATTTGCTACTTATGCCCATAAAAGAATCATTAGAGATTACGATAAAGGCTCTTTTCAGGGGTTAGGATTAACTATTGTGTGTGGAGTTTTATTTTTTAGAGTACAATTGCGGGAATATTACTGAAACTCCTTCACTATTGCCGATGGGGTGTATGGTAGAACTTTTTATATATTAACTGGGTTCCATGGAATGCACGTATTTGTTGGTACTTTGTGATTAATAGTAAGATTTGGTCGATTATGATGTGGTCACTTTAGAAGACGTCGTCATTTTGGCTTAGAAGCTTGTCTTTGATATTGACATTTTGTTGATGTAGTGTGAGTCTTTGTATGATTGTTTGTATATTTATGATTTGGTGGTCCTTTGCGTAAGCGTCATGTTTTGTTAAAAATTTTAAATGATAGGTTTTATGATTTGCCATGTCCTGTAAATTTGAATGTGTGGTGAAGGTTTGGATCAATGTTGGGGTTGTGCCTGGTGATTCAATTTGTTAGAGGGTTACTATTGTCTGTTCATTATACTGCTCACGAAGATATGGCATTTGATTCTGTTATTCATATTATACGAAATGTAAAAAAGGGTTGAATGCTGCGAAGAATCCATGCTAACGGTGCGTCAATGTTTTTTATATGTATTTATGTTCACATTGCACGTGGAATTTATTATGGATCTTATTTAGATGTACCGGTATGAAATATTGGTGTATTATTGTATTTTATGGTAATAGCAGAAGCATTCTTAGGGTATGCGTTGCCTTGAGGGCAAATATCTTATTGGGGTGCTACGGTAGTTACAAACATGCTTACTGTAATTCCTTTATTTGGGGAGAAACTATGCTATTACATATGAGGTGGGTGAACGGTGTGCAACGCTACGTTACAGCGGTTTTATACTCTTCATTTTATACTTCCTTTTTTAATAGTATGTGTGGCTGTACTACATCTTTTTTATCTTCATGAGAATGGAAGTAACAATCCTTTGGGTATTGAAAGGGACACAATATGTATTCCATTTCATCCTTTTTATACTGTTAAAGACTTATTTGGTTTTGTCTGTTTTAGATGGGTGTTTATATATCTAGTATGTGTTGAGCCTGAGTTATTAGGTAACGTGCACAATTATACTCCTGCGGACTCAATAAAAACGCCTCTTGATGTTCAGCCTGAGTGATACTTTGTTTTTGCTTACTCTATTTTGCGCTCAATTCCTCATAAGGTGGGCGGTGTTGTTGCCATAGGGGGCGCTATTGCTGTGTTATTAGTAATCCCTGTTATACATACGGGCGAGTTTCGTAGTCTGTGTTTTTACCCATTTAATCAAATATTGTTTTGGTGTTTAATTGGTAGTTTTATTGGTTTAACTTGAGCCGGCTCTCGTCCTGCACGAGAACCTTTTATTAGAATGGGGTTATGATTCTCGTGCTCTTACTATGTGTGTATTATCTTAAATCCTTTAAGTATGTGAATATGGGATTATCTACTTAAATTATCAGTGCTCGTAGGAGTAATTCCTGTAGTAGGAGTGCTGTTGGCAGTAGGGTTTTTTACTCTTCTAGAGCGTAAGTTGTTAGCTATTATCATAATTCGAAAAGGTCCAGCAAAAGTTAGTTTTATGGGCATTTTGCAGCCGTTTAGAGATGCGGGCAAACTATTTTGCAAAGAATTTGTTGTACCATCTCGCGCAGTAATAGCCCCCTTCATTATGTGTCCAGGGGTGATATTACTGATCAGATTAGTGGGGTGGCTGTTGTACCCGTATAAATGTGTAGAAGTAGTTTATTTAGCAGGTATTATTCAATTTATTGTTGTTGCTAGTATTAGAGTTTACGGGGTTATAGTTGCTGGATGGGCATCTAACTCTAAATACGCTCTTTTGGGGTCAGTTCGTGCAATAGCACAAAGAATCTCGTATGAAATTCCTTTAGGTTTTGCGGTAATAGCAGTTTTATTTGTAGTCAGTTCTTTTATGCTACAAGAAATTAGAATAAGGTTTATTATACTTTTGTTTCCTGTAATTTTTATTATTTGAATTTTATGCATATTAGCTGAAACTAATCGCGCGCCGTTTGATTTTGTAGAGGGGGAGTCTGAATTAGTGTCTGGGTTTAATGTTGAATACAGTGGAGGGGGCTTTGCAATAATGTTTATGTCTGAATACGCAACTATACTTCTAAACAGGTTAATTACAGCAACAGTGTTTTTAGGCGGAAGGGAGCTATTTATAAGAGTAGCTATAATACTGTTTGTAGTAGTATTTGTATGAGTACGAGCATCGTTGCCGCGAATACGGTATGATAAATTAATAGGTTTGTGTTGGTCTGTTCTATTATGTGTAGCAATAAGCGCGTGTGTGTTTTACTTTGTTTTAAGAAATTAGtaATGTTTTTTAGTTTATTAAGCCCTATAATGATGTTAAGCGGTTTTGCAGTATTTTTTGGGGCTATTATTAGAGTCAGAAGTATAAGGTGAGTGGGGTTGTGGGTCGGAATAGAACTAAATTTGTTTGGTTTTTTGATTTTTATAAATTTTGATGGAGTCAGAGTCCCAGAGCCGTGTGTTAAATATTTTATCGTTCAAAGAACCGGGTCTATGTTTTTGGTTATAGGATTTTTGGGGGTAGAATTTGCTTCAGTTATGACAATGTTTTTAATTGTAAGTGGTGCTACTTTAAAGGCAGGGGTGTTTCCTTTCCACTCTTGAGTGCCTTTAGTGGTTAAGAATAGAAGATGAATGAGCAGAAGGTTAATTTTAACTTGGCAAAAATTAGCCCCTTTAATAGCAATAGCTATTGTTATATCTAAAATTTTCCTTTCTATCTTAGTTTTTTTCATAGCATTAATTGGAGGTATCGGTGGATTAAATCAGTTGTCTATTCGCTTGATAAGAGCCTATTCATCTTTTGTTCACACATCTTGGATATTAGCTAGCTTATTAAATTCATTAGTTGTATTTGTTTTCTATTTTTTTATTTATATACTATCAGTTTTATGTCTGTTTTGATGTTGTGCTAAAATTAATAAATATAGGGTTGTAAGGAGTGGTTTTAGCGCTTCTGCTAGAGTTTGTTTAATTATACTGAGAGGGGTGCCCCCGTTTTTAGGATTTTTAGGCAAAATTTTAGTATTTTTATCTGTAATAAGTATAGAAATTTTTCCATGCATTATTGGGTCAGTTATTAGACTAAAGTTCTATCTTTCTTTTTTTTATAGAATAGTAATAAGATATTTAAGTGGAGCTGAAAAAATTATCACCACTTTAGTTGTTATTAATGTTGTCGGGTTAATAGTGGTTTTTATGATTTTTTAAtaaATGGTATTGTTTTCAATTGTATTATTTATGTTAATTTTATCCACTATTTTCACAGTAATATTATTTTTGTCTGAAAAAGGTGGAACAAATCGAGAAAAAAGAAGCCCTTATGAGTGTGGATTTGAGACAATTGGAAGAGCTCGTAGTACATTTTCTGTTCGGTTTTTTTTAGTTGCTGTGTTGTTTGTAGTGTTTGATGTGGAGGTAGTGTTAGTTATTCCTTTAATTTATATAGTTTGAACAATAAAAAGAGTTTTAGGCATTTTAGTTGGTCTCATATTTATTTTTGTCTTGTTTTTAGGGTTATTTCATGAGTACCGAGAAGGGTCTTTAAATTGAGTTTAAtaaATGACTATATCTTTAATTATTGGCACTATTATTTTGATAATAATCGGTAAAATAGAAGCAGCAATAGCCGGATTAGTTTTACTAATATTTATTATAGTATACGGAGTAGCAAATGCAGCAGAAAGTGTAGAAATCATAGGATGCTTTAATTACGACTATGTAGTCTTAATACTAGTGAGATTAACGATGTTTATTATGGTATTATCGTTAATAATAAGAACAaaaGTAGAGCGGAAACAAGAGTATAACTTGTTTATATTAAGAATTAATCTATTTTTGATTATAAGATTTCTTGTAAGAAGTTTTTTTCTTTTTTTTTTCTTCTTTGAAAGAAGTCTATTCCCACTATTAATAGTGATTGTAGGGTGGCGACTACAAGCTGGGGCTTATATAATTATCTATACTGTTTTTGGCTCTCTTTTCTTTTTATTTGGCATTAGATATCTGTTTATCTTAGGGAGTGATAGTATAATTATAGTTTCATTTGTTAATAAAAGATTATTAAGATTGTGGTGGTTATTTATTTTAGGGTTCTTAGTAAAGCTTCCAATATACCCCTTTCACTTATGGCTTCCTAAAGCTCATGTTGAGGCGCCAGTAGCTGGCTCTATGGTTTTGGCAGGAGTCGTGTTGAAATTAGGCGGTTATGGGCTGTTACGATTTGTGGGGTTGGTAGGCATAAAGAGCTTTAGATTCTCTAGATTGTTATTGCTAGTTTGTTTAATAGGAGGATTTTATGCGAGACTTGTTTGTTTGCGACAAGTGGATCTAAAGTGTCTTGTCGCTTATTCTTCTGTGGCTCATATAAGTTTGGTTCTATTGATCATTAGAAACAGTGATCTAGGGGTAATAGGTGCCCTTCTTATTATAGTTGGCCATGGTTTATGCTCATCTGGGTTGTTTGGATACGTAAACACTATTTATAAGGTTTCTAATTCACGTATGTTAATAATAAATAAAGGAGTGTTAATTATTTCTCCGGTAAGAGCTATGGTATGTTTTTTATTGAGGTCTAGTAATATGGCTGCGCCTCCTAGACTAAATTTGGCAGGAGAGGTATTTATTTATGGCGTAGCTTCTTGAGTAAGTAAAGTATTATTAATATGTGTCATATTAATTAGTTTTATGAGGGCTTGTTATAGTTTGTATTTTTATAGGAGTTGTAGTCATGGAAAGACTAGTGGCTACAGCGTATCAAATTTTTTTGAGTGTGAGATGGTTGTACTTTTGATACATTGATTGCCTTTAAACTTTTTGTTTTTGTTTATTCCTTAACGAAAAAATGCCCATTTAATAAGCATTTTTATTGGTATTGAGATAGCTGGATTAGGAGTTATTTTTTTATCTACTTTTAGATTAAGGCATAATGTTTGACTAATTTTTTTGATTGTATGCTTAGGGATTTGTGAAGCTAGATTATGTTTAGCCTTGTTAGTAATGGTTATACGTTTGTGTGGAAATGACTTAGTAAAAAACCTTAGATTAATAAGTTAACTTTAAAAAAAAATTTGATCTTTTTATTTGGTGTTACTGGGGTTTTTTGTTTATTGTTTAGCAGAATACCCAATTCAATACTATTTCAAGCTAGTGTGTGAAAAAGTAATTGTGTGGATTTTAGATTTGAGCTATTATTGGATAGAGTAAGTGTTTTATTTGTAGGGACTGTACTAATTATTGGGAATAGAGTAATGATTTACATAAAATGATATATAAGTAATGAGTTATTTTTTTCTCGTTTTAGATGGCTTATTTATTTGTTTTTGATCTCTATAATCTTTATAATTAGTATTCCTAATTTAATCATACTACTTATCGGATGAGACGGCTTAGGTTTAACATCTTTTCTTCTTGTTGCTTATTATCAAAATAATAAAAGATTATCGGCTGCTATACTAACTGCTTTAACTAACCGCATTGGTGATGTGTTAATTTTAATAAGTATTGGAATATTCATTAAAGAGATAAACTGAATTATTTATGAGTATTCTCCTGTAGTTTTATCAGGAATGTGTTTAGCTTTAATCTTAGCTGGGATGACTAAAAGAGCTCAATTTCCATTTTGTGCGTGACTACCAGCTGCTATAGCTGCCCCTACTCCTGTTTCATCTTTAGTTCATTCATCTACGTTGGTTACAGCTGGTGTTTACTTATTATTGCGTAGGTTTGATGTTTTAATTTGTAATAGACTGTGAATGCTAAAATTTTTAAGATTATTAACTTTAATTTTAGCTGGATCTAGGGCTTCAGTTACAGTAGATTTTAAAAAAATTATTGCTTTATCTACATTAAGTCAGCTTAGTGTAATAATATTAGCTGTTTCTATAGGTCTCTCTTATGTAGCGTTTTTTCATTTAGTTACTCACGCAGTTTTTAAAGCACTTCTATTTTTAAGGGCTGGTAGTGTAATTCATAGATACCGGGGGGTTCAAGATATTCGTTTTTTAGGTAAATGTTGACAGGAGTTACCCATTAGAATGAGAGCTATATTAGTCTCAATAATATCCTTGGTTGGGGCTCCTTTTTTAAGAGGATTTTATAGTAAACACTTAATCATAGAGATAGAAGACGAATGTATTTTTATGTATATAATAGAAATAATTGGATTAAGCTATACTTCATACTATAGGAGACGAGTGTTTAGATCTATAATCGGCAGAAATAAGTCGGATTTAACAGTTGTCTCTGTAAAAGAGGATATTTTGATTATTATTCCTTTTTTTATTTTAGGCGCTGGAGCTTTGTTAATTGGAGATATTATAGCTAATAAAAATGAGCTTTTTTTCTTTGCTGTATTTTCGTCTTCTATTGAAAGGTTGTTAGCTAATATTATTCCATATGGTATAATTATATGAAGAGTAATTAGTTATTCTGCAGCATTTTATAATAAAATAATGTTTTTTTTAAATATATGACTGGTAGAATTAACTCACCCAGCTAAAGCAATACTATTTAACTATTCTTTTATAGTTTATCGAGTTTTAGACTATGGATGATTAGAACTAATTGGGCCCCAATATTCATTTGGAAAGTTTTCTAAGATTAATGAAGGGTACTTTATGGCGTTAAGTCTTTTTGCAACTATTATAATAATTTTTTTGTTAGTGTAAATGTGAATAATATTAATTTCGTTTGTGTTATTGTTTATTTCTAGGCTCCTGTTTAATCAGCCCATTTTACTGGGATTTATTTTAATCATAAGGTCTATGCTAGTATGTTTTTTTATCGCTGCTGAAATTAGAAGCGTTTTAGGTTTTATAGTTTTTTTAACTTATGTCAGAGGGGTAATAGTTTTATTTTTGTATGTGTTAAGAATCTACCCTAACGAAGCTTTCTACATAAAAATTAGTATTACCTTGGTAGCCTGTTTGGTGGTTAGACTAGGAACATATTTAAATCGTGATAGAGACTCTTTGTGACTCTCTTTTATATCTAGTGGGGTGATTTACTTATTTATAGCGTTTATTTTATTGTATGTTATAGTTATTGTTTCTTATTTATGTATAAAAAAAATAGCACCGCTTCGGTCCTTA"/>
                        <sequence id="seq_Modiolus_kurilensisKY2427171" spec="Sequence" taxon="Modiolus_kurilensisKY242717" totalcount="4" value="GTTATATTAGATTTGCTTTCTAGGTTTGATtcttttTCTTTTAGAATGAGGATTTCCTGCGGGTTGTGGGTTAGTATGGGAATTAGTTTATTTGTGCTTGTTGGTAGAGATAAAGGGCTTAGAGAGATTATTTTTCATAAGGTCTTATCTATTTTAAGAGGTATAACTGGTCAATTTGTATCGGGGTTTAACATTAGTGTTATTAGTCTGTTTGTATTTTTAATTATAGTAAATTTGTTGGGATTGGTTCCTTTTTCTTTTAGAGTTAGATCTCAAGTAGGATTAGGGCCCTCAATAGCATTTTTTATGTGGTTGTGTTTGTGATTATCTGGATTGCGTGTGTCGTGGCGTCAAACTTTGTGTACATTAGTGCCTAGATATCCCATATTTTTAATTCCGTTTTTATTGTTGGTAGAGGTGGTAACAATTAGTTCTCGTCCTGTTACATTGGGATTGCGACTAATAATCAACTTAACTGCTGGTCATTTAATTATAGGTATGTTAACTAATGTAAATACAAATGTTGTTCTTTGTTCTGCCTATGGGTTGCAGTTTTTAGGGCTTATTGCTATGAGTCTTAGTGCTGAAATGGTTATCGGGGGGTTGCAAGCYTTTATTTTTTGTACTCTTTTAGCGTTATATAGAAATGAACATCCTAGGTAATGATCGGGAATAGTGGGGATTGGTTTGAGAATACTGATTCGAATTGAGTTAGGTCGTCCTGGAAGAggaTTTTTAGGGGATGATCAGCTGTATAATGTTGTCACTCACGCATTGGTTATAATTTTTTTTATAATGCCTTTGATGGTAGGGGGGTTTGGAAATTGACTTCTTCCATTAATAATGGGCTCTGTGGATATAATTTTCCCACGACTTAATAATTTGAGATTTTGGTTTCTTCCTTCTTCATTATTTATGCTATTAAGGTCTACTTTTATTGAGAGTGGCTCAGGGACTGGATGGACTCTTTATCCTCCTCTYTCTTCATATACTGGACATAGGGGCCCAGCTGTTGACATATCCTTATTTTCTTTACATTTGGCAGGTGCTTCTTCTATTGGTGGTTCTATTAATTTTTTGACTAGTATAAAAAATATGCCGGTGGAGGTGATGCGAGGAGAGCGGATAATGTTGTTTTTGTGGTCTATGGTGGTAACAGCTGTTTTACTATTAGTTTCTTTGCCAGTTTTAGCTGGTGGAATTACTATGTTGATTTTTGATCGTCACTTTAATACCTCTTTTTATGATCCTGTAGGAGGGGGAGACCCAGTTTTGTATCAACATTTGTTTTGGTTTTTTGGTCATCCTGAGGTATATGTACTTATTCTTCCTGGGTTCGGAATAGTGTCTCATGTTGTAGCACATTGTGCTGGTAAAGACGAGGTCTTTGGGGTTTTAGGAATAATTTATGCTATAGTGTGTATTGGAGTGTTGGGCTTTATTGTCTGGGGTCATCATATGTTTACTGTCGGAATGGATGTTGATTCTCGGGCATATTTTACGTCGGCCACAATAATTATTGCTGTGCCTACGGGTGTGAAGGTTTTYAGTTGATTGGCTACACTTAATGGGGGAAGCTTATTGATTGAGACTGCTTTATTATGAGCTGTGGGGTTTATTTTTTTATTTACGGTAGGAGGTCTTACTGGAATTATACTATCAAACTCTTCTCTTGATGTAGCTATACATGACACTTACTATGTAACAGCCCATTTCCATTATGTGTTATCGATGGGAGCAGTTTTTGCCTTATTTTGTGGGTTTTTTCATTGGTTTCCTTTATTCTATGGTTATTGTTTTCATGAGCGGTGAAGAAAGGCTCATTTCTTTATAATGTTTATTGGAGTAAATTTAACTTTTTTCCCTCAGCATTTTCTTGGGTTGAGAGGGATGCCACGTCGTTATTCGGATTACCCAGATTGTTTTATGAAATGGCATGTAGTGTCATCATGGGGGTCTTTATTAAGGTTTGTGAGGGTTCTGTATTTTCTTTTTATTGTATGAGAGGGTCTATTGAGTCAGCGTGGTGTTGTGTGTAAGAGTAATCGCCCTGGAGCAATTGAGTGAAAAATGTGATGCTGTCCTCTTATGCCGTTGTGAGGTAGAAAAGGTTTTCAAGATTCTTATTATCAAGTAGGTGAATATCTAAGCTTCTTTCATGAAGGAGTTATATGTTTAATTGTTTTTATTTTATCTGTTGTTTTATATGGTCTTAGTTGAGTGTTTAGAACAAAAAGAAGTTACCGGTTTTTACGTGAGGCGCAAGGTGTAGAGACGGCATGGACCATCATTCCTAGATTATGTTTAATTGGTGTAGCAGTTCCTTCTATACACCTTCTCTATGTAATAGATGAAATTGGAAGCCCTTCCTTTTGTTTTAAGGCGATTGGTCATCAGTGGTACTGAAGGTACGAGATGGTAGATGTTTTAGGGTTTGATTCTTTTATAAGCCGTAGAGAAGATGACGGCTATCGACTATTAGATGTTGATCAGCGAATGGTAGCGCCGTCTAACACTGGGATTCGTTGTATGGTTAGTAGGGCTGACGTAATTCATTCTTTTGCTATCCCTGGGTGTATGTTAAAAGTAGATGCAATTCCAGGGCGTGTTAACGAAATCCCTATGACTGTGGCTATAAGGGGGGTTTTGTATGGTCAATGCTCAGAGATCTGTGGTGCTAACCACAGCTTTATACCTATCGTAGTTGAGTTTATTCCTCCAAGGGTATACAACCGATGGATCAAATCAATCGATGAT------------------------ATTCCACGAAATCCTTATTATTTAGTAGGTTCTAGTCCATGGCCCGTTTTTACCTCTATTGGTGGGTTATGTTTAGCAGTTGGATTCGTTTCTTGGTTTCATATACACAGGTATAGTCTTTTGTTTGGGTTGTTAGTTTTAGGGTTTTCTTTAGGTCAATGATGGCGTGATGTTATGCGTGAAGGAGATTTAGGTTATCATACTTCCTTTGTTGTAAAAGGTTTGCGTGATGGGTTTATTTTGTTTTTAGTGTCTGAGGTGATGTTTTTCTTCTCTTTATTTTGGGCTTTTTTCCACATAAGGTTAGCTCCTGATGTGTCTGTGGGGTGTGTYTGGCCTCCTAGGGGAGTAGAGACTCTTGATCCTTTTAAAGTTCCTTTGTGTGGTACTACTGTTTTAGTTGGGTCAGGAGCTTCTTTAATATATGCTCATGCTGCTATTCGGGCTGGTTTAAATAAAGATGCTATTTATGGGACGGGGGCTACTATTTTATTAGGTCTTTTATTTTCTCGTCTTCAAGCATACGAGTATTATTGAGCTAGATTTACTATTGCTGATAGTGCTTATGGTAGCTTATTCTATATCATAACTGGGTTTCATGGTATGCATGTAATATTTGGGACTGGGTTTTTAATTGTAAGATTGGTGCGATTGTTTCGTTATCGATTTACTCCACGAAATCACTATGGGTTTATAGTGTGTTCTTGGTACTGGCATTTTGTAGACGTAGTTTGGATTGGGTTGTACGTAGTTGTTTATATTTGAGGTAGTTAGCCATATCGAAAGAGTCATAGGCTACTAAAATTTGTAAATAATAGTTTGTATGATCTACCAGCACCAGTAAATTTAAGGGTGTGATGGAATTTTGGATCTATATTAGGTTTATGTTTAGTTATTCAAATTGTTAGAGGGTTGGTTTTGTCACTTCATTACACAGCTCATGTTGATATAGCGTTTGATGCAGTAATTCATATTGTTCGTGATGTAAATAAGGGTTGGATGATTCGTAGTATGCATGCAAATGGGGCATCAATATTCTTTTTATGTATTTATGCTCATATTGGGCGTGGTATTTACTATGGGTCTTATAAGTATAGGGAAGTTTGAAATGTGGGGGTAGTTCTGTATTTGTTGGTAATGGCAACGGCTTTTTTAGGATATGTTCTTCCTTGGGGTCAGATATCCTATTGAGGTGCAACGGTTATTACGAGTTTATTAACGGCTATTCCTTATGTAGGGGAGATATTAGTTCATTGAGTTTGGGGTGGGTATTCAGTTTCTAATGCTACACTGGTGCGGTTTTATTCTTTTCATTTTATTTTACCTTTTATTATTGCGGCTTTTAGGGTAGTACATTTATTATTTCTTCATGAAAGAGGGTCAAATAATCCATTAGGTGTTTCAAGTAATGATATGCTTATTCGATTTCATCCATTTTATACATCTAAAGACTTAGTTGGGTTTTTAGGCTTATTTTTTATTCTTATACTTCTTGTGTGTTATTACCCGGAATTATTGGGGAATGTAAATAATTGAATTCCAGCCGATCCAATGAAGACTCCACTTCATATTGAGCCTGAGTGGTATTTTCTGTTTGCTTACACTATTTTACGGTCTATTCCTAATAAAGCTGGAGGAGCCCTTGCTTTGGTTGTGTCTGTTTTGGTTTTATTTGTTATTCCTTTGCTTCATACTGGAAAGTTTCGAGGTCTTTCTTATTATCCAGTAAGTCAGGTTTTTTTTTGAGTGTTGATTAACGTTTGATTAGGGTTGACTTGATTAGGGACGTGCTTTCCGGAGTACCCATTTGAGGAGATTGGTCGGGCGTTGACATGCGGGTATTTTATTATTATTATTTTAATTCCTTTGACGCAAAGGAGTTGGGATAAGTTAATTGAGATGCAGCTGATTAGATTTATTTTGCCTAGGGTCTTTGCGCTAGTCGCAGTGGCATGGTACACTCTATTTGAACGAAAGGTGCTTGGATATATTATAAACCGTAAAGGCCCTAATAAAGTGGGTATATTGGGGTTAATTCAACCATTGGCTGACGGGGTGAAGTTATTTTCTAAAGAATTTATTCTGCCTACATTCAGTAATATTCTTCCATTCATATTGTGTCCAATTGTTACATTTTTTATTGCATTGGTATTCTGATTATTATACCCATTTTCAACAGCAGAGGGTGTGTTTACATGCGGATTATTATTTTATCTGGCTAATTCTGGTGTGAATGTTTATGGGGTTTTAGTGGCTGGGTGATCATCTAATTCCAAGTACGCATTGTTGGGATCAATACGTGGGGTAGCACAAAGTGTTTCTTATGAGGTTAGGATGGCCCTTACCCTATTAGGGGGTGTTTACCTAGTGGGTGTAATGAATTTACAGTCTATAAAGTTGGTGTTTGTAGTTGGAGTAATTATTCCGTTTGTATGCGTATGATTAATTACAATATTAGCTGAAACTAATCGTGCCCCATTTGACTTTGTAGAGGGTGAGTCAGAGCTAGTGTCGGGGTTTAATGTGGAGTACAGAAGTGTGGGGTTTGCGCTGATTTATATAGCTGAGTACGCTAACATGCTTTTTAATAGCCTTTTTACATGTATTATGTTTCTAGGAGTAAGTGATGCCCTTATAAGTGTAGAAGCGTGCTTTTTTTTTTTTTTCTTTATTTGAGTTCGGGGGACTTTACCTCGTTTTCGATATGATATGTTAATAAGCTTAGCATGAAAGAGGTTTTTAAGTTTAGTATTAAGTGGGGTGTTAGTAATTATTTCTTTAGTTTGTTTGTTATAAGTGTAAATATTTATAACCCCTTTTACTTACTTAGAGGGTTTTTACTAATTGGGGGTATTTTAGTAACTTTGAGGACTGATTCTAAAATCAGGGGGTGGTTAGGGATAGAAATTAATGTAATAGGGTTTTTAGGGGTATTAAGAGTTCGCGGTTTTATAAATATTTCTGTTGGCCTGAAATATTTTATTATTCAGGTGCTTGGGTCAGGCTTATTTTTAATGGGTGTGTTAGTGTTTTATCACTTAATGTTGCAGAGAGGCTGAATAGTAGAGATGGGATTATTTTGTAAGGCAGGTATTTTTCCTTTTCATGGGTGGGTTCCATCGGTGATCAATTCAGGGGACTGAATTAGTGGATGATTGGTTATGAGGCTTCAAAAGTTGGCTCCTATTATTGTTTCGGTCTGGAGTAGGTCCgagCTTTTTATTTATATAGGGTTAGTGGGGCTAAGGGTTGTTGGGTCTTTAGGTGGATTAAATCAAATATCTGTTCGTGGAATCTTAGCTTATTCTTCATTTGTGCATGGTGGCTGGATGTTGGTAGCGTTAATTCATTCTAATGAACTTTTCTTTTTGTATTTTCTAGGCTATATAGTTCAGCTAAGAGTTGTAGTGGGTATTTGTTATGATTTAGATGTACAGAAAAGAGCAAGGATAAAAATATCTTTTTTGGGGGGAGTAATATCATTAAGTTTAGGGGGGCTTCCTCCTATAGGAGGTTTTTTGTTTAAACTTAGAGTGTTTCTTTCGGTGAATTTAGGGGTTTTAGTGGCCCCGGTGGTGGGGTCTGTCGTATCYCTTCTTTTTTACTTGCGCATAATAAATGGGTTTATGTTGGGGAGAAACAGGTTAGCTAGCTTGTTCTTAGTGTTTAATGGGGTTTGTTATATTGGATTTGGTATAATTTTTGGCTTATTCAGTTAAtaaTGGCTGTGGGGTGCTGTGGTAGTAATAGTGGTTCCTTGTATTTTGCTTTTTTTAGGCTTATTGGCTATAGGAGATATAAGTagaagtAGTCGAGAAAAGTCTTCTTGTTATGAGTGTGGGTTTGAGCCGATTCGAACTGCTCGAAGGAGGTTTTCATTGCGATTTTTTCTTTTAGGTGTTTTGTTTGTTGTTTTTGATGTAGAAGTTGTAATAATGGTTCCTATCCTATTTGGTGTTAGAGTAGGGGGATCAGCAGTAAGGATTATTTGTTTAATTTTATTTATTATTGTGTTAGTGGTAGGATGTTTATATGAGCGGCGTGATGGCTCCATAGATTGGATTAAGGAGATGGTTTTGAGGGGTGTTGCAGTAGTTTTGTTGTTACTTACTTTAGGCGGTGAGGTAGAGGTGATTTTTGGTGTGCTAATTTGCTCTGTTCTTtttTTTATACCCTTATTAAGTTGGGAAAGTAGGGTTGAAATGGGGGGTTTGACTAGGCTAGATTTGGTTGGTGTGGTTATAGTAATTTTATCCTTTTATATCAGTATTTTAATGCTTTTGAGAAGGATTGGAGTTAAGCGGTTTAATGCATTTAGAAAAGTAATTTTGTGTATTTGTGTGGTTTTAGTGTTGGCGTTTAGTTTTAGGTCTATATTTTTATTTTATATTTGCTTTGAGAGAGTGTTGATTCCAACTTTGCTTTTAATCCTGGGTTGACGGGTTCAAGCAGTTAACTATATGCTAGTTTATACTGTAGGTGGTTCTATACCCTTAATTTATGGATTAAGAAGTCTTTATTGGAGTGGGACTAGTAGGATAATGTTGCTTGGAAGGTTAGATAAGAGTGTTATTGCTTTTTCTTGATTGTATGTTCTTGCTTTTTTGGTTAAGCTTCCAGTGTTTCCATTCCACTTGTGGCTACCTAAAGCCCATGTAGAGGCTCCTGTTTCGGGTTCTATAATTCTTGCAGGTCTATTGCTAAAACTTGGTGGTTATGGGTTTATCCGTTTGTGTGGGTTTGTGGAGTTTCTTCGTTTAAGGGTTCCAGTAATGGTGTTGTCTGTAAGGCTATTTGGGGGTGTATTAACGAGGGTAATATGTATGCGTCAAACAGATTTGAAGAGTTTGGTAGCATATTCATCTATTGGTCATATGAGATTTGTTTTATTAGTGGTTACAAATGTTTCATGAGGAGTTTTAGGAGGGGTTTTAATTATATTAGGTCATGGTTTGTGCTCATCTGCTTTATTTTCTTTGGTAAATTACATGTACGGAGTTAGTAGTAGTCGTCTTATTAGCCTAAATAAAGGTTATTTACTAATGTCCCCTTCTTTGTCTTTAGTGTGCTTTTTGTTGGCGGTTAGAAATATGGCTAGACCTCCTAGATTGAATTTGTTTGGGGAGTTATTAATGTTTATAGTAGGAAGTTTATTTAGGGTATTAGTCTTAATTTTACTGGGTTTTATAAGGTTTATGGCTGCATGCTATAGATTGTATATTTATGTGGGAACACAACATGGGAAAAGGTGTGGGCTATGGGTAAGAATAAATGGTGTATGTAGCGGATTTGTATTATTAGCTCATTGATTTCCTTTAAACTTTTTGTTTTTGtttattcctTAGTCGCGTAGAGATCACTTAGTTAGAGTGTTTTTAGGTATAGAGTTTATAGCTTTAGGAGTTTTTTTAATAGCTTTTGTCCCGTCCATTAACAGYCTTTTTATTCTTCTTGTTTTGTTGTGCATAGCGGTTTCAGAGGCAGCTGTTATACTGTCTTTTATAGTTCAAGTAACTCGTCTTTATGGGAGTGACCAAGTATCTAGGGTTATAGTAGATAGATTCAGTTTTCTAAAGTTTTAGGTGTGTTGTTTCTAGCTTTAGGGGCGATGCTTCTTAAGGTAGCAAGTAGTTGTGTAGTCATCATTTTGGAGTTTAGGCTTTGACTCTCTTATATTTCATCAGTAAGTTTTAGATTGTTCTTTGATTGTAGTGGGTTATTGTTTATTAGAACAGTTTTACTTATTTCAGGTTCAGTCCTAATTTATTGTAGTTGGTACATAGACGATGAGATCTATTATAAACGGTTTATTTTTTTAGTATTACTATTTGTTGGTTCAATAGTTTTGCTTATCTCTATCCCCAATTTAATTTGTTTGCTAATTGGGTGAGACGGGCTTGGAATTACTTCTTTTTTGTTAGTTGTGTATTATCAAAATAATAAATCTCTTGGAGCAGGGATAGTAACGGCATTAGTAAATCGGATTGGTGATGTGTTGCTCCTGTTTGTTATTGGTGCTTTGGTTAGTGAAGGAAGGTGATTATTATATGAGGGATGCCTTAGGATAAGGTACCCAATTCCTATTATTTTAATATTTGGGGCTATTACTAAAAGTGCACAAATACCCTTTTCTGCATGGCTTCCTGCGGCTATAGCGGCTCCAACGCCTGTGTCTTCTCTTGTTCATTCTTCAACCTTAGTTACTGCAGGTGTTTATTTGTTATTTCGTTGTAATTTCTTATTATTAAGTAGAGGGATAGAAACATTAAAGGTGTTAAGCTTAGTGACTTTAGTGATAGCAGGTAGTTCAGCATTGGTAGAAGTGGATTTAAAAAAAGTAATTGCTCTTTCGACTCTAAGTCAGTTAAGTATGATGCTTTTTGCTTTGTCTTTAGGGTTAGTAGGGGTGTCTTTTTTTCATCTTGTGACTCATGCCTCTTTTAAAGCTTTACTTTTCTTGTGTGCGGGTGTGGTTATCCACAGAAACCATAAATGTCAAGACATTCGGTTTTTAGGTAAAAGTTGGCCATTTCTTCCCATTAGGATATCTTGCTTAGTTGTTGCTAATATATCCTTATGTGGCTTACCTTTTTTAAGGGGATTTTATTCTAAAGATATGATTATTGAGCTAGTAAAAGGCGAGGGATTAATTTACTTTTTGGAGGTCTTGGGTACTTTGTTTACTTCTTGATATTCATTTCGTATGTTGAATGTAATGTATGGAATAAATAAGGGTGTTAGACGGGTTAGGTTTAGAAGAGAAAGAAATATTTTAAAATTTGCTTATTTTAGGTTGTTGGTTAGTTCTGTATTAATTGGTTGGGTGTTAGGGCTTTTAGTAGAGCAGCTGAATAGAAGGGTCCATCTATTTAGATTTGATAAAGGCTTAGCTAGAAGCTTCGTTTTTGCTATTGTTAGGTACGGGCTTTCAATTCTTTACCAAGGGAAAAATGCTGGTATGTGGTTCCTTGCAACAATGTGAAATTTGAAACTAACCCAGATGCCATCAAAAATTTTGATGTTTTATTCAAATGCTGTTGTTGTAAATTTAGAGAAAGGATGGTTAGAAAAAGTTGGTCCACAAAAATTGATTAGTAGAATTAGAAGATTAAACCAGGGTTACCAACAGTTAAAAGTACTTAGTGTGTCTTTTATGGCTTTCTTATTTTTTCTAAGAATGAATTTGATTTTTTTTTGTGGTGTAGTTATATTTTTATGCGTTTTAAGGGTTTGGGAGTCTTTATATATTGGGTTAATTTTAGGGGTTATGTCTATTTGTGTTTCTGTTATTCTCGGTGGAAGAATAAGAAGGCTGGCAGGGTATTTTGTTTTTTTAATTTATGTGGGTGGTTTGATAGTGTTGTTTGGGTATGTTTTAAGCGTTTTTCCTAACCAGTACTTTGCCTTTGGTTTTCTTCCAGGTAAGTTTTTATTTTTGTCTATGGTTtttATTAGACTTTTTAGGATTAGTGGGGCAAGAAAACTGGGGGGTTTTTTAATATTTAATAGGATATATTTATTTGTTGGTGGATTTTTGTTATTTATTCTTATTTTAGTTGTTTCGTTATGTAAGAAGCGCCACTTACCTCTTCGTGGGGGA"/>
                        <sequence id="seq_Modiolus_modiolusKX8217821" spec="Sequence" taxon="Modiolus_modiolusKX821782" totalcount="4" value="GTTATATTAGATTTGCTTTCTAGGTTTGATTCTTTTAGAATGAGTAGAATTattTCTTGCGGATTGTGGATCAGCATGGGAATTAGGTTATTTGTGTTGATTGGTAGTGATAAAGGGTTTAGTGAAATTGTTTTACACAAAATTTTGTCTGTTTTGAGAGGTATAACTGGTCAATTTGTATCGGGATTTAGTATTAGTGTTATTAGTTTGTTTGTATTTTTAATTATGGTAAATTTGTTGGGACTGGTGCCTTTTTCTTTTAGAGTAAGGTCTCAAGTAGGATTAGGTCCTTCAATAGCATTTTTTATGTGGTTGTGTTTGTGGTTATCTGGGTTGCGTGTCTCGTGGCGGCAGACCTTATGTACTTTGGTGCCTAGATATCCTATGTTCCTGATTCCTTTTTTATTGTTGGTAGAGGTAGTAACAATTAGATCTCGCCCTGTAACATTGGGATTACGATTAATAATTAATTTAACTGCTGGGCATTTGATTATAGGGATGTTGACCAATGTTAATACAAATGTTGTTCTTTGTTCTGCTTATGGATTTCAATTTCTAGGGCTTATTGCTATGAGCTTAAGTGCTGAGATGGTAATTGGGGGGTTGCAAGCCTTTATTTTTTGTACACTTTTAGGGTTATATAGAAATGAACATCCTAGATAAGGTGTTTGATCGGGAATGGTGGGGATTGGTTTAAGAATGTTAATTCGAATTGAGTTAGGTCGTCCTGGAAGAttaTTTTTAGGGGACGATCAGCTATATGTCATTACGGCCCATGCTTTAGTTATAATTTTCATGGTTATGCCTTTAATGGTCGGGGGTTTTGGGAATTGGCTTCTTCCATTAATAATAGGTTCTGTAGATATAATTTTTCCGCGACTTAACAATTTGAGATTTTGGTTTCTCCCCTCTTCATTATTTATACTGTTGAGGTCTACTTTTATTGAAAGCGGGTCCGGTACTGGATGGACTTTATACCCTCCTTTGTCTTCATATACAGGACATAGTGGCCCAGCTGTTGACATATCTTTATTTTCTTTACATTTGGCAGGTGCTTCTTCTATTGGTGGATCTATTAACTTTTTAACTAGTATAAAAAATATGCCGGTGGAGGTAATGCGAGGAGAGCGGATAATGTTGTTCTTGTGGTCTATGGTGGTAACAGCTGTTCTTTTATTGGTGTCTTTGCCCGTGCTGGCTGGCGGTATTACTATGCTGATTTTTGATCGTCATTTTAATACTTCTTTTTATGACCCTGTAGGAGGGGGAGATCCAGTGTTGTACCAACATCTATTTTGGTTTTTTGGTCATCCTGAGGTATATGTACTTATTCTTCCCGGGTTTGGGATAGTATCTCACGTTGTAGCTCACTGTGCTGGTAAAGATGAAGTTTTTGGGGTTTTAGGAATAATTTATGCTATAGTGTGTATTGGGGTTTTAGGATTTATTGTGTGAGGCCATCATATGTTTACTGTCGGAATGGACGTTGACTCCCGAGCATATTTCACATCGGCTACCATAATTATTGCCGTACCTACTGGTGTAAAGGTTTTTAGTTGATTGGCTACCCTTAATGGGGGTAGGTTGCTAATTGAGACTGCTTTGTTGTGAGCTGTTGGGTTTATTTTCTTGTTTACGGTAGGAGGCCTTACTGGAATCATGCTTTCCAATTCTTCCCTTGATGTGGCCATACATGATACTTATTATGTAACAGCTCACTTTCATTACGTACTATCGATGGGAGCAGTTTTTGCTTTGTTTTGTGGATTTTTTCATTGGTTTCCTCTGTTTTATGGATACTGTTTCCACGAGCGGTGAAGAAAGGCCCATTTTTTTATAATATTTATTGGAGTAAATTTAACCTTTTTTCCTCAGCATTTCTTGGGATTGAGAGGAATACCACGCCGTTATTCAGACTATCCAGACTGTTTTATGAAATGGCATGTAGTTTCTTCATGGGGGTCTTTATTAAGTTTTGTAAGGGTTCTGTATTTTCTTTTCATTGTATGAGAGGGGTTATTGAGTCAGCGTGGTGTTGTGTGTAAGAGTAACCGTCCTGGAGCAATTGAGTGAAAAATGTGGTGTTGTATGCCGTTGTGGGGTAGAAAAGGTTTTCAAGATTCTTATTATCAAGTTGGTGAATACCTAAGCTTCTTTCATGAAGGAGTTATGTGTTTAATTGTTTTTATTTTATCTGTTGTTTTATATGGACTTGGTTGGGTGTTTAGAACAAAAAGAAGCTACCGGTTTTTACGCGAAGCTCAAGGTGTAGAGACGGCATGAACCATTATTCCTAGTTTATGTTTAATTGGTGTAGCAGTTCCTTCTATGCATCTTCTTTATGTTATAGATGAAATTGGAAGTCCTTCTTTTTGTTTTAAAGCAATTGGCCACCAGTGATATTGAAGGTACGAGATGGTAGATGTATTAGGGTTTGACTCCTTTATGAGTCGGAGAGAAGATGATGGCTATCGATTATTAGATGTTGATCAGCGAATGGTAGCGCCTTCTAACACTGGGATTCGTTGTATGGTCAGGAGGGCTGATGTAATCCATTCTTTTGCTATCCCTGGGTGTATGTTAAAAGTAGATGCAATTCCAGGTCGTGTTAATGAAATCCCTATAACTGTGGCCATAAGAGGGGTTTTATATGGTCAATGTTCAGAGATTTGTGGTGCTAATCATAGTTTTATACCTATTGTAGTTGAGTTTATCCCTCCAAGGGTATATAATCGATGAATTAAATCTATTGAGGAT------------------------ATTCCACGAAATCCTTATTATTTAGTAGGTTCTAGTCCATGGCCTATTTTTACTTCTATTGGTGGGTTGTGTTTAGCAGTTGGATTTGTTTCTTGGTTTCATGTGCACAGGTATAGTCTTTTGTTTGGATTCTTAGTTTTAGGTTTTTCTTTAGGTCAATGATGGCGTGATGTTATGCGTGAAGGAGAGTTGGGTTATCATACTTCCTTTGTTATAAAAGGTTTGCGTGATGGTTTTATTTTGTTTTTAGTATCTGAGATTATATTTTTCTTTTCTCTCTTTTGGGCTTTTTTTCATATAAGGTTAGCCCCTGATGTTTCTGTTGGGTGTGTGTGGCCTCCTAGGGGGGTAGAGACCCTTGACCCATTTAAAGTTCCTTTATGTGGTACTACTGTTTTAGTTGGGTCAGGTGCTTCTTTAATATACGCCCATGCTGCTATTCGGGCTGGGTTAAACAAAGATGCTATTTATGGGACAGGAGCCACTATTCTATTAGGTCTTTTATTCTCTCGTCTTCAAGCATATGAGTATTATTGAGCTAGGTTTACTATTGCGGATAGTGCTTATGGCAGCTTGTTTTATATTATGACTGGGTTTCATGGGATACATGTAATATTTGGGACAGGGTTTTTAATTGTGAGTTTGGTACGGTTGTTCCGTTATCGATTTACTCCACGCAATCATTATGGGTTTATAGTGTGTTCTTGGTATTGGCACTTTGTAGACGTAGTTTGGATTGGGCTGTATGTAGTTGTTTATATTTGAGGTAGTTagCCATATCGAAAGAACCATAGGCTACTGAAATTTGTAAATAATAGTTTGTATGATTTACCAGCACCAGTTAATTTAAGGGTGTGATGGAATTTTGGATCTATGTTAGGTTTATGTTTAGTTATTCAAATTGTTAGTGGGTTGGTGTTGTCGTTTCATTACACAGCTCATGTTGATATGGCGTTTGATGCAGTGATCCATATTGTTCGTGATGTAAATAAGGGTTGAATGATTCGGAGTATACATGCAAATGGGGCTTCAATATTTTTTTTATGCATTTATGCTCATATTGGTCGTGGAATCTACTATGGGTCGTATAAGTATAGGGAAGTTTGAAATGTAGGAGTGGTTTTGTACTTGTTGGTAATGGCAACGGCTTTTTTAGGTTATGTTCTCCCTTGGGGTCAGATGTCTTATTGAGGTGCAACAGTTATTACTAGCTTATTAACAGCTATCCCTTATGTAGGCGAAATATTAGTACATTGAGTTTGGGGGGGGTATTCGGTTTCTAATGCCACATTGGTGCGGTTCTATTCCTTCCATTTTATTTTACCATTTGTTATTGCGGCTTTAAGGGTTGTTCATTTGCTATTTCTTCATGAAAGAGGTTCAAACAATCCATTAGGAGTGTCGAGTAATGATATACTTATTCGATTTCATCCTTTTTATACGTCCAAAGATTTAGTGGGGTTTTTTGGTTTATTTTTTCTTCTTATAGTTCTTGTATGTTACTACCCAGAGTTGCTGGGGAATGTAAATAACTGAATTCCAGCTGACCCAATGAAGACTCCACTTCATATTGAGCCTGAGTGGTATTTTCTGTTCGCTTATACTATTTTACGGTCTATTCCTAATAAAGCTGGGGGGGCTCTTGCCTTGGTTGTGTCTGTTTTTGTTTTATTTGTTATTCCTTTACTTCATACTGGAAAATTTCGAGGTCTTTCTTATTATCCAGTAAGTCAAGTTTTTTTCTGAGTGTTGATTAACGTTTGATTAGGGTTGACTTGGTTAGGGACATGCTTCCCGGAGTACCCATTTGAGGAGATTGGTCGGGCGTTGACTTGTTGATATTTTATCATTATTGTTTTAATTCCTTTGACGCAAAGAAGTTGAGACAAGTTAATTGAGGCTGAGTTTGTAGTACTGATTTTACCTTTTGTATGTGTTTTGGTTTCGGTAGCTTTTTATACCTTATTGGAGCGTAAAGTTTTAGGTTATATTATAAGTCGGAAAGGGCCAAATAAGGTGGGGTTTATAGGGGTCATTCAACCTTTTAGCGATGCCGCAAAATTATTTACTAAAGAAATAGTTATGCCTGGGTTTTCAAACAACATGGTTTTTGTGCTATGCCCTGGCTTGATCTTACTTAATGGGTTGAGATTATGGCTTCTTTATCCTTTTAGTTATACAGAGGTGGTATTTGTTTGTGGGTTAATTCAGTTTCTAGTGGTCTCAAGAACTAGTGTTTATGGGGTGATGCTAGCAGGCTGGTCTTCTAACTCTAAATATGCTTTATTAGGTTCCGTACGTGCTGTTGCGCAAAGAGTTTCTTATGAAGTGCCTTTAACATTTGTGATAATTATTATTTGTTGCTTGTTAGGAAGAATGCTCTGTCAAGAAGTAAAAGAAGTTTTTAGTTCTATTTTATTTGGTTTAGGCGGAATAATTTGGTTAGTGTGTATATTGGCTGAATCTAATCGTGCTCCTTTTGATTTTGTTGAAGGTGAATCTGAGTTAGTTTCTGGTTTTAATGTGGAGTATAGAAGAGGAGGCTTTGCGATAGTTTTTATAGCAGAGTATGCAGCAATACTGTTTAATAGTCTTTTTTTTACCGTTTTATTTGTTGGGGGCAGAGGGGTAGTGGTTATATTAGGGATAACGTTAGTTGTAGTGGGTTATGTATGAGTTCGCGGGTCTTTTCCTCGTATGCGGTATGATAAAATAATAAAACTGTGTTGACGTTACTTAACGGTTTTAGTCCTCTGTTTAGGTGTTTTTTGTCTGTGTGTCCCTTACTTATAataagtATAAATATTTATAATCCCTTTTATTTGCTTAGAGGGCTTTTATTGATTGGAGGAATTTTAGTAACTTTAAGTACTGATTCTAAAATTAGGGGCTGGTTAGGAATAGAGATTAATGTAATAGGGTTTTTAGGGGTGTTAAGGGTTCGGGGTTTTATAAACATTTCTGTTGGATTGAAATATTTTATTATTCAGGTGCTTGGGTCAGGCTTATTTTTAATGGGTGTGTTAGTATTTTATCATTTGATGTTGCAGAGAGGGTGGATAGTAGAAATGGGGCTATTTTGTAAAGCAGGTATTTTTCCCCTTCATGGATGGGTTCCATCAGTTATTAATTCAGGGGATTGAGTTAGTGGGTGGCTGGTTATAAGGGTTCAAAAGTTGGCTCCTATTATTATTTCAGTCTGGAGTAGGTCTgagTTTTTTATTTATATAGGGTTAGTAGGATTAAGGGTTGTTGGGGCCTTAGGTGGGTTAAATCAAATGTCTGTCCGTGGAATTTTAGCCTATTCTTCCTTTGTGCATGGTGGGTGGATACTGGTGGCGTTAACTCATTCTAATGAACTTTTCTTTTTATATTTTTTAGGCTATTTAGTTCAGTTAACAGTTGTAGTAGGGATCTGTTATGATTTAGATGTAGAGAAAAGAGCAAGGAGAAAAATATCTTTTTTAGGTGGAGTGATATCATTAAGTTTAGGGGGTCTTCCTCCCATAGGAGGCTTTTTGTTTAAACTGAGGGTGTTTCTTTCGGTGAATTTGAGGGTGTTAGTGGTCCCAGTAGCGGGGTCAGTCTTGTCGCTTCTCTTTTACTTACGGTTGATAAACGGGTTTATGTTGGGGAGAAATAGTTTAGTAAGGTTGTTTCTGGTGTTTAATGGGGTCTGTTATATAGGATTTGGGATAATTTTTGGTTTATTTAGTTAGtaaGGTTTGCTTTGTATTTGGTTTATAGTGGCTGTGAGGTGCTGTTTGTATTTTACTTTTTTGTTATGGCTGGCTATAGGAGATAGAAGTAGTCGAGAAAAGTCTTCTTGTTATGAGTGCGGGTTTGAGCCAATTCGAACTGCTCGAAGTAGGTTTTCATTGCGATTTTTTCTTCTAGGGGTTTTGTTTGTTGTTTTTGATGTAGAAATTGTGATAATGGTTCCTATTTTATTTGGTGTTAGAGTGGGGGGATCAGCATCTAGAGTTGTTTGTTTAGTTTTGTTTATCATTGTGTTAGTAGTGGGGTGTTTATATGAGCGGCGGGATGGCTCTATAGATTGAATTAAAGAGATGGTTTTGAGGGGTGTGGCAGTAGTTTTGTTATTATTTACCGTGGGTGGAGAAGTAGAGGTAGTCTTTGGGGTGTTAATTTGTACTATTCTTTTTATGCCTTTGTTGAGATGAGAAAATagtAGGGTTGAAATGGGGGGTTTAACTAGATTGGATTTAGTTGGTGTGATCATGGTAATTTTGTCCTTTTATATTAGGGGTCTGATGCTTTTGAGAAGAGTTGGAGTGAAGCGGTTCAATGCATTTAGAAAAGTAATTTTGTGTATTTGTGTGGTTTTAGTGTTAGCGTTTAGTTTTAGGTCTATATTTTTATTTTATATTTGTTTTGAAAGGGTGTTAATCCCAACTTTGCTCTTAATTTTGGGTTGACGGGTTCAAGCGGTTAATTACATGTTAGTTTATACTGTAGGTGGTTCTATACCTTTAATTTATGGCTTAAGAAGTCTTTATTGGAGAGGAACGAGTAGAATAACCTTGCTTGGAAGTTTAGATAAAAGTGTTATCGCTTTCTCCTGGTTATATGTTCTTGCTTTTTTGGTTAAACTTCCGGTGTTTCCGTTTCATTTGTGATTACCTAAAGCTCATGTAGAGGCTCCTGTTTCGGGTTCTATGATTCTTGCGGGGTTGTTGTTAAAACTTGGTGGTTATGGGTTTATTCGCTTATGTGGGTTTGTTGAATTTCTTCGTTTGAGGGTCCCAGTGGTGGTTTTGTCTGTGAGGCTATTTGGGGGTGTATTAACTAGGGTAATGTGTATGCGTCAAACAGACCTAAAAAGTTTGGTAGCGTATTCATCTATTGGTCATATGAGGTTTGTTTTATTAGTTGTTACAAATGTTTCATGAGGAGTCTTAGGAGGGGTTTTAATTATATTAGGGCATGGGTTGTGTTCATCTGCTTTGTTCTCTTTGGTAAATTACATGTATGGTGTTAGTAGTAGTCGTCTTATTAGATTAAATAAAGGGTATCTACTTATATCTCCTTCTTTGTCTTTAGTGTGTTTTTTGTTGGCAGTTAGAAATATAGCTAGACCTCCCAGGTTGAATTTGTTTGGGGAGTTATTAATGTTTATAGTAGGCAGGGTTTTTAGGGTGTTAGTTTTAGTCTTGTTAGGATTTATAAGGTTTATGGCTGCTTGCTATAGGCTATATATTTATGTGGGAACACAGCATGGTAAAAGGTGCGGTTTATGAGTAAGAAGAAGCAGTGTATGTAGGGGACTTGTGCTGTTAGCTCATTGGTTTCCTTTGAACCTTTTATTTTTGTTTATTCCTTagTCACGTAGAGCTCATTTAGTTAGAGTGTTTTTAGGCATAGAGTTTATAGCTTTAGGGACTTTTTTAATAGCCTTTGTTCCGTCCATAAATAGGCTTTTTATCCTTCTTGTTTTGTTGTGCATAGCGGTTTCAGAGGCAGCTGTTATATTGTCTTTTATAGTCCAAGTGACGCGCCTTTATGGGAGAGACCAAGTATCTAGGGTTATGGTAGATAAATTCAGTTTTCTAAAGTTTTAGGTATAATGTTCTTAGTTTTAGGGGTGATACTCCTTAAGGCGGCAAGTAGTTGTGTGGTGATTATTTTGGAGTTTAGGCTTTGACTTTCCTATCTTTCATCTGTAAACTTTAGACTATTCTTTGATTGTAGTGGGTTATTGTTTATTAGAACTGTTTTACTTATTTCAGGTTCAGTACTAATTTATTGCAGTTGGTACATAGATGATGAGGTCTACTATAAGCGGTTTATTTTTTTAGTGTTATTGTTTGTTGGCTCAATAGTTCTACTTATTTCTATCCCCAATTTAATTTGTTTGTTAATTGGGTGAGATGGTCTAGGAATTACCTCTTTTTTGTTAGTTGTGTATTATCAAAATAACAAGTCTCTTGGAGCAGGGATAGTGACGGCGTTAGTAAATCGAATTGGGGATGTGTTGCTTCTTTTTGTGATCGGTGCTTTGGTTAGTGAAGGGAGGTGGTTGTTATATGAAAGGTGCCTTAGATTAAGGTATTTTGTTCCTATTATTCTAATATTTGGGGCTATTACTAAAAGTGCTCAAATGCCTTTTTCTGCATGGCTTCCTGCGGCTATAGCGGCTCCAACTCCTGTGTCTTCTCTTGTACATTCTTCAACTTTGGTTACTGCGGGTGTTTATCTGTTATTTCGTTGTAATTTCTTATTATTAAATAGGGGAGTAGAAACATTAAAGGTTCTTAGCTTAGTAACTTTGGTAATAGCAGGTAGTTCGGCATTGGTAGAAGTAGATTTAAAAAAGGTAATTGCTCTTTCGACTTTAAGTCAGTTAAGTATGATACTTTTTGCTTTATCGTTAGGGTTAGTAGGGGTATCTTTTTTCCATCTTGTGACTCATGCTTCTTTTAAGGCTTTACTTTTCTTGTGTGCGGGTGTAGTTATTCACAGTAATCATAAGTGTCAAGATATTCGGTTTTTAGGTAAAAGGTGGCCATTCCTTCCTATTAGGATATCCTGCTTAGTTGTTGCTAATATGTCTTTATGTGGTGTTCCTTTTTTAAGGGGGTTTTATTCCAAAGATTTAATTATTGAGTTAGTAAAAGGTGAGGGGTTAATTTACTTTTTGGAGGTTTTGGGTACTTTGTTTACCTCGTGGTATTCGTTTCGTATGTTAAACCTAATGTATGGAATGAACAAAGGGGTTAGACGGGTTAGGTTTAGTAGGGAAAGGAATATTTTAAAGATTGCCTATTCTAGGTTGTTAGTTAGTTCTGTGTTGATTGGTTGGGTGTTAGGGCTTTTAGTAGAACAGTTGAATAGAAGGGTTCATTTATTTAGATTTGACAAAAGCTTAGCTAGAACTTTCGTTTTTGCTGTCGTTAGGTATGGGCTTTCAATTCTTTACCAAAGGAAAGCTGGGGGTATATGATTTCTTGCAACAATGTGAAATTTGAAATTAACTCAAATACCATCAAAACTTTTGATGGCTTATTCAAATGCTGTTGTTGTAAGATTAGAGAAAGGATGGTTAGAAAAAGTTGGGCCGCAAAAATTAATTAGCGGAATTAGAAAACTAAATCAGGGTTATCAGCAGTTAAAGGTACTCAGTTTGTCTTTCATGGCTCTTTTGTTTTTATTAAGGAATGAATTTGGTTTTTTTTGTGGTGTAGTTATATTTTTATGTGTTTTAAGGGTTTGGGAGTCTTTATATATTGGATTAATCTTAGGGGTTATGTCTATTTGTGTTTCTATCATTTTGGGGAGGAGAATAAGAAGGCTGGCAGGGTATTTTGTTTTTTTAATTTATGTAGGGGGTTTGATAGTGCTTTTTGGGTATGTTTTAAGAGTTTTTCCTAATCAGTACTTTGCTTTTGGTTTTCTGCCTGGTAAGTTTTTATTTTTGTTTATGGCTTTTattAGGCTTTTTAGGGTAAGTAGGGCAAGAAAACTTGGGGGTTTCTTGATGTTTAACAGGATATATTTATTTGTTGGTGGTTTTTTATTATTTGTTCTTATTTTAGTTGTTTCTTTATGTAAAAAGCGTCATTTACCACTTCGTGGGGGG"/>
                        <sequence id="seq_Musculista_senhousiaGU0019531" spec="Sequence" taxon="Musculista_senhousiaGU001953" totalcount="4" value="ATGATAACTGATGTGTTTTCTGTTTTTGATGAACATTACATGAGAAGAAGATATGGCTACTATCTATGATTTACGTGTGTTGGGATTCCTTTAGTACTCTTGTTTTGTGACTTAGTGCTTCGTGATAAACTGTTAGAAGGCTCTTTCATACTTATGAAGAGTATTAACTGTTTTAAGTTAAGAGGGTTTCCTTTAGGTATTAGGAGGTTATTGATATTGATCCTTACTGTTAACGTATTTTCTCTATTTCCCTATGTTTTTAAGGTTAGTGCACATTTTTCATTTGGTAGGAGGTTCTCTTTGAGTATATGAAGTGCCATTATTATTTCTAGTGCTTTTTGAAGGTTTGAGCAAACTTTTGCTATATTGGTACCGTATGATCCGGTGGTAATAGGCCCTTTTATGGTGTTAATTGAGTGTGTTTCGCATCTTCTTCGTCCTATGTCTTTATTTATTCGACTAGCAATAAACTTAGCTACTGGAAAAGTTATAATAGTAATAGCTACCTCTTTAGGTTTAAGCCTGCTTATTGTGGGGGAGCTTCTTGTAACATTCTTAGTTTTACTAGGTAGAATAATGTGTTTTGAAGCTGGAAGGGGTGTTGCTCAGGCATTTATTTTTTGTTTTTTGTTATCATTATATGCATCAGAGCATAGTGAGTAGGCTGGTGCAAGTTTAAGTCTTCTTATCCGAGTTCATTTATCTCATCCTGGTAATTACTTTATTAAAAGAGAGTCATTTTATAATGTTGTTGTTACAACAGCTCTTATAATCTTTTTTGCTGTAATGCCTTTGATTGGTGCTTTTGGTAATTGGCTGATTCCTTTGTGTATTGGAGGAGGTGACTTAGTGTTCCCTCGTCTAAATAATCTGAGGTATTGGTTAGCTCCTAATGCTTTGTATTTATTAATGATTTCTGTTTTTACTGAAAAAGGGGCCGGTACAGGGTGGACAATTTATCCTCCTTTATCTTCTGTTGAATTTCATAGAGGTCCTGCCGTAGACATCTTAATTACTTCATTACACGCAATTGGTCTTAGTTCATTAGTAGGGGCTATTAATTTTGGGTGTACTAATAAAAACATACCTGTTCCTAAAATGAAAGGGGAAACGTCTGAGCTTTATTTATGAAGGCTAACTGTTACGGCTGTTCTTTTGATTATTTCTGTTCCTGTTTTAGCAGGAGGTATTACTATGCTGTTGTTTGACCGTAATTTTAATAGAACTTTTTTTGACCCTATCGGAGGGGGTGATCCTGTTTTGTTTCAACATTTATTCTGGTTTTTTGGTCACCCAGAGGTTTATATTTTAATTTTACCTGCTTTTGGTATTATATCTAAAGTAGTAATAAATCAAAATGGTAAAGAAGCTGTGTTTGGTCAAGTAGGGATGCTTTATGCTATAGTTGGTATTGGGGGGCTAGGTTGTGTTGTTTGAGCTCACCATATATTTACTGTTGGGATAAATGTAGACTCACGTGCTTACTTCACTAGCTTGACAATGGTTATTGCAGTACCAACGGGTGTAAAAGTATTTAGGTGAATAGCTACTATAAGTGGTGGTAAGTTTAGGATATCCCCAAGAGGGGTTTGAAGTCTAGGGTTTTTATTCTTATTTACAGTAGGGGGTCTAACAGGTGTTATGCTTTCTAGATCTTCTTTAGATGTCTGTTTACATGACACTTATTATGTGACGGCTCACTTTCATTATGTGTTGTCAATAGGAGCTGTTTTTGGTATTTTCTGTGGGTTAAATCATTGATTTCCTTTATTTTTTGGGGTTAATTTGAATAAAAAATGGTCACTGACACATTTTTTCATTATGTTTGTAGGTGTTAATATAACCTTTTTTCCCCAGCATTTTTTGGGGTTAAGGGGAATACCCCGTCGTTACTGTGATTATGCTGATTGCTACGCTAAGTGGCACTGGTTTTCTTCTTATGGTGCCATAATTTCGTTTGGTTCTTTAATATACTTCTTGTTTATTGTTTGGGAAGCAGTTGTCTGCTCTCGTGGGCTCGTTTTTTCTAGAAGAATAGCTAGGGATCTTGAGTGACAAAATCAGGTATACCCTCCTTATTCTCATACTATGCCGTTGTGAGGTAGAAAAGGTTTTCAAGATTCTTATTATCAAGTAGGTATAGACATTATAAAGTATCATGGTCTTGTAATAATGGTGATTGTTTTTATTTTAGGTTTAGTAGGTTACATAGGTGTGTTTTTGCTTTGTCGTTCTTTAAGATATCGTCATCATTCTCAGTGAGAAAAATTAGAGTATGGTTGAACAGTTTTGCCTATTATCCTATTAGCTTTACTGTGAGGCCCTTCTATAAAAAATTTATATCATATAGATGATATTAAAACTCCTCAGTGAACTTTTAAAGCAGTTGCCTCTCAGTGGTATTGAAACTATGAACATCAGCAGCAGTTCGAGTTTCAGTCTTATATAGCCGCAGATAGGGGAGCTGGCTATCGGTTGTTAGATGTAGATTGGCGGATAGTTGTACCTGCTCAAACTCAAGTCACAATGTATGTGGCTAGAACAGATGTTTTACACTCTTTCTCGTTACCTTCTGTTTTGTTAAAAGTGGATGCTATTCCAGGACGTGTAAATCAACTTCCTTGTGTGTTTGGCTTGCCAGGTGTTTATTATGGGCAGTGTTCTGAGATTTGTGGTATCAACCACTCTTTTATACCTATTGTAATAGAAGTAATCCCTGCTAAAGTATTCATTGGTTGGTTAGAAGGTCTGACTAAC------------------------ATGGCTCGTAATCCTTATTATGTTCCTGGTTTAAGTCCTTGGCCTTTTTTAGTTGCTCTAAATATTGGAAGACTTTGTTTAAGTCTTGTAATGTGAATACATCGAAGGGTTTTTATGGTTTTATTACCTGTTTTAGGTGTTCTTTTGTGTTTATTGTGTTGGTGGCGTAATCTATTAGATGAAGTAGATTTAGGTTTTCACAATCGTTATGTGGTAAAAACTTATCGCGATGGAGTAGCAATTTTTATTTTTAGTGAAGCTATAATGTTTTTCAGCCTTTTTTGAGCTTTTCTCTATTCAAGGGAAAGGCCTTCAGCGAGATTGGATTTATTATGGCCTCCTTTAGGTGTTCGCTGTCCTAAGCCTTTTAGGACGGCCCTATTCAGAACTGGCCTTTTAATCAGTAGAAGTTTTTATTGTGTTTGGGCGCATAAAGCTATGTATAGTGATTATAGATGAGCCCCTATTATTGGTGTGGCTTATTCTGTTCTTTGTGGGGCTGTCTTTTTGCGGTATCAATTTCATGAGTACTACATAAACTCTTTTTCAATAGCCGATAGGGTTTTTGGGAGGTGTTTTTATATCTTAACAGGGTTTCATGGTTTCCATGTGGTTATTGGCAGTTTGTGATTATTGGTTAGTATATTTCGTTTAATTTTGGGGCATTTTAGTCGCAAGCGTCATTTTGGTCTTGTGGCCTGTTTTTGATATTGACACTTTGTTGATGTTGTCTGGGTTTTTGTTTGACTTTTATTTTACTTAGTAATAGGTGGGATTTTTCGAAAACGTAATGGATTAGCTAATGTTCTGACAGGAAGGGTTTATGACTTGCCTTGTCCTATTAATTTAAGATGGTGATGAAGGTTTGGTTCTATATTAGGGCTTTGTTTGACAATTCAATTGATTAGAGGCATCATTCTCTCTTTCCACTATAGAGCACATGAAGACCTTGCGTTTGACTCAGTTATTCATATCGTTCGTAATGTAAAAAAAGGGTGGTTTTTACGGAGAGTACACACTAATGGTGCGTCAATATTTTTTATTTGTCTATATGTACATATTGCTCGAGGTATTTATTACGGTTCTTATTTGGATTCTGCTGTGTGAAATGTTGGTGTAATTCTTTATTTATTGGTTATAGGGGAAGCCTTTCTTGGTTATAGATTGCCTTGGGGCCAGATGTCTTATTGGGGTGTAACTGTTATTACTAATATGGTTACGGTTATTCCTTTTGTGGGGAAAGATATTTTGCAACATGTTTTAGGGGGCTACTCTGTGTGTAACAATACATTGAAGCGATTTTACTCTTTACATTTTGTTATCCCTTTTGTAATTATGGGACTAGCAAGGCTTCATTTACTTCTCTTACATGAAAATGGAAGAAATAATCCTTTGGGTGTTGAGAGAGATAGAATATTAGTTCCTTTTCACCCTTTTTATACGGTAAAAGATCTGCTGGGGTTTTGTTGGTTTATGTGAGTTTTTGTTTACTTAGTTTGTGTTAATCCTGAGTTGTTAGGTAACCCTGTTAATTTTATTCCTGCAGACCCTATAAAAACTCCTATTCATATAAAGCCAGAGTGGTATTTTATATTTGCTTATGCTATTTTACGTTCTATCCCTCATAAAGCTGCAGGTGTTATTGCTATGTTAGCTTCTATCTTGGTTTTATTTCTACTCCCCTTGTTACATACAGGTAATTTTCAGGGGCTCGCTTTTTATCCTATTAACCAAGGGTTGTTTTGGGTTTTTGTTAGGAGGTTTTTAAGGTTAACGTGAATTGGAAATAGCCCTGTTTGTGAGCCTTATGTAACCTTGGGGCGGGTGTACAGAGTTATTTACTTTAGATCTATCTTGTTAATCCCTTATAGTCTTAAGCTATGGGATAAGCTTGTTTTTGCTGAGTTTGTAGTACTGATTTTACCTTTTGTATGTGTTTTGGTTTCGGTAGCTTTTTATACCTTATTGGAGCGTAAAGTTTTAGGTTATATTATAAGTCGGAAAGGGCCAAATAAGGTGGGGTTTATAGGGGTCATTCAACCTTTTAGCGATGCCGCAAAATTATTTACTAAAGAAATAGTTATGCCTGGGTTTTCAAACAACATGGTTTTTGTGCTATGCCCTGGCTTGATCTTACTTAATGGGTTGAGATTATGGCTTCTTTATCCTTTTAGTTATACAGAGGTGGTATTTGTTTGTGGGTTAATTCAGTTTCTAGTGGTCTCAAGAACTAGTGTTTATGGGGTGATGCTAGCAGGCTGGTCTTCTAACTCTAAATATGCTTTATTAGGTTCCGTACGTGCTGTTGCGCAAAGAGTTTCTTATGAAGTGCCTTTAACATTTGTGATAATTATTATTTGTTGCTTGTTAGGAAGAATGCTCTGTCAAGAAGTAAAAGAAGTTTTTAGTTCTATTTTATTTGGTTTAGGCGGAATAATTTGGTTAGTGTGTATATTGGCTGAATCTAATCGTGCTCCTTTTGATTTTGTTGAAGGTGAATCTGAGTTAGTTTCTGGTTTTAATGTGGAGTATAGAAGAGGAGGCTTTGCGATAGTTTTTATAGCAGAGTATGCAGCAATACTGTTTAATAGTCTTTTTTTTACCGTTTTATTTGTTGGGGGCAGAGGGGTAGTGGTTATATTAGGGATAACGTTAGTTGTAGTGGGTTATGTATGAGTTCGCGGGTCTTTTCCTCGTATGCGGTATGATAAAATAATAAAACTGTGTTGACGTTACTTAACGGTTTTAGTCCTCTGTTTAGGTGTTTTTTGTCTGTGTGTCCCTTACTTATAATATTGGTAGTTATGTTTAGTCCTTTAATGTTGTTTTGTTCATGCCTGGTGGTAGGAGGTAGTTTGCTTAGTATCAGAAGAAGAACATGAAGGGGTGTCTGAGTGGGGATAGAGTTAAATCTTTTCTCATTTTTAATTTTGATGAATGGAGGAAGCTTTTTCGATTTAGAACCTTTGATTAAGTATTTTGTAGTCCAAAGGTTAGGTTCAGTTGTATTTATTTTTAGTGTAGTTTATGTCTCTTTTTTAGAAACGTGAATAATAATCCTTCTAGTATTAGGTCTATTTTTAAAGATTGGGATTTTTCCTTTTCATAGATGGGTTCCCAGGGTTGTTGTAAAAAGCCGTTGAATTGTAGGTGGGTTGGTGTTAACGTGACAAAAACTGGCGCCTTTGGTTtttTTTTTGATGTTAATTAGAAGTAGTGTAGTTTTTATTAGGGTTTTGTTTATAGTAGTTATTGGCGGCGCTGGCGGTCTAAACCAAAGCAGGGTGCGGGGTATAGCTAGCTACTCTTCTTTCGTTCACATATCTTGAATAATGGTAGGCCTTCTCTACTCATTTTTTGTGTTTTTGTTTTATTTTTTTATTTACTCTATATCTCTCTTTTTATTTTTTCTAGGCTGTAGCAATAGTGGTAAAAGCTCTTTAGGGAGTCAAAGGTTTAGTTTACTAGGTTTAATTGGGGTTCTTATAATAATAGGGGTTCCTCCTTTTCTGGGCTTTTTAAGGAAGTTATTAGTAATGTTATCTAGGCCTACTTTCGCTTTGGTTGTTTGTCTATTAGGTTCTGTTGTAAGGCTTAAGTTTTATACTTCTTTCTTTTATAGTATGTTTTTAAACGGTTTGTATGGAATTGAATCTGTAGTGTCGCTTAGCTTAGTATTAAATGTTTTAGGATTATTTTTAATTGTGGTAGTGCTTTTTCTGAGGTTTTTAGGCGTTGAGATGGTTTTCTTGTTAATGCTTAGATTTAGGTTACTGCCGTTGTTTATACTTTCTTCCAAATCTGATTATAGGCGTGAAAAACTCTCTCCTTATGAGTGTGGGTTTGAGCCTGTATTCAGTGCTCGAACTAGATTTTCTGTTCGGTTTTTTTTAGTCGCTGTCTTATTTGTGGTGTTTGATGTTGAACTGTCTATCTTAGTAGCAACAATTTTTTCTATCAGGCTTATAAAAAACTTAATCAGACTAGTGAGTGTTATTGTTTTTCTAGTTGTTCTTTTTTTAGGGTTGTTTCATGAGTTTCGTGAAGGTTCGTTAAATTGAATTTACTAAGTGGTATTGTGGTTATTAAGTATATTTCTGGTGTTAATAGTAGTATTGCAACGCGAGTTAGTGGTTAGGGCACTACTAATAAGGTTTTATTTGGCACTCTATCTCTGTGTAGTACCAGATAAAGTGTGGATACTTCATGGTGTTATAGTCTGAGATTTTTTGAGYTTAAGAATATCTCTTTTAGGGGTATTTGTAGTGGCAATAGGGGTATTAAGAACAAAGGTGAGCGTGCGGAACAAGCTATTTCTATTGGTAAATATGTTTTTATGTATAGTTGTAGTAATAGCGTTTAGCGTAAGAAGTTTTTTTCTTTTTTTTTTTTTTTTGAGAGCGACTCTGATTCCTTTAATTTTAATAATCGTAGGCTGGCGTTTACAAGCTGGGGTGTACATACTAATTTATACTGTAGTAGGTTCTCTATTTTTTCTTTTAGGGGTTTGTTTTATATATTTTAATAGAAGAGACTGTATAATCTTAAGAAGGTCATGTGTTAAAAATATGTGGAGGTTTTGATGAGTATTCTTGTTTGGGTTCTTGGTTAAAATACCTTCTTATCCCTTTCATTTATGACTTCTAAAAGCACATGTGGAGGCACCTGTAGCTGGTTCTATAGTGTTAGCAGGGGTGATTCTTAAATTTGGGGGGTATGGCATAATCCGATTGTTTAGGGTTATTAATGTCTGTTATTACGATAGGTTATGTCTGATTGTAGTCGTAAGCCTATTAGGGGGGTTTTACAGAAGCGTTGTTTGTGTTCGTCAGACTGATTTAAAACGCCTGGTGGCTTACTCCTCTGTTAGACATATAAGAATAGTAATTCTATGTTTTAGAAATTCTTTTCTAGGGTTAGAAGGGGTTATTTGGCTAATGTTAGGGCATGGCTTGTGTTCTTCTGGGTTATTCATGTTAGTGTCAGTAGTTTACTCTAGGAGGGAGTCTCGAGTTCTTCTTCTTAATAAAGGAGGGTTGGTTAAAGCACCCTGTTTAGCAATAGTTAGATTTCTTCTTTGTGTTAGAAATATGGCGGCGCCCCCTAGGTTAAACCTGTTGGCAGAGATTTGCTTATATATTTGCATCAGTTCTATATATTACTATATGGTGCTGTTTTTTGCTATAGTTAGGTTTTTTAGGGCTGCCTATAGGCTTTATTTGTATACCAGTTGTTTTCATGGTAGCCTGAGAGGAGGTCTATTTAGAGTTCTAGGGCATAGAGATACTATCGTTTTAATATGTCACTGAATCCCCTTAAATATGCTGGTTATTATATTATATTAGATACATAAGTACTTTTTATTGAGATTGTTTATTAGTATAGAGGTTGTAATCTTAGGTCTTGTTGTTTTATGTGTTGCTGTAAAATTTTTTTATGTAGCTTCATTAAAATTAGTGCTGTGTCTTGCAGTGTGTGATGCAGGGGTATTTTTGGCGTTAATTGTTTCACTAATACGGCGTGTTGGAAGAGACAGTGTTAGAAGAATATCTTCTTTTAAtttaaaATATTGAATCATTTTATTTTTTTTGCGCTCATTATTGGGTATACTTTTATTTTAGTTGGAAGAGTCTCTAGCGTTTATTTAATTGAGATAGTGTTTTGAGAGTTAGGAAGAGTAAGGATAGTGTTTAGGGTCTTAGTGGATTATATAAGGCTAGTTTTTATTGGGACTGTAATAGTAATTGGTGGAAGAGTTTTAATTTACACCAGATGGTACATATCAGATGAGCTTTATTACAAACGATTTGTTAGTTTAGTGTTACTATTTATTCTTTCAATAGTGCTAATAATCCTTATCCCTAACTTAATTGGGATTTTAATCGGATGAGATGGTTTGGGTTTAACATCCTTTTTATTGGTGTGTTATTATTGTAACAGAAAATCGCTCGCTGCTAGACTACTGACGGCCCTTACTAATCGGATTGGCGATGTGCTGATTTTAATGAGAATTGGTTTTATAATTGTGGAGAACTCCTGGTCTTTATATCAATTTACTTTTGGTGAGACAATTTCGTTAGTGGGCTTACTGACTTTTGCTGCAATAACTAAGAGTGCACAGATGCCTTTTTGTGCTTGACTACCTGCTGCTATAGCGGCTCCAACGCCTGTTTCTGCATTAGTACATTCTTCTACTTTAGTTACGGCAGGCGTGTATTTACTTATTCGTTCGTTTAAGGTAATCTCACTGGATTTTATAGAGGTGTTAGAAGTCTTAAGGCTGGTTACTCTTTGTTTGGCTGGGACTAGTGCGTTAGTGTGTTTGGATCTCAAAAAAGTAGTGGCATTATCTACTTTAAGTCAGCTGAGCGTTATAATACTAAGAATTTCCTTGTATGCGCCTGTTCTTGCCTTTTTTCATTTAATTACTCATGCGTTATTTAAGGCACTCCTTTTTTTATCGGTAGGGTCTGTAATCCACTCTTATGGTAATATCCAAGATATCCGAATAGTTGGAGGCTGTTGGAGTACATTACCCAAAAGAATAAGGGCTATAGTAATCGCTGTTAGTTCTCTATCGGGGCTACCTTTTTTGAGTGGCTTCTTCTCTAAAGATCTGATTGTAGATTGCTATAGGAGTAGCAGTCTAATAGTGGTTTTAGTAGGGGTTGGAATTGCTATAACAAGAGTCTATAGTCTACGAATTTGAAGAAGTTTGTTTAGATTAAATATAGGCGTGAGTCCTGTTATAAGAAGAGATGAAAAGTTAGAACTCACTTTTCCTTATCTGTGTTTAAGGTTAGGAGCCCTATTTGTGGGCTATGTATTAAGAGGGCAAATTATAGGCGTTTCTCAGTTTAGAGGTTCCAGAAATTTTGAGATTGTGGTACTAGTGGGCGCATTTTTGGGTTTATTTATATGGGCAAACAGGGGAAGGTTACAATTTAATCTTAAAAAATTTCCTTTTTTGTTAAGAATATGGTGCTTAGAAGTTAGACAAGTTTTGGCAGGTGTTAGGCTTTCATTGTCAGAAAAACTGTCATCGAGCTTAGACAATGGGTGGTTAGAGACAATTGGCCCACAAAGAAACTTAATGAGTGTATCACAGAATAATGAGGGGTTCTTTATGAGTTGCTTAGTGGTGAGTTGTGTTTTGGTTTTATTCTTCTTTGTAGCGTTGGAGTTGTTGTTAGTTTCAGCCGTTTTGTTTTTTTTTATAATTATTTCTTTTAGTTTCCCTTATGCTTTAGCCATATTTCTTATTATTCTTTCGTTATCTATTTGTTTTTTAGTAAGATGATTTTACAGAAGGTTAATAGGGTTGCTGATTTTCATAATTTATGTAGGGGGTGTCTTAATCATATTTCTTTACAGCCTTAGAGTGCTACCTAATGAAAGATTTTACTCAGACTATGGGTTCTTCTATTTTTTGTGTTGGGTGCTTTTTGTTATGTCTATTTTTAATTATGAAATGTCCTTTCATTATATAAGGTTAGTCAGTTTTGGGGGTATATTTGTCTTTATGGCGTTAGTTTTATTTTTCCTTATACTGGTAGTTTGTAACTTATGTGATAAAAAGCGTATCCCATTACGGAAGCTT"/>
[truncated: 604,208 more chars]
