# Supplementary material for: Structure, Evolution, and Mitochondrial Genome Analysis of Mussel Species (Bivalvia, Mytilidae)
Source: Int J Mol Sci. 2024 Jun 24;25(13):6902. doi: 10.3390/ijms25136902 (PMC11241113; doi:10.3390/ijms25136902)
Supplement: Supplementary file 1 [file ijms-25-06902-s001.zip › Tracer_out_for_Fig7/Table-Data-CA-const-pop-X=34,EES=2686.txt]

Summary Statistic	popSize.Mytilidae27sq12PCGs
mean	34.2993
stderr of mean	0.0119
stdev	0.6182
variance	0.3822
median	34.3019
value range	[31.9886, 36.5384]
geometric mean	34.2937
95% HPD interval	[33.1048, 35.5121]
auto-correlation time (ACT)	16756.5565
effective sample size (ESS)	2685.6
number of samples	45001
