# Supplementary material for: Structure, Evolution, and Mitochondrial Genome Analysis of Mussel Species (Bivalvia, Mytilidae)
Source: Int J Mol Sci. 2024 Jun 24;25(13):6902. doi: 10.3390/ijms25136902 (PMC11241113; doi:10.3390/ijms25136902)
Supplement: Supplementary file 1 [file ijms-25-06902-s001.zip › Tracer_out_for_Fig7/Tracer TreeHeight-Mean=-1210,ESS=852.txt]

Summary Statistic	TreeHeight.Mytilidae27sq12PCGs
mean	1210.2687
stderr of mean	1.1544
stdev	33.6971
variance	1135.4937
median	1210.033
value range	[1092.2681, 1350.805]
geometric mean	1209.8001
95% HPD interval	[1147.1512, 1277.6023]
auto-correlation time (ACT)	52819.6051
effective sample size (ESS)	852
number of samples	45001
