# Supplementary material for: Structure, Evolution, and Mitochondrial Genome Analysis of Mussel Species (Bivalvia, Mytilidae)
Source: Int J Mol Sci. 2024 Jun 24;25(13):6902. doi: 10.3390/ijms25136902 (PMC11241113; doi:10.3390/ijms25136902)
Supplement: Supplementary file 1 [file ijms-25-06902-s001.zip › Tracer_out_for_Fig7/Tracer Treelikelihood-Mean=-1.53E5,ESS=211.txt]

Summary Statistic	treeLikelihood.Mytilidae27sq12PCGs
mean	-152985.204
stderr of mean	1.0549
stdev	15.3299
variance	235.0045
median	-152984.5916
value range	[-153060.2353, -152932.9776]
geometric mean	n/a
95% HPD interval	[-153015.645, -152956.2254]
auto-correlation time (ACT)	2.1308E5
effective sample size (ESS)	211.2
number of samples	45001
